# Supplementary material for: CAR Intrinsic Design Pre-Shapes Transcriptional and Metabolic Networks in CAR T Cells
Source: Metabolites. 2026 Jan 7;16(1):52. doi: 10.3390/metabo16010052 (PMC12844403; doi:10.3390/metabo16010052)
Supplement: Supplementary file 1 [file metabolites-16-00052-s001.zip]

Archive with 3 entries (3 files):
- Suppl Figures.pdf
- Suppl Table S1.xlsx
- Suppl Table S2.xlsx
