# Supplementary material for: CAR Intrinsic Design Pre-Shapes Transcriptional and Metabolic Networks in CAR T Cells
Source: Metabolites. 2026 Jan 7;16(1):52. doi: 10.3390/metabo16010052 (PMC12844403; doi:10.3390/metabo16010052)
Supplement: Supplementary file 1 [file metabolites-16-00052-s001.zip › Suppl Table S1.xlsx]

## Sheet: expression_common_genes_all4
Gene	baseMean.x	log2FoldChange.x	lfcSE.x	stat.x	pvalue.x	padj.x	baseMean.y	log2FoldChange.y	lfcSE.y	stat.y	pvalue.y	padj.y	baseMean.x	log2FoldChange.x	lfcSE.x	stat.x	pvalue.x	padj.x	baseMean.y	log2FoldChange.y	lfcSE.y	stat.y	pvalue.y	padj.y	SYMBOL
ENSG00000001167	2236.25	-0.459846	0.0679018	-6.77222	1.26823e-11	2.10079e-10	2236.25	-0.431822	0.0680848	-6.34242	2.2619e-10	3.24373e-09	2236.25	-0.205123	0.0676627	-3.03155	0.00243305	0.0230544	2236.25	-0.248052	0.0676429	-3.66708	0.000245338	0.00294315	NFYA
ENSG00000002549	14442.2	1.34576	0.0469532	28.6617	1.147e-180	6.87248e-178	14442.2	1.40899	0.0469687	29.9985	1.02803e-197	6.27341e-195	14442.2	0.271688	0.0473839	5.73377	9.82203e-09	3.0646e-07	14442.2	0.328674	0.0473263	6.94485	3.78863e-12	1.52264e-10	LAP3
ENSG00000002587	169.097	2.55139	0.200912	12.699	5.98699e-37	3.5467e-35	169.097	2.82716	0.20029	14.1153	3.05578e-45	2.08413e-43	169.097	1.28551	0.210877	6.09601	1.08747e-09	3.85485e-08	169.097	1.32406	0.209894	6.30825	2.82204e-10	9.6504e-09	HS3ST1
ENSG00000002822	168.939	-2.0842	0.228449	-9.12327	7.28931e-20	2.16215e-18	168.939	-2.27764	0.232972	-9.77648	1.42061e-22	4.52507e-21	168.939	-1.03486	0.219557	-4.71339	2.43629e-06	5.33084e-05	168.939	-0.898363	0.218317	-4.11495	3.87269e-05	0.000574479	MAD1L1
ENSG00000003402	10484.7	1.15709	0.0534512	21.6476	6.40627e-104	1.46028e-101	10484.7	1.27203	0.0534554	23.7961	3.66903e-125	9.45347e-123	10484.7	0.461015	0.0537945	8.56993	1.03544e-17	7.70501e-16	10484.7	0.550961	0.0537178	10.2566	1.10556e-24	9.79524e-23	CFLAR
ENSG00000005102	171.718	-2.67864	0.250785	-10.681	1.24871e-26	4.91309e-25	171.718	-2.99309	0.25729	-11.6331	2.79621e-31	1.2764e-29	171.718	-1.80906	0.243187	-7.43894	1.01494e-13	5.59769e-12	171.718	-1.92457	0.243666	-7.89838	2.82562e-15	1.47659e-13	MEOX1
ENSG00000005156	2185.23	0.305874	0.058639	5.21621	1.82618e-07	1.8987e-06	2185.23	0.3607	0.0587697	6.13752	8.38173e-10	1.132e-08	2185.23	0.255479	0.0589382	4.33469	1.45964e-05	0.000272621	2185.23	0.231045	0.0588798	3.92402	8.70841e-05	0.00118619	LIG3
ENSG00000005189	984.95	0.583692	0.0906736	6.43729	1.21624e-10	1.84423e-09	984.95	0.550515	0.0910601	6.04562	1.48839e-09	1.95217e-08	984.95	0.436108	0.0913187	4.77567	1.79106e-06	4.02228e-05	984.95	0.246378	0.0916988	2.68681	0.0072137	0.0494929	REXO5
ENSG00000006062	1958.11	0.56442	0.0642606	8.78331	1.58738e-18	4.33449e-17	1958.11	0.520674	0.0645621	8.06471	7.34127e-16	1.61362e-14	1958.11	0.419665	0.0647255	6.48376	8.94618e-11	3.65488e-09	1958.11	0.422014	0.0646149	6.53122	6.5234e-11	2.35907e-09	MAP3K14
ENSG00000006453	279.941	1.13603	0.186762	6.08277	1.18123e-09	1.60333e-08	279.941	1.24653	0.18683	6.672	2.52338e-11	3.92452e-10	279.941	1.06003	0.187536	5.65237	1.58247e-08	4.82512e-07	279.941	0.848925	0.188254	4.50948	6.49878e-06	0.000114224	BAIAP2L1
ENSG00000006530	3790.17	0.635792	0.0535871	11.8646	1.80657e-32	9.08525e-31	3790.17	0.614907	0.053742	11.4418	2.58341e-30	1.1346e-28	3790.17	0.346553	0.0540433	6.41251	1.43143e-10	5.7111e-09	3790.17	0.397476	0.0539105	7.37288	1.66976e-13	7.54132e-12	AGK
ENSG00000006555	223.797	-0.78575	0.198822	-3.95203	7.74912e-05	0.000516879	223.797	-0.850169	0.200014	-4.25056	2.1324e-05	0.000155792	223.797	-0.984079	0.200825	-4.90018	9.57477e-07	2.26085e-05	223.797	-0.825251	0.199405	-4.13857	3.49472e-05	0.000521985	TTC22
ENSG00000006576	4935.66	-0.314923	0.048489	-6.49474	8.3176e-11	1.28351e-09	4935.66	-0.397983	0.0487257	-8.16782	3.14023e-16	7.03562e-15	4935.66	-0.182896	0.0484691	-3.77344	0.000161009	0.00230874	4935.66	-0.227214	0.0484577	-4.68892	2.74649e-06	5.12292e-05	PHTF2
ENSG00000007129	686.852	-1.54542	0.104199	-14.8315	9.17264e-50	7.63331e-48	686.852	-1.53898	0.104928	-14.6669	1.0497e-48	7.82683e-47	686.852	-0.618446	0.100566	-6.14965	7.76538e-10	2.83853e-08	686.852	-0.559822	0.100195	-5.58731	2.3062e-08	6.22383e-07	CEACAM21
ENSG00000007264	1461.99	-1.2349	0.0845208	-14.6106	2.4056e-48	1.95534e-46	1461.99	-1.39722	0.0854464	-16.352	4.20959e-60	4.13628e-58	1461.99	-0.511293	0.0830692	-6.15502	7.50659e-10	2.75467e-08	1461.99	-0.424931	0.0828087	-5.13149	2.87464e-07	6.5154e-06	MATK
ENSG00000007312	621.656	-0.699413	0.118538	-5.90033	3.62781e-09	4.68466e-08	621.656	-0.718556	0.11913	-6.03169	1.62256e-09	2.11142e-08	621.656	-0.442344	0.118012	-3.74829	0.000178044	0.00252548	621.656	-0.402715	0.117693	-3.42175	0.000622203	0.00658772	CD79B
ENSG00000007968	4902.36	-0.879406	0.0615895	-14.2785	2.97896e-46	2.33104e-44	4902.36	-0.882101	0.0617334	-14.2889	2.56679e-46	1.82581e-44	4902.36	-0.312005	0.0611777	-5.09998	3.39694e-07	8.63135e-06	4902.36	-0.310313	0.0611341	-5.07593	3.85597e-07	8.48314e-06	E2F2
ENSG00000010278	431.155	0.567331	0.130897	4.33417	1.46313e-05	0.000112848	431.155	0.756304	0.130662	5.78825	7.11249e-09	8.61711e-08	431.155	0.419059	0.132026	3.17407	0.00150317	0.0156336	431.155	0.662194	0.130753	5.06447	4.09534e-07	8.90919e-06	CD9
ENSG00000011422	662.473	1.34218	0.12771	10.5096	7.7984e-26	2.97888e-24	662.473	1.47039	0.127709	11.5136	1.12733e-30	5.05639e-29	662.473	0.563622	0.130231	4.32787	1.50555e-05	0.000279803	662.473	0.760676	0.129359	5.88035	4.09391e-09	1.2036e-07	PLAUR
ENSG00000011454	1525.99	-0.383975	0.0808403	-4.7498	2.03621e-06	1.81322e-05	1525.99	-0.42796	0.0812176	-5.2693	1.36946e-07	1.40329e-06	1525.99	-0.224354	0.0807452	-2.77854	0.00546043	0.0437768	1525.99	-0.286926	0.0807598	-3.55283	0.000381114	0.00432151	RABGAP1
ENSG00000011590	4627.85	1.02221	0.0630033	16.2247	3.37166e-59	3.55312e-57	4627.85	1.10583	0.0630319	17.544	6.61233e-69	7.55337e-67	4627.85	0.529523	0.0634797	8.34162	7.32822e-17	5.10851e-15	4627.85	0.511193	0.0634443	8.05735	7.7969e-16	4.25706e-14	ZBTB32
ENSG00000012822	1088.35	-0.655791	0.0808973	-8.10647	5.21101e-16	1.20885e-14	1088.35	-0.625443	0.081224	-7.70022	1.35827e-14	2.73411e-13	1088.35	-0.268733	0.0800881	-3.35547	0.000792312	0.00917692	1088.35	-0.416111	0.080345	-5.17905	2.23022e-07	5.16902e-06	CALCOCO1
ENSG00000013364	9815.47	0.353878	0.0454483	7.78638	6.89545e-15	1.48923e-13	9815.47	0.505005	0.045437	11.1144	1.06753e-28	4.38919e-27	9815.47	0.183567	0.0456018	4.02544	5.68688e-05	0.000918522	9815.47	0.215768	0.0455509	4.73684	2.17072e-06	4.11993e-05	MVP
ENSG00000014123	2823.95	-0.239847	0.0587542	-4.08221	4.4609e-05	0.000313504	2823.95	-0.389763	0.0591948	-6.58441	4.56692e-11	6.93986e-10	2823.95	-0.180626	0.058833	-3.07015	0.00213949	0.0207659	2823.95	-0.242752	0.0588433	-4.1254	3.70094e-05	0.000551519	UFL1
ENSG00000015171	2754.26	-0.716195	0.0592518	-12.0873	1.23241e-33	6.46123e-32	2754.26	-0.845436	0.0597655	-14.1459	1.97999e-45	1.3584e-43	2754.26	-0.162069	0.058552	-2.76795	0.00564096	0.0450143	2754.26	-0.259862	0.0586108	-4.4337	9.26298e-06	0.000157552	ZMYND11
ENSG00000015532	4071.88	1.43566	0.0621858	23.0866	6.3152e-118	1.81419e-115	4071.88	1.55153	0.0621944	24.9464	2.33443e-137	6.94015e-135	4071.88	0.808973	0.0628608	12.8693	6.70213e-38	1.29565e-35	4071.88	0.932875	0.0626647	14.8868	4.01755e-50	9.10582e-48	XYLT2
ENSG00000020633	19970.7	0.190778	0.059075	3.22942	0.00124042	0.00613078	19970.7	0.325661	0.0590735	5.5128	3.53171e-08	3.94304e-07	19970.7	0.292971	0.0590771	4.95913	7.08094e-07	1.69581e-05	19970.7	0.203144	0.059084	3.43822	0.000585552	0.00626088	RUNX3
ENSG00000021300	300.774	-0.669129	0.166082	-4.0289	5.60389e-05	0.000385056	300.774	-0.607152	0.16644	-3.64787	0.000264419	0.00155467	300.774	-0.668368	0.166696	-4.00951	6.08457e-05	0.000978541	300.774	-0.668446	0.16639	-4.01735	5.88559e-05	0.000837999	PLEKHB1
ENSG00000023171	5006.96	1.20612	0.0625465	19.2835	7.3892e-83	1.11481e-80	5006.96	1.30284	0.062565	20.8238	2.63195e-96	4.5889e-94	5006.96	0.712337	0.0629864	11.3094	1.17938e-29	1.66284e-27	5006.96	0.711323	0.0629389	11.3018	1.28554e-29	1.46537e-27	GRAMD1B
ENSG00000023445	17211.7	1.89396	0.0496849	38.1194	6.10528776141529e-318	1.42259988510513e-314	17211.7	2.01747	0.0496857	40.6046	0	0	17211.7	1.08428	0.049935	21.7138	1.51896e-104	1.42418e-101	17211.7	1.20737	0.0498733	24.2088	1.79773e-129	1.84428e-126	BIRC3
ENSG00000023608	499.101	0.683061	0.128746	5.3055	1.12364e-07	1.20224e-06	499.101	0.741156	0.128976	5.74647	9.11254e-09	1.08923e-07	499.101	0.41757	0.130125	3.209	0.00133198	0.0141594	499.101	0.548769	0.129402	4.2408	2.22729e-05	0.00034871	SNAPC1
ENSG00000026025	32852.7	-0.317146	0.045582	-6.9577	3.45871e-12	6.06967e-11	32852.7	-0.240014	0.0455908	-5.26453	1.40552e-07	1.43897e-06	32852.7	-0.200744	0.0455814	-4.40409	1.06229e-05	0.000204309	32852.7	-0.207766	0.0455732	-4.55895	5.14091e-06	9.17642e-05	VIM
ENSG00000026559	54.9417	2.88101	0.396878	7.25919	3.89426e-13	7.37728e-12	54.9417	2.91674	0.397518	7.33736	2.17846e-13	3.92207e-12	54.9417	1.51765	0.413756	3.66799	0.000244461	0.00329793	54.9417	2.09212	0.404533	5.1717	2.31971e-07	5.33835e-06	KCNG1
ENSG00000026950	2440.22	-0.257303	0.070867	-3.63078	0.000282562	0.00165797	2440.22	-0.352945	0.071197	-4.9573	7.14794e-07	6.61163e-06	2440.22	-0.357446	0.07118	-5.02172	5.12118e-07	1.25862e-05	2440.22	-0.266019	0.0709594	-3.74888	0.000177625	0.00222921	BTN3A1
ENSG00000027644	30.53	2.38107	0.517622	4.60002	4.22456e-06	3.568e-05	30.53	2.48518	0.517881	4.79875	1.59662e-06	1.40136e-05	30.53	1.80454	0.52695	3.42449	0.000615953	0.00738042	30.53	1.77891	0.526464	3.37898	0.000727565	0.00751946	INSRR
ENSG00000027869	9368.46	0.823544	0.0441699	18.6449	1.38836e-77	1.94102e-75	9368.46	1.01642	0.0441378	23.0283	2.42658e-117	5.74184e-115	9368.46	0.585533	0.04437	13.1966	9.18011e-40	1.92799e-37	9368.46	0.697418	0.0442685	15.7543	6.41847e-56	1.78727e-53	SH2D2A
ENSG00000029153	3986.9	1.03431	0.0515696	20.0565	1.77144e-89	3.09575e-87	3986.9	1.0763	0.0516502	20.8383	1.94773e-96	3.44777e-94	3986.9	0.582294	0.0521946	11.1562	6.67833e-29	9.14103e-27	3986.9	0.629607	0.0520629	12.0932	1.14718e-33	1.54213e-31	BMAL2
ENSG00000031081	2649.74	1.31453	0.0743042	17.6912	4.90134e-70	6.3059e-68	2649.74	1.49598	0.0742578	20.1458	2.9272e-90	4.81411e-88	2649.74	0.520262	0.075411	6.89903	5.23606e-12	2.42436e-10	2649.74	0.598277	0.0752028	7.95552	1.78375e-15	9.42244e-14	ARHGAP31
ENSG00000033170	4682.87	0.806503	0.0482814	16.7042	1.22126e-62	1.43883e-60	4682.87	0.819358	0.0483842	16.9344	2.50799e-64	2.61972e-62	4682.87	0.377356	0.0488422	7.72602	1.10963e-14	6.75857e-13	4682.87	0.53204	0.0486004	10.9472	6.85024e-28	6.91838e-26	FUT8
ENSG00000033178	4770.1	0.35542	0.0795544	4.46764	7.9089e-06	6.38897e-05	4770.1	0.330437	0.0796479	4.14873	3.3433e-05	0.000236943	4770.1	0.279851	0.0796711	3.51258	0.000443782	0.00554048	4770.1	0.34995	0.0795914	4.39684	1.0984e-05	0.000184093	UBA6
ENSG00000034053	296.715	-1.25704	0.142409	-8.82695	1.07565e-18	2.97592e-17	296.715	-1.20803	0.143092	-8.44233	3.11086e-17	7.40633e-16	296.715	-0.496862	0.137981	-3.60094	0.000317074	0.00412328	296.715	-0.720241	0.138964	-5.18293	2.18428e-07	5.07461e-06	APBA2
ENSG00000034677	4178.91	0.408403	0.0690415	5.91532	3.31224e-09	4.29301e-08	4178.91	0.407061	0.0691401	5.88748	3.92121e-09	4.90448e-08	4178.91	0.215084	0.06929	3.10411	0.00190851	0.0189302	4178.91	0.22398	0.0692331	3.23516	0.00121574	0.0116448	RNF19A
ENSG00000035403	2822.76	-0.579676	0.0651599	-8.89621	5.77884e-19	1.62016e-17	2822.76	-0.479966	0.0652019	-7.36122	1.82231e-13	3.29879e-12	2822.76	-0.449618	0.065135	-6.90287	5.09608e-12	2.36539e-10	2822.76	-0.439625	0.0650424	-6.75905	1.389e-11	5.35065e-10	VCL
ENSG00000035720	2107.17	0.775751	0.0929107	8.34942	6.85975e-17	1.68252e-15	2107.17	0.641478	0.0932024	6.88263	5.87588e-12	9.63619e-11	2107.17	0.590083	0.0932471	6.32817	2.48088e-10	9.65177e-09	2107.17	0.592544	0.0931761	6.3594	2.02538e-10	7.02469e-09	STAP1
ENSG00000038002	825.635	-0.63382	0.120569	-5.25691	1.46497e-07	1.54303e-06	825.635	-0.529397	0.120636	-4.38837	1.14201e-05	8.79806e-05	825.635	-0.390963	0.120218	-3.25211	0.00114551	0.0125398	825.635	-0.381407	0.120054	-3.17696	0.00148829	0.0138207	AGA
ENSG00000038532	3945.31	0.770816	0.0549595	14.0252	1.0937e-44	8.25038e-43	3945.31	0.85652	0.0549993	15.5733	1.10602e-54	9.90254e-53	3945.31	0.48401	0.0553846	8.73907	2.3503e-18	1.84405e-16	3945.31	0.510227	0.0552882	9.2285	2.74457e-20	1.9596e-18	CLEC16A
ENSG00000039068	64.554	2.96262	0.411334	7.20248	5.91272e-13	1.10415e-11	64.554	3.2824	0.410389	7.99827	1.26183e-15	2.73719e-14	64.554	1.34874	0.428478	3.14774	0.00164536	0.0168435	64.554	1.17102	0.43062	2.71938	0.00654049	0.0458917	CDH1
ENSG00000039523	1101.03	0.505381	0.0958245	5.27403	1.33459e-07	1.41424e-06	1101.03	0.653041	0.0957845	6.81781	9.24391e-12	1.49274e-10	1101.03	0.388963	0.096335	4.0376	5.40001e-05	0.000875961	1101.03	0.384496	0.096215	3.99621	6.43646e-05	0.000909785	RIPOR1
ENSG00000039560	45.7324	4.90274	0.671392	7.30236	2.82765e-13	5.41047e-12	45.7324	5.36558	0.669818	8.0105	1.14239e-15	2.49208e-14	45.7324	3.29774	0.688533	4.78952	1.67181e-06	3.77253e-05	45.7324	4.43548	0.674714	6.57387	4.9025e-11	1.79286e-09	RAI14
ENSG00000042286	985.527	0.440104	0.090204	4.87899	1.06632e-06	9.96959e-06	985.527	0.507445	0.0903579	5.61595	1.95489e-08	2.24972e-07	985.527	0.351856	0.0907367	3.87777	0.00010542	0.00159679	985.527	0.42129	0.0903986	4.66036	3.15661e-06	5.81556e-05	AIFM2
ENSG00000042493	10701.9	0.412339	0.0651429	6.32976	2.45548e-10	3.58093e-09	10701.9	0.575416	0.0651317	8.83466	1.00405e-18	2.6518e-17	10701.9	0.332493	0.0652093	5.09886	3.41711e-07	8.67085e-06	10701.9	0.393728	0.0651679	6.04176	1.52446e-09	4.74676e-08	CAPG
ENSG00000044574	27533.1	0.316581	0.0358235	8.83723	9.81168e-19	2.72892e-17	27533.1	0.445529	0.0358233	12.4369	1.64876e-35	8.68931e-34	27533.1	0.163983	0.0358888	4.56921	4.89567e-06	0.000100552	27533.1	0.215812	0.0358609	6.01803	1.76549e-09	5.47107e-08	HSPA5
ENSG00000047230	854.117	0.648803	0.0784311	8.27227	1.31432e-16	3.16448e-15	854.117	0.568877	0.0790833	7.19338	6.32048e-13	1.10034e-11	854.117	0.239479	0.0802471	2.98427	0.00284257	0.0262064	854.117	0.422184	0.079346	5.3208	1.03314e-07	2.53946e-06	CTPS2
ENSG00000047346	1098.56	-0.401543	0.094294	-4.25842	2.05879e-05	0.000154086	1098.56	-0.376127	0.0945517	-3.978	6.94961e-05	0.000462026	1098.56	-0.346643	0.0944372	-3.67061	0.000241968	0.00326666	1098.56	-0.409069	0.0944554	-4.33082	1.48558e-05	0.000240506	ATOSA
ENSG00000048392	4362.36	0.725786	0.0661692	10.9686	5.40739e-28	2.29088e-26	4362.36	0.814028	0.0661977	12.2969	9.40847e-35	4.80557e-33	4362.36	0.446479	0.0664877	6.71521	1.87789e-11	8.20845e-10	4362.36	0.549551	0.0663484	8.28281	1.20298e-16	6.85628e-15	RRM2B
ENSG00000048471	1400.22	-0.365083	0.0705492	-5.17487	2.28066e-07	2.33648e-06	1400.22	-0.368244	0.0709046	-5.19351	2.06362e-07	2.06442e-06	1400.22	-0.21702	0.0704593	-3.08008	0.00206945	0.0201754	1400.22	-0.252426	0.0704104	-3.58507	0.000336984	0.00388898	SNX29
ENSG00000049089	884.799	0.866725	0.110033	7.87693	3.35528e-15	7.4067e-14	884.799	1.00208	0.110018	9.10831	8.36754e-20	2.33777e-18	884.799	0.610125	0.110894	5.50186	3.75811e-08	1.08418e-06	884.799	0.53432	0.110949	4.81592	1.46526e-06	2.88494e-05	COL9A2
ENSG00000049245	1007.23	-0.603746	0.100866	-5.98563	2.15549e-09	2.85913e-08	1007.23	-0.506848	0.100952	-5.02068	5.14884e-07	4.87021e-06	1007.23	-0.451773	0.100761	-4.48362	7.33865e-06	0.000145624	1007.23	-0.309402	0.100269	-3.08572	0.00203062	0.017975	VAMP3
ENSG00000049249	3253.18	2.22224	0.0635835	34.9499	1.29975e-267	1.70356e-264	3253.18	2.53338	0.0634603	39.9206	0	0	3253.18	0.661406	0.0658025	10.0514	9.05875e-24	9.59716e-22	3253.18	0.792509	0.065417	12.1147	8.82537e-34	1.19461e-31	TNFRSF9
ENSG00000050344	3453.06	0.870288	0.105921	8.2164	2.09711e-16	4.96371e-15	3453.06	0.872266	0.105995	8.22931	1.88291e-16	4.29331e-15	3453.06	0.758123	0.106058	7.14818	8.79379e-13	4.37404e-11	3453.06	0.780155	0.106008	7.35939	1.8475e-13	8.29759e-12	NFE2L3
ENSG00000050405	4781.19	0.208187	0.0575143	3.61975	0.000294889	0.00172403	4781.19	0.241852	0.0575949	4.19919	2.67875e-05	0.000192792	4781.19	0.160547	0.0576546	2.78464	0.00535866	0.0431639	4781.19	0.227498	0.057546	3.95332	7.70742e-05	0.00107156	LIMA1
ENSG00000050730	294.481	1.93382	0.17308	11.173	5.52758e-29	2.43016e-27	294.481	1.76833	0.173958	10.1653	2.83316e-24	9.73319e-23	294.481	0.702683	0.178977	3.9261	8.63333e-05	0.00133574	294.481	0.505115	0.179971	2.80665	0.005006	0.0372892	TNIP3
ENSG00000051341	3554.4	0.368889	0.0807193	4.57002	4.87676e-06	4.07452e-05	3554.4	0.297488	0.0808802	3.67813	0.000234946	0.00139639	3554.4	0.291664	0.0808723	3.60647	0.000310387	0.00405037	3554.4	0.298061	0.08082	3.68797	0.000226054	0.00274361	POLQ
ENSG00000054598	11.7638	4.03113	0.961361	4.19315	2.75109e-05	0.000200881	11.7638	3.55152	0.97122	3.65676	0.000255424	0.00150675	11.7638	3.74559	0.967356	3.87198	0.000107953	0.00162677	11.7638	3.24338	0.976322	3.32204	0.000893618	0.00897051	FOXC1
ENSG00000055163	24183.8	-0.332163	0.0484353	-6.85788	6.98918e-12	1.18393e-10	24183.8	-0.366921	0.0484731	-7.56959	3.74414e-14	7.29603e-13	24183.8	-0.141937	0.0484188	-2.93145	0.00337385	0.0298991	24183.8	-0.165858	0.0484122	-3.42595	0.000612646	0.00650629	CYFIP2
ENSG00000055208	12232	-0.413055	0.0523989	-7.88288	3.19918e-15	7.09948e-14	12232	-0.512197	0.0524995	-9.75622	1.73499e-22	5.50378e-21	12232	-0.206465	0.0523618	-3.94305	8.04534e-05	0.00126354	12232	-0.157497	0.0523229	-3.0101	0.00261159	0.0220559	TAB2
ENSG00000055332	8724.16	1.49781	0.0746776	20.057	1.7543e-89	3.09155e-87	8724.16	1.55605	0.0746942	20.8323	2.2059e-96	3.87521e-94	8724.16	0.255973	0.0751967	3.40404	0.000663969	0.00783559	8724.16	0.219622	0.0751853	2.92108	0.00348819	0.0278692	EIF2AK2
ENSG00000056558	11577.6	1.15085	0.0339775	33.871	1.77841e-251	1.9629e-248	11577.6	1.32077	0.033959	38.893	0	0	11577.6	0.429597	0.0344784	12.4599	1.23578e-35	2.2282e-33	11577.6	0.367388	0.0344838	10.6539	1.67182e-26	1.5819e-24	TRAF1
ENSG00000056736	1500.21	-1.24014	0.0774244	-16.0174	9.65341e-58	9.82727e-56	1500.21	-1.52306	0.0788823	-19.308	4.60234e-83	6.58788e-81	1500.21	-0.387221	0.0756132	-5.12107	3.03799e-07	7.80389e-06	1500.21	-0.473713	0.0756731	-6.26	3.84983e-10	1.29829e-08	IL17RB
ENSG00000058063	8861.6	-0.215472	0.0538006	-4.00501	6.20153e-05	0.000422385	8861.6	-0.322631	0.0539297	-5.98244	2.19817e-09	2.82558e-08	8861.6	-0.152829	0.0538265	-2.83928	0.0045215	0.0377503	8861.6	-0.171409	0.0538072	-3.18562	0.00144445	0.0135102	ATP11B
ENSG00000059573	9260.63	0.240033	0.0417351	5.75135	8.85331e-09	1.08957e-07	9260.63	0.1572	0.041867	3.75474	0.000173518	0.00106195	9260.63	0.240995	0.0418028	5.76506	8.16311e-09	2.57701e-07	9260.63	0.268081	0.0417523	6.42076	1.35596e-10	4.7881e-09	ALDH18A1
ENSG00000059588	2387.54	0.815739	0.0796593	10.2404	1.30755e-24	4.74406e-23	2387.54	0.904961	0.0796989	11.3547	7.02507e-30	3.02234e-28	2387.54	0.365645	0.0803518	4.55055	5.35054e-06	0.000109296	2387.54	0.397862	0.0802257	4.95929	7.07528e-07	1.47027e-05	TARBP1
ENSG00000060138	4399.4	0.780187	0.0825931	9.44614	3.51552e-21	1.10863e-19	4399.4	0.968813	0.08256	11.7347	8.46714e-32	3.93476e-30	4399.4	0.440075	0.0828892	5.3092	1.10109e-07	3.03195e-06	4399.4	0.494019	0.0828088	5.96578	2.43466e-09	7.35758e-08	YBX3
ENSG00000060558	5334.77	1.41778	0.0650832	21.7842	3.27943e-105	7.64145e-103	5334.77	1.51391	0.0651002	23.2551	1.26281e-119	3.08245e-117	5334.77	0.886709	0.0655111	13.5352	9.68627e-42	2.1884e-39	5334.77	1.08577	0.065319	16.6226	4.78132e-62	1.52783e-59	GNA15
ENSG00000060642	828.071	-0.986069	0.104814	-9.40783	5.06488e-21	1.57356e-19	828.071	-1.01058	0.105393	-9.5887	8.92045e-22	2.72538e-20	828.071	-0.603874	0.103925	-5.81066	6.22277e-09	2.00842e-07	828.071	-0.472959	0.103397	-4.57419	4.78068e-06	8.62026e-05	PIGV
ENSG00000061273	12430.5	0.136792	0.0534031	2.56151	0.0104219	0.0385328	12430.5	0.140436	0.0534495	2.62746	0.00860253	0.0334406	12430.5	0.227439	0.0534111	4.25826	2.06023e-05	0.000368288	12430.5	0.280531	0.053373	5.25605	1.47179e-07	3.54175e-06	HDAC7
ENSG00000061676	219.015	1.43374	0.186285	7.69651	1.3983e-14	2.95602e-13	219.015	1.62742	0.186017	8.74877	2.15685e-18	5.57583e-17	219.015	0.612693	0.191682	3.19641	0.00139149	0.0146674	219.015	0.603588	0.191335	3.15462	0.00160706	0.0147342	NCKAP1
ENSG00000062038	41.3876	5.40228	0.780113	6.92499	4.35999e-12	7.53157e-11	41.3876	5.85366	0.778843	7.51584	5.65464e-14	1.07656e-12	41.3876	3.55405	0.798178	4.4527	8.47976e-06	0.000165984	41.3876	3.934	0.791903	4.96778	6.7724e-07	1.41487e-05	CDH3
ENSG00000063046	37683.3	-0.363212	0.0318298	-11.4111	3.68223e-30	1.72366e-28	37683.3	-0.423319	0.0318737	-13.2811	2.97866e-40	1.77108e-38	37683.3	-0.135489	0.0318057	-4.25989	2.04527e-05	0.000366009	37683.3	-0.107858	0.0317892	-3.3929	0.000691578	0.00717416	EIF4B
ENSG00000064201	343.932	-1.65936	0.132189	-12.5529	3.83263e-36	2.18408e-34	343.932	-1.94695	0.13667	-14.2456	4.77607e-46	3.3259e-44	343.932	-0.544617	0.125186	-4.35045	1.35857e-05	0.000256297	343.932	-0.617879	0.125279	-4.93202	8.13821e-07	1.6804e-05	TSPAN32
ENSG00000064666	19459.6	-0.786421	0.0561999	-13.9933	1.71319e-44	1.27855e-42	19459.6	-0.804017	0.0562427	-14.2955	2.33441e-46	1.67076e-44	19459.6	-0.256888	0.0560985	-4.57924	4.66674e-06	9.61655e-05	19459.6	-0.310316	0.0560979	-5.53168	3.17176e-08	8.4e-07	CNN2
ENSG00000065328	4247.65	0.221437	0.0496769	4.45756	8.28995e-06	6.67621e-05	4247.65	0.221981	0.0498196	4.4557	8.36188e-06	6.5864e-05	4247.65	0.234714	0.0497872	4.71435	2.42485e-06	5.31201e-05	4247.65	0.180401	0.049786	3.62354	0.000290603	0.00342262	MCM10
ENSG00000065485	877.172	0.560107	0.0872886	6.41673	1.39237e-10	2.09465e-09	877.172	0.416911	0.0880771	4.73348	2.20702e-06	1.8948e-05	877.172	0.276145	0.0884909	3.1206	0.00180483	0.0181312	877.172	0.476757	0.0876813	5.43738	5.40684e-08	1.38854e-06	PDIA5
ENSG00000065665	463.273	1.11413	0.130685	8.52526	1.52473e-17	3.91372e-16	463.273	1.2286	0.130728	9.39815	5.55321e-21	1.64252e-19	463.273	0.720744	0.132544	5.43776	5.39538e-08	1.53994e-06	463.273	0.598698	0.132841	4.50688	6.57891e-06	0.000115528	SEC61A2
ENSG00000065675	4802.67	-0.503628	0.0576297	-8.73904	2.35097e-18	6.36158e-17	4802.67	-0.492206	0.0577502	-8.52302	1.55448e-17	3.7944e-16	4802.67	-0.234408	0.0574823	-4.07792	4.54413e-05	0.000753418	4802.67	-0.176282	0.0573845	-3.07195	0.00212662	0.0186386	PRKCQ
ENSG00000065809	15351.9	0.234906	0.0398147	5.89997	3.63577e-09	4.69205e-08	15351.9	0.238513	0.0398616	5.98352	2.1837e-09	2.80853e-08	15351.9	0.129567	0.0398998	3.24732	0.00116499	0.0127085	15351.9	0.15532	0.0398665	3.89601	9.77894e-05	0.00131547	FAM107B
ENSG00000065911	14247	0.87062	0.0460274	18.9153	8.53863e-80	1.2435e-77	14247	0.92328	0.0460491	20.0499	2.022e-89	3.21152e-87	14247	0.243534	0.0462982	5.26012	1.43959e-07	3.9067e-06	14247	0.373442	0.0462168	8.08023	6.46456e-16	3.55953e-14	MTHFD2
ENSG00000066044	7710.93	0.229716	0.0629033	3.65189	0.000260314	0.00154167	7710.93	0.293372	0.0629343	4.66156	3.13824e-06	2.63478e-05	7710.93	0.197086	0.0629756	3.12956	0.00175066	0.0176972	7710.93	0.268423	0.062912	4.26665	1.98432e-05	0.000314715	ELAVL1
ENSG00000066294	2109.68	-0.408099	0.0633726	-6.43968	1.19723e-10	1.81672e-09	2109.68	-0.504039	0.0638184	-7.89802	2.83377e-15	5.99524e-14	2109.68	-0.409365	0.0635913	-6.43743	1.21511e-10	4.90014e-09	2109.68	-0.379917	0.0634277	-5.98977	2.10134e-09	6.43005e-08	CD84
ENSG00000066735	88.6601	-4.21641	0.369759	-11.4031	4.0339e-30	1.88407e-28	88.6601	-3.53533	0.349031	-10.129	4.10881e-24	1.39911e-22	88.6601	-1.93529	0.31663	-6.11213	9.83072e-10	3.51135e-08	88.6601	-1.92497	0.315899	-6.09362	1.10383e-09	3.49282e-08	KIF26A
ENSG00000066923	693.762	1.30072	0.105881	12.2847	1.09397e-34	5.9744e-33	693.762	1.52982	0.105652	14.4798	1.62529e-47	1.18893e-45	693.762	0.390503	0.109317	3.57222	0.000353974	0.0045495	693.762	0.511743	0.10855	4.71435	2.42479e-06	4.57099e-05	STAG3
ENSG00000067048	6589.78	0.23312	0.0639561	3.645	0.000267394	0.00157825	6589.78	0.270979	0.0640062	4.23364	2.29939e-05	0.000167045	6589.78	0.218324	0.0640281	3.40982	0.000650067	0.00768604	6589.78	0.229588	0.0639895	3.58791	0.000333339	0.00385462	DDX3Y
ENSG00000067082	9063.5	0.109192	0.0378394	2.88568	0.00390572	0.0167089	9063.5	0.186129	0.037875	4.91431	8.9098e-07	8.14165e-06	9063.5	0.125023	0.037908	3.29806	0.000973541	0.0109909	9063.5	0.145583	0.0378539	3.84591	0.000120105	0.00158502	KLF6
ENSG00000067113	1217.69	0.312872	0.106927	2.92604	0.00343303	0.0149676	1217.69	0.398785	0.107006	3.72676	0.000193961	0.00117588	1217.69	0.454138	0.106875	4.24926	2.14478e-05	0.000381222	1217.69	0.574713	0.106572	5.3927	6.94084e-08	1.75247e-06	PLPP1
ENSG00000067167	10048.8	-0.318954	0.0537394	-5.93521	2.93474e-09	3.83359e-08	10048.8	-0.338565	0.0538123	-6.29158	3.14245e-10	4.43381e-09	10048.8	-0.218441	0.0537452	-4.06438	4.81603e-05	0.000790807	10048.8	-0.148693	0.0536881	-2.76957	0.00561309	0.0407184	TRAM1
ENSG00000067177	483.234	0.820132	0.175375	4.67645	2.91884e-06	2.52625e-05	483.234	0.924949	0.175431	5.27243	1.34628e-07	1.38137e-06	483.234	0.577221	0.176342	3.2733	0.00106301	0.0118793	483.234	0.620557	0.17605	3.52489	0.000423652	0.00472242	PHKA1
ENSG00000067182	2036.71	-0.566948	0.0788178	-7.19314	6.33159e-13	1.17922e-11	2036.71	-0.551797	0.0790233	-6.98272	2.89527e-12	4.82316e-11	2036.71	-0.221272	0.0784406	-2.82089	0.00478908	0.0395094	2036.71	-0.242791	0.0783903	-3.09721	0.00195354	0.0173794	TNFRSF1A
ENSG00000067208	1926.64	1.72713	0.0937172	18.4291	7.67178e-76	1.05154e-73	1926.64	1.80782	0.0937634	19.2807	7.80293e-83	1.10331e-80	1926.64	1.06029	0.0947065	11.1955	4.28855e-29	5.91315e-27	1926.64	1.26733	0.0943134	13.4375	3.64744e-41	6.23647e-39	EVI5
ENSG00000067225	115446	0.24576	0.0425349	5.77783	7.56698e-09	9.36207e-08	115446	0.362747	0.0425354	8.52812	1.48739e-17	3.64214e-16	115446	0.178756	0.0425438	4.20169	2.64933e-05	0.000460856	115446	0.188898	0.0425404	4.44044	8.97755e-06	0.000153635	PKM
ENSG00000068028	2926.43	-0.878289	0.0624251	-14.0695	5.85053e-45	4.47779e-43	2926.43	-0.865113	0.0626325	-13.8125	2.14221e-43	1.41124e-41	2926.43	-0.313776	0.0617489	-5.08148	3.74502e-07	9.47727e-06	2926.43	-0.334271	0.0617046	-5.41728	6.05134e-08	1.54388e-06	RASSF1
ENSG00000068366	11113.4	0.815149	0.0529905	15.3829	2.13122e-53	1.97761e-51	11113.4	0.86199	0.0530171	16.2587	1.93726e-59	1.85632e-57	11113.4	0.253341	0.0532638	4.75634	1.97133e-06	4.39553e-05	11113.4	0.36851	0.0531822	6.92921	4.23196e-12	1.69383e-10	ACSL4
ENSG00000068724	7094.1	0.300826	0.0478809	6.28281	3.32518e-10	4.77619e-09	7094.1	0.405459	0.0478969	8.46525	2.55609e-17	6.13595e-16	7094.1	0.355121	0.0479217	7.41044	1.2588e-13	6.86191e-12	7094.1	0.35343	0.047884	7.38096	1.57147e-13	7.14009e-12	TTC7A
ENSG00000068796	18756.6	0.30202	0.0483592	6.24533	4.22895e-10	6.03301e-09	18756.6	0.270558	0.0484014	5.58988	2.2723e-08	2.59185e-07	18756.6	0.310885	0.0483862	6.42507	1.3181e-10	5.29271e-09	18756.6	0.386875	0.0483523	8.00117	1.2324e-15	6.58133e-14	KIF2A
ENSG00000068831	1823.93	-1.14511	0.0618708	-18.508	1.77952e-76	2.47141e-74	1823.93	-1.26821	0.062709	-20.2237	6.05785e-91	1.0034e-88	1823.93	-0.417414	0.0603153	-6.92053	4.4997e-12	2.10111e-10	1823.93	-0.436842	0.060243	-7.25133	4.12691e-13	1.79959e-11	RASGRP2
ENSG00000069020	2310.16	0.454395	0.0893108	5.08779	3.62256e-07	3.621e-06	2310.16	0.535393	0.0893603	5.9914	2.08046e-09	2.68619e-08	2310.16	0.279561	0.0896408	3.11869	0.0018166	0.018197	2310.16	0.321912	0.089521	3.59594	0.000323217	0.00375456	MAST4
ENSG00000069399	2597.79	0.563199	0.0820672	6.86265	6.75939e-12	1.14593e-10	2597.79	0.717	0.0820402	8.73963	2.3388e-18	6.01936e-17	2597.79	0.626416	0.0821205	7.628	2.38421e-14	1.39715e-12	2597.79	0.539124	0.0821554	6.56224	5.30053e-11	1.93118e-09	BCL3
ENSG00000069812	32.7805	1.2569	0.424589	2.96028	0.00307355	0.0136269	32.7805	1.66567	0.420485	3.96131	7.45396e-05	0.000491736	32.7805	1.33677	0.425124	3.14442	0.00166415	0.0169876	32.7805	1.23257	0.425952	2.89369	0.00380749	0.0297815	HES2
ENSG00000069956	4451.16	0.257705	0.0582078	4.42733	9.54089e-06	7.59036e-05	4451.16	0.226704	0.0583507	3.8852	0.000102244	0.000656404	4451.16	0.17162	0.0583891	2.93924	0.00329018	0.0293797	4451.16	0.20153	0.0583081	3.45629	0.00054767	0.00592407	MAPK6
ENSG00000070081	3278.24	-0.272156	0.0624365	-4.35893	1.30702e-05	0.000101479	3278.24	-0.350484	0.0627027	-5.58962	2.27571e-08	2.59447e-07	3278.24	-0.201554	0.0624881	-3.22548	0.00125761	0.0135221	3278.24	-0.187062	0.0624035	-2.99762	0.00272101	0.0227435	NUCB2
ENSG00000070159	385.253	3.78437	0.168955	22.3987	4.05244e-111	1.07574e-108	385.253	3.77985	0.169243	22.3338	1.73487e-110	3.69082e-108	385.253	2.45886	0.173999	14.1314	2.43215e-45	6.60981e-43	385.253	2.55071	0.173238	14.7238	4.53769e-49	9.71964e-47	PTPN3
ENSG00000070190	2707.25	0.487514	0.0571415	8.5317	1.44207e-17	3.71518e-16	2707.25	0.527522	0.0572643	9.21207	3.19907e-20	9.12464e-19	2707.25	0.266365	0.0576473	4.6206	3.8264e-06	8.07116e-05	2707.25	0.300651	0.0575007	5.22865	1.7075e-07	4.04405e-06	DAPP1
ENSG00000070756	57162.1	-0.332955	0.0334643	-9.94954	2.53341e-23	8.78153e-22	57162.1	-0.342667	0.0334841	-10.2337	1.39992e-24	4.88895e-23	57162.1	-0.101635	0.0334488	-3.03852	0.00237741	0.0226761	57162.1	-0.107092	0.0334425	-3.20227	0.00136347	0.0128764	PABPC1
ENSG00000071205	1247.01	0.865927	0.0896026	9.66408	4.28455e-22	1.41054e-20	1247.01	0.929485	0.0897118	10.3608	3.73891e-25	1.3463e-23	1247.01	0.280314	0.0910772	3.07776	0.00208565	0.0202854	1247.01	0.347494	0.0907669	3.82842	0.000128967	0.00168374	ARHGAP10
ENSG00000071282	270.672	0.936324	0.200339	4.67369	2.9583e-06	2.55935e-05	270.672	0.913665	0.200905	4.54776	5.42209e-06	4.39933e-05	270.672	0.620605	0.202109	3.07064	0.00213599	0.0207427	270.672	0.661253	0.201667	3.27893	0.00104202	0.0102219	LMCD1
ENSG00000071575	1194.42	-1.65276	0.0996108	-16.5922	7.93916e-62	9.04848e-60	1194.42	-2.08207	0.101922	-20.428	9.4246e-93	1.58367e-90	1194.42	-0.648176	0.0972989	-6.66169	2.70688e-11	1.16421e-09	1194.42	-0.75319	0.0973944	-7.7334	1.04712e-14	5.26045e-13	TRIB2
ENSG00000071909	300.52	2.02957	0.169438	11.9783	4.61929e-33	2.37429e-31	300.52	1.69001	0.171879	9.83256	8.15207e-23	2.61464e-21	300.52	2.35335	0.168563	13.9612	2.68788e-44	6.81124e-42	300.52	2.67166	0.167287	15.9705	2.05078e-57	5.87851e-55	MYO3B
ENSG00000071967	283.765	0.8363	0.171831	4.86698	1.13316e-06	1.05335e-05	283.765	0.81145	0.172491	4.7043	2.54742e-06	2.16619e-05	283.765	0.581216	0.173538	3.34921	0.000810436	0.00935794	283.765	0.663252	0.172853	3.83709	0.000124499	0.0016351	CYBRD1
ENSG00000072135	5963.48	-0.567497	0.0454739	-12.4796	9.64537e-36	5.39395e-34	5963.48	-0.589036	0.0456394	-12.9063	4.14632e-38	2.32244e-36	5963.48	-0.165133	0.0451976	-3.65359	0.000258602	0.00345885	5963.48	-0.177624	0.0451609	-3.93314	8.38443e-05	0.00114848	PTPN18
ENSG00000072163	639.097	-1.75917	0.113571	-15.4895	4.08143e-54	3.85548e-52	639.097	-1.70283	0.114046	-14.9311	2.06785e-50	1.6535e-48	639.097	-0.618561	0.108762	-5.68729	1.29072e-08	3.97432e-07	639.097	-0.536284	0.108331	-4.95043	7.40504e-07	1.53389e-05	LIMS2
ENSG00000072274	54181.3	0.778618	0.0415115	18.7567	1.70787e-78	2.41998e-76	54181.3	0.861988	0.0415153	20.7632	9.32348e-96	1.61345e-93	54181.3	0.191502	0.0415861	4.60495	4.12571e-06	8.64417e-05	54181.3	0.215235	0.0415757	5.17694	2.25554e-07	5.21531e-06	TFRC
ENSG00000072310	5759.42	-0.504515	0.0743894	-6.78209	1.18453e-11	1.9668e-10	5759.42	-0.43119	0.0744251	-5.79361	6.88904e-09	8.35949e-08	5759.42	-0.212178	0.074281	-2.85643	0.0042844	0.0362714	5759.42	-0.25564	0.0742739	-3.44186	0.000577731	0.00619084	SREBF1
ENSG00000072682	1957.89	0.826049	0.0617635	13.3744	8.53546e-41	5.64659e-39	1957.89	0.758689	0.0621139	12.2145	2.6018e-34	1.30591e-32	1957.89	0.655004	0.0622874	10.5158	7.3033e-26	8.40193e-24	1957.89	0.731464	0.0620326	11.7916	4.3117e-32	5.3531e-30	P4HA2
ENSG00000072778	16556.2	0.252406	0.0612652	4.11989	3.79052e-05	0.000270838	16556.2	0.249161	0.0612956	4.06491	4.80518e-05	0.000330155	16556.2	0.19761	0.0613046	3.2234	0.00126677	0.0135948	16556.2	0.266798	0.0612748	4.35413	1.33595e-05	0.000219935	ACADVL
ENSG00000072786	16492.2	-0.82023	0.0632	-12.9783	1.62404e-38	1.00762e-36	16492.2	-0.847153	0.0632493	-13.3939	6.56671e-41	3.98627e-39	16492.2	-0.218742	0.0630747	-3.46799	0.000524372	0.0064017	16492.2	-0.266096	0.0630728	-4.21887	2.45532e-05	0.000379231	STK10
ENSG00000072954	73.9673	-1.09129	0.311145	-3.50732	0.000452643	0.0025286	73.9673	-1.85753	0.326055	-5.697	1.21931e-08	1.44258e-07	73.9673	-0.875334	0.309918	-2.82441	0.00473683	0.0392163	73.9673	-0.840213	0.308911	-2.71992	0.00652975	0.0458496	TMEM38A
ENSG00000073331	678.485	1.26383	0.116313	10.8657	1.67868e-27	7.05483e-26	678.485	1.44178	0.116203	12.4075	2.38022e-35	1.24593e-33	678.485	0.580142	0.118688	4.88794	1.01897e-06	2.39744e-05	678.485	0.635094	0.118281	5.36937	7.90131e-08	1.98725e-06	ALPK1
ENSG00000073712	179.594	3.66038	0.258572	14.1561	1.71122e-45	1.31934e-43	179.594	4.1312	0.257613	16.0365	7.10777e-58	6.64605e-56	179.594	1.75533	0.272009	6.45319	1.09521e-10	4.4453e-09	179.594	2.29051	0.266109	8.60741	7.47271e-18	4.53764e-16	FERMT2
ENSG00000073756	231.299	4.7952	0.289206	16.5806	9.62513e-62	1.09107e-59	231.299	5.1144	0.288828	17.7074	3.67651e-70	4.37203e-68	231.299	3.14687	0.29637	10.618	2.4565e-26	2.91546e-24	231.299	3.51389	0.293814	11.9596	5.78664e-33	7.42061e-31	PTGS2
ENSG00000073849	6135.7	-0.394378	0.0447046	-8.82186	1.12575e-18	3.10634e-17	6135.7	-0.433801	0.0448641	-9.66922	4.07463e-22	1.26488e-20	6135.7	-0.408228	0.0448236	-9.10742	8.4363e-20	7.32396e-18	6135.7	-0.388168	0.0447515	-8.67385	4.17749e-18	2.60986e-16	ST6GAL1
ENSG00000073969	1675.61	-0.293701	0.0669756	-4.3852	1.15881e-05	9.09145e-05	1675.61	-0.261322	0.0671946	-3.88903	0.000100644	0.000647386	1675.61	-0.276595	0.0671942	-4.11636	3.84903e-05	0.000646168	1675.61	-0.217138	0.0669347	-3.24402	0.00117855	0.0113275	NSF
ENSG00000074266	7108.33	1.01934	0.0658911	15.4701	5.52034e-54	5.19135e-52	7108.33	1.08847	0.0659147	16.5134	2.94076e-61	2.93936e-59	7108.33	0.445045	0.0662366	6.71902	1.82951e-11	8.03442e-10	7108.33	0.562072	0.0661338	8.49902	1.91199e-17	1.13624e-15	EED
ENSG00000074416	1057.45	2.04467	0.10379	19.7001	2.15063e-86	3.52351e-84	1057.45	2.28224	0.103639	22.021	1.81156e-107	3.68494e-105	1057.45	0.815553	0.106903	7.62889	2.36784e-14	1.3919e-12	1057.45	1.06149	0.105945	10.0192	1.25459e-23	1.08206e-21	MGLL
ENSG00000074660	470.929	2.18567	0.160576	13.6114	3.42627e-42	2.36356e-40	470.929	2.29355	0.160618	14.2796	2.93346e-46	2.08024e-44	470.929	1.24585	0.163708	7.61017	2.73729e-14	1.59409e-12	470.929	1.14259	0.163911	6.97082	3.15093e-12	1.27954e-10	SCARF1
ENSG00000074706	660.171	-0.417584	0.0993135	-4.2047	2.61428e-05	0.000191358	660.171	-0.330946	0.099479	-3.3268	0.000878508	0.00453454	660.171	-0.301031	0.0992993	-3.03155	0.00243303	0.0230544	660.171	-0.419695	0.0995535	-4.21577	2.4893e-05	0.000383266	IPCEF1
ENSG00000074966	1418.5	-0.615831	0.0743835	-8.27914	1.24064e-16	2.99394e-15	1418.5	-0.71466	0.0750234	-9.52583	1.63731e-21	4.94368e-20	1418.5	-0.348464	0.074	-4.70897	2.48969e-06	5.44133e-05	1418.5	-0.312313	0.0737911	-4.23239	2.31219e-05	0.000360604	TXK
ENSG00000075151	5289.7	0.370947	0.0672579	5.51529	3.48202e-08	3.95781e-07	5289.7	0.339774	0.0673583	5.04428	4.55244e-07	4.34073e-06	5289.7	0.22763	0.0674252	3.37603	0.000735386	0.00858118	5289.7	0.204699	0.0674021	3.03698	0.00238961	0.0205281	EIF4G3
ENSG00000075426	2972.68	-0.476254	0.0836466	-5.69364	1.24359e-08	1.50835e-07	2972.68	-0.402219	0.0837057	-4.80515	1.54632e-06	1.36203e-05	2972.68	-0.29421	0.083574	-3.52035	0.000430976	0.00541667	2972.68	-0.284556	0.0835084	-3.40752	0.000655565	0.00687373	FOSL2
ENSG00000075618	9738.57	2.63651	0.0606435	43.4755	0	0	9738.57	2.98147	0.0605931	49.2048	0	0	9738.57	1.0975	0.0614103	17.8717	1.96075e-71	9.42767e-69	9738.57	1.23913	0.0612672	20.225	5.90377e-91	3.11017e-88	FSCN1
ENSG00000075673	730.698	1.02494	0.0950036	10.7885	3.90197e-27	1.59509e-25	730.698	0.690093	0.0963716	7.16075	8.02347e-13	1.38332e-11	730.698	0.634094	0.0965122	6.57009	5.02845e-11	2.10008e-09	730.698	0.518455	0.0967309	5.35976	8.33307e-08	2.06915e-06	ATP12A
ENSG00000075826	983.831	-1.12233	0.0839365	-13.3712	8.90713e-41	5.85553e-39	983.831	-1.05422	0.0841672	-12.5253	5.43182e-36	2.88896e-34	983.831	-0.81554	0.0832545	-9.79575	1.17422e-22	1.16502e-20	983.831	-0.903733	0.0833661	-10.8405	2.21166e-27	2.17726e-25	SEC31B
ENSG00000075884	4402.3	-0.321866	0.0614689	-5.23623	1.63886e-07	1.71757e-06	4402.3	-0.402341	0.0616747	-6.5236	6.86395e-11	1.03289e-09	4402.3	-0.249595	0.0615067	-4.05802	4.94911e-05	0.000809118	4402.3	-0.220037	0.0614285	-3.582	0.000340977	0.00392345	ARHGAP15
ENSG00000076604	3180.43	1.17445	0.0657932	17.8507	2.85589e-71	3.74318e-69	3180.43	1.29642	0.0657987	19.7029	2.0376e-86	3.17114e-84	3180.43	0.820511	0.0662969	12.3763	3.51182e-35	6.15455e-33	3180.43	0.844047	0.0662001	12.7499	3.12016e-37	4.71458e-35	TRAF4
ENSG00000076662	2054.95	-0.497255	0.073697	-6.74729	1.50636e-11	2.48153e-10	2054.95	-0.550836	0.0740346	-7.44026	1.0049e-13	1.86421e-12	2054.95	-0.310704	0.0735715	-4.22316	2.40906e-05	0.000424573	2054.95	-0.296183	0.0734579	-4.03201	5.53024e-05	0.000793197	ICAM3
ENSG00000076770	1909.82	-0.686291	0.0964646	-7.11443	1.12378e-12	2.05643e-11	1909.82	-0.689716	0.0966737	-7.13447	9.71575e-13	1.66641e-11	1909.82	-0.448429	0.0962823	-4.65743	3.20175e-06	6.83222e-05	1909.82	-0.408612	0.0961531	-4.24959	2.14158e-05	0.000336371	MBNL3
ENSG00000077150	18492.4	1.46714	0.0418156	35.0859	1.10476e-269	1.54453e-266	18492.4	1.68805	0.0417944	40.3894	0	0	18492.4	0.860687	0.0420341	20.4759	3.5301e-93	2.54602e-90	18492.4	0.956912	0.0419785	22.7953	5.10957e-115	4.52708e-112	NFKB2
ENSG00000077420	5621.44	-0.458714	0.0485294	-9.4523	3.31474e-21	1.05005e-19	5621.44	-0.505485	0.0487089	-10.3777	3.13333e-25	1.13707e-23	5621.44	-0.229031	0.0484207	-4.73002	2.24493e-06	4.95257e-05	5621.44	-0.274194	0.0484115	-5.66382	1.48043e-08	4.11061e-07	APBB1IP
ENSG00000077782	5740.84	-0.291644	0.0576562	-5.05833	4.22946e-07	4.16609e-06	5740.84	-0.489439	0.0579691	-8.4431	3.09034e-17	7.36504e-16	5740.84	0.264782	0.0573274	4.61876	3.86041e-06	8.13375e-05	5740.84	0.307054	0.0572672	5.36179	8.24026e-08	2.05658e-06	FGFR1
ENSG00000078081	883.11	2.15485	0.103797	20.7602	9.91391e-96	1.99908e-93	883.11	2.3199	0.103742	22.3623	9.17519e-111	1.97003e-108	883.11	0.470042	0.109048	4.31041	1.62954e-05	0.000298701	883.11	0.421862	0.109017	3.86969	0.000108976	0.00144895	LAMP3
ENSG00000078140	7757.62	0.189194	0.041056	4.60819	4.0618e-06	3.43631e-05	7757.62	0.19352	0.041147	4.70314	2.56187e-06	2.17768e-05	7757.62	0.131835	0.0411831	3.20119	0.00136859	0.0144897	7757.62	0.135012	0.0411377	3.28197	0.00103086	0.0101329	UBE2K
ENSG00000078246	579.022	-0.414492	0.11054	-3.74972	0.000177035	0.00108938	579.022	-0.383975	0.110937	-3.46119	0.000537796	0.00293296	579.022	-0.342859	0.110704	-3.09707	0.00195441	0.0193014	579.022	-0.432778	0.110848	-3.90426	9.45139e-05	0.00127669	TULP3
ENSG00000078304	9607.7	-0.438288	0.0439249	-9.97812	1.90038e-23	6.60911e-22	9607.7	-0.4888	0.0440452	-11.0977	1.28745e-28	5.26539e-27	9607.7	-0.189725	0.0438428	-4.3274	1.5088e-05	0.000280129	9607.7	-0.156092	0.0437926	-3.56435	0.000364754	0.00416659	PPP2R5C
ENSG00000078369	26556.4	0.1389	0.0457354	3.03704	0.00238914	0.0109394	26556.4	0.157023	0.0457569	3.43169	0.000599842	0.00323258	26556.4	0.125812	0.0457603	2.74937	0.00597103	0.0471447	26556.4	0.142498	0.0457456	3.11501	0.00183937	0.0164841	GNB1
ENSG00000078596	5898.53	-0.466849	0.0564443	-8.27096	1.32885e-16	3.19578e-15	5898.53	-0.5331	0.0566113	-9.41684	4.64857e-21	1.38199e-19	5898.53	-0.253365	0.0563661	-4.49498	6.95752e-06	0.000138795	5898.53	-0.165176	0.0562631	-2.93578	0.00332711	0.0267983	ITM2A
ENSG00000079308	693.836	-1.57154	0.134244	-11.7067	1.1782e-31	5.75945e-30	693.836	-1.70974	0.135478	-12.6201	1.63678e-36	8.82679e-35	693.836	-0.694712	0.131707	-5.27467	1.32992e-07	3.61429e-06	693.836	-0.777221	0.131776	-5.89803	3.67861e-09	1.08972e-07	TNS1
ENSG00000079337	52.2961	1.48786	0.372033	3.99926	6.35415e-05	0.000432359	52.2961	1.8946	0.369331	5.12983	2.90008e-07	2.84958e-06	52.2961	1.42037	0.37407	3.79707	0.000146414	0.00212175	52.2961	1.1614	0.37669	3.08318	0.00204802	0.0181099	RAPGEF3
ENSG00000079691	220.923	1.10472	0.198913	5.5538	2.79528e-08	3.21557e-07	220.923	1.12033	0.199457	5.6169	1.94414e-08	2.23847e-07	220.923	0.968468	0.200175	4.83811	1.31081e-06	3.00492e-05	220.923	1.09459	0.199236	5.49396	3.9302e-08	1.02441e-06	CARMIL1
ENSG00000079819	4608.98	0.721173	0.049754	14.4948	1.3074e-47	1.04249e-45	4608.98	0.679415	0.0499179	13.6107	3.46091e-42	2.21089e-40	4608.98	0.63273	0.0499503	12.6672	8.98795e-37	1.65237e-34	4608.98	0.649353	0.049877	13.0191	9.52949e-39	1.49797e-36	EPB41L2
ENSG00000080493	176.423	-1.01093	0.180592	-5.59787	2.17002e-08	2.54516e-07	176.423	-1.63794	0.189568	-8.64041	5.60123e-18	1.41335e-16	176.423	-0.680845	0.178715	-3.80966	0.000139156	0.00202754	176.423	-0.52099	0.177102	-2.94175	0.00326363	0.0263415	SLC4A4
ENSG00000080854	2995.97	-0.452722	0.0728571	-6.21384	5.17066e-10	7.30194e-09	2995.97	-0.619431	0.0732424	-8.45728	2.73684e-17	6.55626e-16	2995.97	-0.205531	0.0727055	-2.8269	0.00470015	0.0389335	2995.97	-0.351631	0.0728061	-4.82969	1.36749e-06	2.7061e-05	IGSF9B
ENSG00000081181	461.025	0.889367	0.119243	7.45845	8.75456e-14	1.74849e-12	461.025	0.982647	0.119377	8.23145	1.84966e-16	4.2258e-15	461.025	0.674514	0.120626	5.59177	2.24763e-08	6.70072e-07	461.025	0.864942	0.119563	7.23417	4.68388e-13	2.02435e-11	ARG2
ENSG00000081237	53049.4	-0.289491	0.041051	-7.05197	1.76405e-12	3.17817e-11	53049.4	-0.406075	0.0410817	-9.88458	4.85611e-23	1.56618e-21	53049.4	-0.12197	0.0410449	-2.97163	0.00296221	0.0270698	53049.4	-0.161543	0.041043	-3.93594	8.28734e-05	0.00113598	PTPRC
ENSG00000081320	45802.7	0.157697	0.0420877	3.74687	0.000179054	0.00110083	45802.7	0.165083	0.0421028	3.92095	8.82015e-05	0.000574524	45802.7	0.182593	0.0420986	4.33728	1.44257e-05	0.000269702	45802.7	0.221699	0.0420868	5.26767	1.38164e-07	3.34132e-06	STK17B
ENSG00000081791	1750.28	-0.385343	0.0665911	-5.7867	7.17839e-09	8.91284e-08	1750.28	-0.531062	0.0672533	-7.89645	2.86968e-15	6.06056e-14	1750.28	-0.196451	0.0664278	-2.95736	0.0031029	0.0280954	1750.28	-0.178736	0.0662787	-2.69673	0.00700248	0.048333	DELE1
ENSG00000081913	1322.64	0.490112	0.0811561	6.03913	1.54951e-09	2.08701e-08	1322.64	0.432858	0.0815633	5.30702	1.11435e-07	1.15411e-06	1322.64	0.517424	0.0813377	6.36143	1.99882e-10	7.8414e-09	1322.64	0.56207	0.0811267	6.92829	4.25947e-12	1.70134e-10	PHLPP1
ENSG00000081985	9142.57	1.22646	0.0450296	27.2368	2.38313e-163	1.16225e-160	9142.57	1.29553	0.0450573	28.753	8.30339e-182	4.18581e-179	9142.57	0.835948	0.0453064	18.451	5.12026e-76	2.82397e-73	9142.57	0.941722	0.0452071	20.8313	2.2533e-96	1.33095e-93	IL12RB2
ENSG00000082074	10384.4	-0.522582	0.0483914	-10.7991	3.4775e-27	1.42714e-25	10384.4	-0.572787	0.048494	-11.8115	3.40449e-32	1.60461e-30	10384.4	-0.253257	0.0483111	-5.24221	1.58669e-07	4.25659e-06	10384.4	-0.242999	0.0482797	-5.03315	4.82483e-07	1.02954e-05	FYB1
ENSG00000082397	21.9607	3.05244	0.749303	4.07371	4.62699e-05	0.000324307	21.9607	4.02089	0.73884	5.44217	5.26362e-08	5.73312e-07	21.9607	3.55087	0.743765	4.77418	1.80441e-06	4.04739e-05	21.9607	3.38008	0.74528	4.53532	5.75156e-06	0.00010201	EPB41L3
ENSG00000083454	351.012	0.389362	0.148009	2.63067	0.0085217	0.0326349	351.012	0.377802	0.148655	2.54147	0.0110387	0.0413798	351.012	0.586664	0.147647	3.97342	7.08475e-05	0.00112492	351.012	0.398818	0.148226	2.69061	0.00713206	0.049123	P2RX5
ENSG00000084070	20276.7	0.567854	0.0339093	16.7463	6.03025e-63	7.14466e-61	20276.7	0.588885	0.033943	17.3492	1.99903e-67	2.20741e-65	20276.7	0.342544	0.0340249	10.0675	7.69458e-24	8.19823e-22	20276.7	0.452601	0.0339649	13.3256	1.64404e-40	2.71573e-38	SMAP2
ENSG00000084463	6300.03	0.337119	0.0510726	6.60079	4.08968e-11	6.50226e-10	6300.03	0.361452	0.0511459	7.06707	1.58237e-12	2.68031e-11	6300.03	0.258253	0.0512123	5.04279	4.58786e-07	1.13648e-05	6300.03	0.254071	0.051173	4.96495	6.87189e-07	1.43412e-05	WBP11
ENSG00000085063	1191.87	-0.536751	0.0733143	-7.32123	2.45703e-13	4.71853e-12	1191.87	-0.756001	0.0744497	-10.1545	3.16349e-24	1.08518e-22	1191.87	-0.409292	0.0732722	-5.5859	2.32487e-08	6.92e-07	1191.87	-0.47244	0.0732965	-6.44561	1.15139e-10	4.09543e-09	CD59
ENSG00000085117	9958.91	0.796787	0.0421594	18.8994	1.15395e-79	1.66893e-77	9958.91	0.915083	0.0421641	21.7029	1.92674e-104	3.75455e-102	9958.91	0.524752	0.0423738	12.3839	3.19455e-35	5.65133e-33	9958.91	0.626286	0.0422794	14.813	1.20676e-49	2.70369e-47	CD82
ENSG00000085449	2359.22	-0.365016	0.069914	-5.22093	1.78029e-07	1.85466e-06	2359.22	-0.490427	0.0703093	-6.97529	3.05241e-12	5.07765e-11	2359.22	-0.443928	0.0702067	-6.32316	2.56261e-10	9.94909e-09	2359.22	-0.520628	0.0702417	-7.41195	1.24458e-13	5.73505e-12	WDFY1
ENSG00000085733	185.018	1.69728	0.187724	9.04135	1.54754e-19	4.48871e-18	185.018	2.0232	0.186774	10.8323	2.41899e-27	9.44343e-26	185.018	0.874658	0.194357	4.50028	6.78651e-06	0.000135672	185.018	1.16121	0.191459	6.06504	1.31922e-09	4.13412e-08	CTTN
ENSG00000086065	4266.43	1.42307	0.0723446	19.6707	3.84176e-86	6.19735e-84	4266.43	1.49809	0.072372	20.6999	3.47265e-95	5.96499e-93	4266.43	0.271123	0.0733698	3.69529	0.000219633	0.00302168	4266.43	0.40076	0.0731594	5.47791	4.30375e-08	1.11406e-06	CHMP5
ENSG00000086475	4443.57	-0.220917	0.0585311	-3.77435	0.000160425	0.000999489	4443.57	-0.197398	0.0586327	-3.36669	0.000760763	0.00399849	4443.57	-0.163634	0.0585842	-2.79315	0.00521977	0.0422813	4443.57	-0.221938	0.0585869	-3.78819	0.000151749	0.0019396	SEPHS1
ENSG00000086758	35402	0.541826	0.0776083	6.98154	2.91956e-12	5.1755e-11	35402	0.555986	0.0776171	7.16319	7.88214e-13	1.35996e-11	35402	0.30377	0.0776378	3.91265	9.12871e-05	0.00140659	35402	0.265971	0.0776361	3.42587	0.000612843	0.00650629	HUWE1
ENSG00000087074	1515.59	0.570319	0.0892757	6.38829	1.67756e-10	2.48623e-09	1515.59	0.495522	0.089628	5.52865	3.22699e-08	3.62025e-07	1515.59	0.498714	0.089594	5.56638	2.60085e-08	7.64438e-07	1515.59	0.733752	0.0891098	8.23425	1.80689e-16	1.02682e-14	PPP1R15A
ENSG00000087338	3084.37	-0.314923	0.0511625	-6.15535	7.49126e-10	1.03833e-08	3084.37	-0.503243	0.0517189	-9.73036	2.23789e-22	7.05087e-21	3084.37	-0.155398	0.0510899	-3.04165	0.00235283	0.0224759	3084.37	-0.173644	0.0510341	-3.4025	0.000667715	0.00695623	GMCL1
ENSG00000088179	2475.26	-1.03497	0.0664351	-15.5786	1.01775e-54	9.7015e-53	2475.26	-1.15488	0.0669538	-17.2489	1.14047e-66	1.23582e-64	2475.26	-0.549256	0.0658004	-8.3473	6.98382e-17	4.90489e-15	2475.26	-0.54714	0.0657158	-8.32586	8.3718e-17	4.81366e-15	PTPN4
ENSG00000088543	1114.72	-0.761315	0.0864242	-8.80904	1.26222e-18	3.46921e-17	1114.72	-0.72335	0.0867154	-8.34165	7.32582e-17	1.71248e-15	1114.72	-0.247839	0.0853242	-2.90467	0.00367636	0.0318572	1114.72	-0.381711	0.0855181	-4.46351	8.06266e-06	0.000139695	C3orf18
ENSG00000088882	382.05	2.34437	0.185872	12.6128	1.79514e-36	1.03423e-34	382.05	2.53891	0.185726	13.6702	1.53031e-42	9.83e-41	382.05	1.4038	0.189328	7.41468	1.21923e-13	6.70471e-12	382.05	1.49033	0.188708	7.89755	2.8444e-15	1.48244e-13	CPXM1
ENSG00000088992	2403.8	0.296316	0.0923722	3.20785	0.00133733	0.0065612	2403.8	0.361396	0.0924385	3.90958	9.24553e-05	0.000599873	2403.8	0.333044	0.0924529	3.60231	0.000315402	0.00410724	2403.8	0.327898	0.0923988	3.54873	0.000387093	0.00437658	TESC
ENSG00000089006	7563.79	-0.249313	0.0517329	-4.81923	1.44115e-06	1.3186e-05	7563.79	-0.30006	0.0518517	-5.78688	7.1704e-09	8.68274e-08	7563.79	-0.221468	0.0517876	-4.27646	1.89889e-05	0.000343707	7563.79	-0.166761	0.0517171	-3.22447	0.00126205	0.0120292	SNX5
ENSG00000089127	3031.01	2.24165	0.0867759	25.8327	3.81013e-147	1.56671e-144	3031.01	2.27351	0.0868255	26.1848	3.9564e-151	1.39008e-148	3031.01	0.417515	0.0887891	4.70232	2.57224e-06	5.60216e-05	3031.01	0.465561	0.0886025	5.25449	1.48438e-07	3.56763e-06	OAS1
ENSG00000089154	14401.7	0.368951	0.0649073	5.68428	1.31364e-08	1.59056e-07	14401.7	0.486731	0.0649097	7.49859	6.45066e-14	1.22409e-12	14401.7	0.254571	0.0649649	3.91859	8.90676e-05	0.00137578	14401.7	0.209805	0.0649618	3.22967	0.00123933	0.0118417	GCN1
ENSG00000089159	3105.37	-1.10281	0.0786784	-14.0167	1.23179e-44	9.25871e-43	3105.37	-1.06716	0.0788153	-13.54	9.08206e-42	5.73852e-40	3105.37	-0.342255	0.077926	-4.39205	1.12287e-05	0.000215077	3105.37	-0.390225	0.0779188	-5.0081	5.49702e-07	1.16465e-05	PXN
ENSG00000089248	4324.56	-0.505239	0.0645577	-7.82617	5.02973e-15	1.09759e-13	4324.56	-0.611917	0.0647943	-9.444	3.58825e-21	1.07227e-19	4324.56	-0.427346	0.0645907	-6.61622	3.68499e-11	1.55573e-09	4324.56	-0.301364	0.0644278	-4.67754	2.90334e-06	5.40514e-05	ERP29
ENSG00000089280	25659.2	0.231124	0.0441686	5.23277	1.66992e-07	1.74837e-06	25659.2	0.317027	0.0441772	7.17627	7.164e-13	1.24067e-11	25659.2	0.245791	0.044189	5.56225	2.66315e-08	7.81523e-07	25659.2	0.147024	0.0441984	3.32645	0.000879606	0.00886519	FUS
ENSG00000089327	9772.76	-0.553236	0.0587629	-9.41471	4.74392e-21	1.48043e-19	9772.76	-0.542992	0.0588231	-9.23092	2.68305e-20	7.70016e-19	9772.76	-0.190934	0.0586503	-3.25547	0.00113204	0.0124432	9772.76	-0.203372	0.0586326	-3.46858	0.000523218	0.00567533	FXYD5
ENSG00000089692	5360.01	0.810315	0.0946236	8.56357	1.09429e-17	2.84014e-16	5360.01	0.87365	0.0946492	9.2304	2.69629e-20	7.7286e-19	5360.01	0.415605	0.09486	4.38124	1.18003e-05	0.000225076	5360.01	0.568674	0.0947525	6.00167	1.95296e-09	6.00428e-08	LAG3
ENSG00000089916	4879.11	0.254615	0.05683	4.4803	7.45389e-06	6.04002e-05	4879.11	0.232045	0.0569576	4.07399	4.6215e-05	0.000318668	4879.11	0.254654	0.0569244	4.47355	7.69332e-06	0.000152018	4879.11	0.186536	0.0569353	3.27628	0.00105185	0.0102925	GPATCH2L
ENSG00000090104	1686.1	1.38092	0.0793097	17.4118	6.71527e-68	8.4327e-66	1686.1	1.33735	0.0795407	16.8134	1.94561e-63	2.01414e-61	1686.1	0.668501	0.0807102	8.28273	1.20386e-16	8.29954e-15	1686.1	0.798491	0.0803253	9.94071	2.76842e-23	2.31597e-21	RGS1
ENSG00000090339	2371.62	1.39069	0.0538149	25.8422	2.97838e-147	1.24919e-144	2371.62	1.55681	0.0537626	28.9571	2.2826e-184	1.23096e-181	2371.62	0.632677	0.0554603	11.4077	3.82566e-30	5.56115e-28	2371.62	0.93049	0.0546796	17.0171	6.13026e-65	2.09633e-62	ICAM1
ENSG00000090376	447.209	0.874899	0.153932	5.68368	1.3183e-08	1.59391e-07	447.209	0.739711	0.154806	4.7783	1.76787e-06	1.5456e-05	447.209	0.832336	0.154429	5.38975	7.05555e-08	1.98359e-06	447.209	0.945678	0.153892	6.14509	7.99185e-10	2.59628e-08	IRAK3
ENSG00000090863	9415.63	-0.57323	0.0539869	-10.6179	2.45914e-26	9.56782e-25	9415.63	-0.61536	0.0540856	-11.3775	5.41172e-30	2.33257e-28	9415.63	-0.247236	0.0538784	-4.58877	4.45871e-06	9.2591e-05	9415.63	-0.265422	0.0538608	-4.92793	8.31045e-07	1.71415e-05	GLG1
ENSG00000091140	7771.07	0.389266	0.0417253	9.32927	1.06604e-20	3.29248e-19	7771.07	0.449536	0.041771	10.7619	5.20766e-27	1.99275e-25	7771.07	0.181371	0.0419615	4.32231	1.54404e-05	0.000285542	7771.07	0.246579	0.0418666	5.88963	3.8705e-09	1.14136e-07	DLD
ENSG00000091409	306.253	-2.40145	0.147701	-16.2588	1.93367e-59	2.04803e-57	306.253	-2.39177	0.149026	-16.0493	5.7817e-58	5.42801e-56	306.253	-1.64655	0.142045	-11.5917	4.5399e-31	6.92131e-29	306.253	-1.90296	0.143586	-13.2531	4.3278e-40	7.08886e-38	ITGA6
ENSG00000091490	6907.95	-0.462099	0.0469748	-9.83717	7.78691e-23	2.66829e-21	6907.95	-0.608737	0.0472135	-12.8933	4.91135e-38	2.74432e-36	6907.95	-0.302602	0.0469385	-6.44677	1.1426e-10	4.62764e-09	6907.95	-0.332175	0.0469188	-7.07978	1.44382e-12	6.02631e-11	SEL1L3
ENSG00000091592	2224.69	-0.648324	0.0826829	-7.84109	4.46665e-15	9.80838e-14	2224.69	-0.828335	0.0831977	-9.95623	2.36882e-23	7.81372e-22	2224.69	-0.251707	0.0822948	-3.0586	0.00222372	0.0214612	2224.69	-0.441498	0.0824691	-5.3535	8.62677e-08	2.13935e-06	NLRP1
ENSG00000092051	298.238	4.51025	0.224035	20.1319	3.87733e-90	6.9497e-88	298.238	4.79346	0.223746	21.4237	8.03606e-102	1.49079e-99	298.238	2.61336	0.232451	11.2426	2.51784e-29	3.49737e-27	298.238	2.68585	0.231525	11.6007	4.08716e-31	4.91771e-29	JPH4
ENSG00000092140	2067.15	-0.34046	0.0672187	-5.06496	4.08485e-07	4.03692e-06	2067.15	-0.376574	0.0675345	-5.57603	2.46067e-08	2.79298e-07	2067.15	-0.259365	0.0672771	-3.85518	0.000115644	0.00172656	2067.15	-0.185698	0.0670477	-2.76964	0.0056119	0.0407184	G2E3
ENSG00000092964	7005.32	0.363847	0.0654783	5.55675	2.74843e-08	3.17211e-07	7005.32	0.463648	0.0654919	7.07948	1.44701e-12	2.45642e-11	7005.32	0.2798	0.0655794	4.26658	1.9849e-05	0.000356522	7005.32	0.234622	0.0655736	3.578	0.000346239	0.00397461	DPYSL2
ENSG00000093072	1748.36	-0.939233	0.0728546	-12.8919	5.00107e-38	3.03114e-36	1748.36	-0.873471	0.0730079	-11.9641	5.48159e-33	2.64268e-31	1748.36	-0.49551	0.0721417	-6.86857	6.48491e-12	2.96598e-10	1748.36	-0.648818	0.0723371	-8.96937	2.98218e-19	2.00443e-17	ADA2
ENSG00000093183	3336.59	-0.210157	0.0537324	-3.91117	9.18508e-05	0.000602315	3336.59	-0.195845	0.0538939	-3.6339	0.000279172	0.0016347	3336.59	-0.148021	0.0538029	-2.75117	0.00593828	0.0469257	3336.59	-0.168958	0.053755	-3.14311	0.00167163	0.0152259	SEC22C
ENSG00000095015	3331.97	-0.482079	0.0712578	-6.76528	1.3305e-11	2.2022e-10	3331.97	-0.532272	0.071471	-7.44739	9.52085e-14	1.77048e-12	3331.97	-0.251349	0.0711303	-3.53365	0.000409868	0.00518613	3331.97	-0.236841	0.071059	-3.33302	0.000859081	0.00868077	MAP3K1
ENSG00000095203	54.8548	1.98122	0.414167	4.78362	1.72165e-06	1.55356e-05	54.8548	2.16696	0.413753	5.23733	1.62918e-07	1.65529e-06	54.8548	1.18661	0.423318	2.80311	0.00506127	0.0412827	54.8548	1.2304	0.422034	2.9154	0.00355228	0.0282156	EPB41L4B
ENSG00000095209	659.299	0.56212	0.114121	4.92566	8.4076e-07	7.96784e-06	659.299	0.511015	0.114637	4.45768	8.28507e-06	6.53255e-05	659.299	0.338444	0.115143	2.93934	0.00328909	0.0293797	659.299	0.355404	0.114904	3.09304	0.00198116	0.0175931	TMEM38B
ENSG00000095794	5312.99	0.701244	0.0540286	12.9791	1.60701e-38	1.00002e-36	5312.99	0.73059	0.0541048	13.5032	1.49657e-41	9.40484e-40	5312.99	0.598964	0.0542017	11.0507	2.17607e-28	2.89402e-26	5312.99	0.733675	0.0540472	13.5747	5.65743e-42	1.0025e-39	CREM
ENSG00000095951	2758.15	0.745735	0.0941116	7.92395	2.30091e-15	5.17175e-14	2758.15	0.683451	0.0942708	7.24987	4.17166e-13	7.35641e-12	2758.15	0.626995	0.0943083	6.64836	2.96387e-11	1.26602e-09	2758.15	0.559184	0.0943194	5.92863	3.05476e-09	9.11362e-08	HIVEP1
ENSG00000096063	4534.86	0.374045	0.0673112	5.55696	2.74517e-08	3.17009e-07	4534.86	0.341047	0.0674298	5.05781	4.24092e-07	4.05704e-06	4534.86	0.197077	0.0675347	2.91816	0.00352103	0.0308823	4534.86	0.25526	0.0674415	3.78491	0.000153767	0.00196153	SRPK1
ENSG00000096264	174.694	0.780626	0.177872	4.38869	1.14036e-05	8.95336e-05	174.694	0.711479	0.179535	3.96289	7.40468e-05	0.000488777	174.694	1.08766	0.176436	6.16465	7.06387e-10	2.60239e-08	174.694	1.34485	0.174476	7.70791	1.27896e-14	6.37581e-13	NCR2
ENSG00000096384	105728	0.34072	0.0412573	8.25841	1.47627e-16	3.53412e-15	105728	0.42033	0.0412598	10.1874	2.25688e-24	7.79953e-23	105728	0.134704	0.0412749	3.26358	0.00110014	0.0121853	105728	0.167584	0.0412696	4.06071	4.89247e-05	0.000711141	HSP90AB1
ENSG00000096746	10614	0.273508	0.0372294	7.34656	2.03378e-13	3.95278e-12	10614	0.33056	0.0372697	8.86941	7.35338e-19	1.95772e-17	10614	0.116072	0.0373939	3.10404	0.00190897	0.0189302	10614	0.162419	0.0373283	4.35109	1.35462e-05	0.000222445	HNRNPH3
ENSG00000096996	2670.12	-0.58526	0.0718185	-8.14916	3.66466e-16	8.53906e-15	2670.12	-0.571786	0.0719948	-7.94205	1.98873e-15	4.25824e-14	2670.12	-0.232066	0.0714902	-3.24612	0.00116989	0.0127545	2670.12	-0.22055	0.0714077	-3.0886	0.00201102	0.0178177	IL12RB1
ENSG00000099194	22611.2	-0.175922	0.0504747	-3.48535	0.000491502	0.00272607	22611.2	-0.202541	0.0505073	-4.01014	6.06831e-05	0.000408826	22611.2	-0.34444	0.050537	-6.81561	9.38634e-12	4.26181e-10	22611.2	-0.335067	0.0505214	-6.63218	3.3076e-11	1.23509e-09	SCD
ENSG00000099204	5453.11	-1.22254	0.0534738	-22.8625	1.09875e-115	3.07225e-113	5453.11	-1.42694	0.0539204	-26.4638	2.53112e-154	9.31654e-152	5453.11	-0.479317	0.0528579	-9.06804	1.21183e-19	1.03763e-17	5453.11	-0.534598	0.0528576	-10.1139	4.79169e-24	4.16963e-22	ABLIM1
ENSG00000099219	3263.01	-0.41107	0.069499	-5.91476	3.32368e-09	4.30519e-08	3263.01	-0.507984	0.069778	-7.28	3.33813e-13	5.93164e-12	3263.01	-0.210609	0.0694014	-3.03466	0.00240811	0.0228874	3263.01	-0.196703	0.0693278	-2.8373	0.00454975	0.0344804	ERMP1
ENSG00000099290	2494.27	-0.393758	0.0586459	-6.71416	1.89155e-11	3.08938e-10	2494.27	-0.413501	0.0589192	-7.0181	2.24909e-12	3.77655e-11	2494.27	-0.223499	0.058547	-3.81742	0.000134853	0.00197405	2494.27	-0.283483	0.0585552	-4.84129	1.28998e-06	2.56837e-05	WASHC2A
ENSG00000099821	2763.65	0.309854	0.0644777	4.8056	1.54287e-06	1.40128e-05	2763.65	0.394856	0.0645316	6.1188	9.42827e-10	1.26596e-08	2763.65	0.188482	0.0647902	2.90911	0.00362461	0.0315546	2763.65	0.177949	0.0647265	2.74925	0.00597327	0.0427282	POLRMT
ENSG00000099940	1796.86	-0.496312	0.06085	-8.15632	3.45386e-16	8.07481e-15	1796.86	-0.405961	0.0609482	-6.66075	2.72428e-11	4.22e-10	1796.86	-0.183225	0.0603727	-3.03489	0.00240622	0.0228811	1796.86	-0.182651	0.0602512	-3.03149	0.00243347	0.0208223	SNAP29
ENSG00000100034	1661.91	0.594526	0.0662882	8.96881	2.99738e-19	8.55212e-18	1661.91	0.659768	0.0664096	9.93483	2.93687e-23	9.59197e-22	1661.91	0.405697	0.0669176	6.06263	1.33917e-09	4.63322e-08	1661.91	0.381461	0.0668478	5.70641	1.15387e-08	3.24549e-07	PPM1F
ENSG00000100077	4667.07	0.715659	0.072342	9.89272	4.47698e-23	1.54673e-21	4667.07	0.623675	0.0724835	8.60438	7.67322e-18	1.9174e-16	4667.07	0.483954	0.0725737	6.66845	2.58527e-11	1.11961e-09	4667.07	0.580005	0.0724648	8.00395	1.2049e-15	6.45219e-14	GRK3
ENSG00000100100	850.74	-1.30158	0.110863	-11.7404	7.91105e-32	3.88531e-30	850.74	-1.49865	0.112218	-13.3548	1.11098e-40	6.69157e-39	850.74	-0.638725	0.109141	-5.85227	4.84898e-09	1.57315e-07	850.74	-0.603667	0.108914	-5.54261	2.97998e-08	7.93521e-07	PIK3IP1
ENSG00000100129	10399	-0.477931	0.0415116	-11.5132	1.13187e-30	5.37024e-29	10399	-0.599985	0.041684	-14.3937	5.67204e-47	4.11028e-45	10399	-0.127466	0.0413727	-3.08093	0.00206355	0.0201435	10399	-0.145082	0.0413524	-3.50843	0.000450761	0.00499218	EIF3L
ENSG00000100221	6260.86	0.236011	0.0533227	4.42609	9.59585e-06	7.6283e-05	6260.86	0.328151	0.0533476	6.1512	7.69007e-10	1.04101e-08	6260.86	0.209892	0.0534226	3.92889	8.53378e-05	0.00132362	6260.86	0.237565	0.0533615	4.45199	8.50781e-06	0.000146626	JOSD1
ENSG00000100226	5526.81	0.567387	0.0541988	10.4686	1.20369e-25	4.56467e-24	5526.81	0.610944	0.0542571	11.2602	2.0637e-29	8.73267e-28	5526.81	0.205931	0.0545744	3.7734	0.000161041	0.00230874	5526.81	0.278479	0.0544607	5.11338	3.16439e-07	7.10603e-06	GTPBP1
ENSG00000100242	14613.1	-0.704592	0.0457442	-15.4029	1.56501e-53	1.45866e-51	14613.1	-0.739447	0.0458216	-16.1375	1.38962e-58	1.32065e-56	14613.1	-0.209541	0.045593	-4.5959	4.30881e-06	8.99763e-05	14613.1	-0.204092	0.0455722	-4.47843	7.51938e-06	0.000130981	SUN2
ENSG00000100321	149.497	-0.569262	0.205113	-2.77536	0.00551404	0.022484	149.497	-0.853907	0.208824	-4.08913	4.32994e-05	0.000301071	149.497	-0.697735	0.207159	-3.36812	0.000756837	0.00881503	149.497	-0.684719	0.206552	-3.31499	0.000916469	0.00916564	SYNGR1
ENSG00000100324	1771.68	-0.501803	0.0681005	-7.36856	1.72478e-13	3.37726e-12	1771.68	-0.490685	0.0683736	-7.17653	7.15019e-13	1.23921e-11	1771.68	-0.194246	0.0676913	-2.86958	0.00411014	0.0350174	1771.68	-0.328665	0.0678518	-4.84387	1.27334e-06	2.54563e-05	TAB1
ENSG00000100346	272.234	-2.63859	0.203703	-12.9532	2.25488e-38	1.38672e-36	272.234	-2.79035	0.207583	-13.4421	3.42723e-41	2.10806e-39	272.234	-0.775991	0.19044	-4.07472	4.60694e-05	0.000762484	272.234	-0.923456	0.190823	-4.83933	1.30275e-06	2.5885e-05	CACNA1I
ENSG00000100351	5796.16	-0.572481	0.0544262	-10.5185	7.10051e-26	2.72221e-24	5796.16	-0.601198	0.054568	-11.0174	3.14996e-28	1.27477e-26	5796.16	-0.333644	0.0543226	-6.14189	8.15435e-10	2.95765e-08	5796.16	-0.379044	0.0543145	-6.97868	2.97962e-12	1.21504e-10	GRAP2
ENSG00000100368	2040.28	1.76344	0.0807736	21.8319	1.15516e-105	2.7219e-103	2040.28	1.59564	0.0810999	19.675	3.52919e-86	5.38411e-84	2040.28	1.2397	0.0815665	15.1986	3.61134e-52	1.25407e-49	2040.28	1.10417	0.0816926	13.5162	1.25562e-41	2.18522e-39	CSF2RB
ENSG00000100385	25613.7	0.11427	0.0392495	2.91137	0.00359845	0.0155787	25613.7	0.22387	0.0392539	5.70314	1.17618e-08	1.3944e-07	25613.7	0.209913	0.0392536	5.34761	8.91229e-08	2.47957e-06	25613.7	0.134972	0.0392582	3.43807	0.000585882	0.00626097	IL2RB
ENSG00000100422	6467.95	-0.517906	0.0436412	-11.8674	1.74893e-32	8.81655e-31	6467.95	-0.527956	0.0437841	-12.0582	1.75632e-33	8.57417e-32	6467.95	-0.179378	0.0434347	-4.12983	3.63038e-05	0.000612753	6467.95	-0.171282	0.0433819	-3.94823	7.873e-05	0.00108992	CERK
ENSG00000100427	239.31	-1.39847	0.199319	-7.01624	2.27911e-12	4.07654e-11	239.31	-1.23124	0.19902	-6.18652	6.1507e-10	8.44455e-09	239.31	-0.719597	0.195626	-3.67843	0.000234676	0.00319738	239.31	-0.695671	0.195211	-3.56368	0.000365688	0.0041733	MLC1
ENSG00000100453	17487.2	2.02487	0.0659541	30.7012	5.48352e-207	4.10696e-204	17487.2	2.20972	0.0659461	33.508	3.69065e-246	3.29163e-243	17487.2	1.08341	0.0661744	16.372	3.02877e-60	1.32082e-57	17487.2	1.28886	0.066104	19.4974	1.15556e-84	5.49372e-82	GZMB
ENSG00000100504	99.7482	1.17938	0.274671	4.29378	1.75653e-05	0.00013303	99.7482	0.973048	0.277352	3.50836	0.000450884	0.00251335	99.7482	1.05286	0.276527	3.80745	0.000140408	0.00204261	99.7482	1.13781	0.275406	4.1314	3.60566e-05	0.000538143	PYGL
ENSG00000100523	5494.88	0.997807	0.0567344	17.5873	3.08086e-69	3.91568e-67	5494.88	1.10332	0.0567473	19.4427	3.35943e-84	4.93049e-82	5494.88	0.311591	0.0573409	5.43401	5.51005e-08	1.56552e-06	5494.88	0.290498	0.0573074	5.06913	3.99645e-07	8.72328e-06	DDHD1
ENSG00000100628	4219.9	0.48142	0.064938	7.41354	1.22976e-13	2.43295e-12	4219.9	0.508088	0.0650388	7.81207	5.62554e-15	1.16682e-13	4219.9	0.939707	0.0646422	14.5371	7.05612e-48	2.13413e-45	4219.9	1.09216	0.0644946	16.9341	2.52094e-64	8.47211e-62	ASB2
ENSG00000100644	8334.45	0.377162	0.0477304	7.90194	2.74598e-15	6.12616e-14	8334.45	0.396414	0.0477928	8.29443	1.0911e-16	2.52259e-15	8334.45	0.287772	0.0478504	6.014	1.81002e-09	6.15767e-08	8334.45	0.358586	0.0477733	7.50599	6.09666e-14	2.86352e-12	HIF1A
ENSG00000100647	5476.07	0.309479	0.0641022	4.8279	1.37981e-06	1.26748e-05	5476.07	0.407036	0.0641223	6.34782	2.18394e-10	3.13776e-09	5476.07	0.324688	0.0641682	5.05996	4.19352e-07	1.04989e-05	5476.07	0.330622	0.064126	5.15583	2.52515e-07	5.76348e-06	SUSD6
ENSG00000100678	115.422	3.07475	0.251312	12.2348	2.02674e-34	1.09261e-32	115.422	3.42229	0.250339	13.6706	1.52074e-42	9.7957e-41	115.422	0.877319	0.277209	3.16483	0.00155174	0.0160764	115.422	1.58558	0.264226	6.00084	1.96293e-09	6.02544e-08	SLC8A3
ENSG00000100714	15518.7	0.336679	0.0477441	7.05173	1.76702e-12	3.18078e-11	15518.7	0.298262	0.047795	6.24044	4.36353e-10	6.06994e-09	15518.7	0.164462	0.0478351	3.43811	0.000585792	0.00705056	15518.7	0.223373	0.0477963	4.67344	2.96195e-06	5.50901e-05	MTHFD1
ENSG00000100867	292.083	2.20446	0.224483	9.82018	9.21814e-23	3.14331e-21	292.083	2.1782	0.22487	9.68646	3.44248e-22	1.07295e-20	292.083	1.21377	0.228393	5.3144	1.0701e-07	2.9553e-06	292.083	1.55027	0.226661	6.83958	7.94257e-12	3.12761e-10	DHRS2
ENSG00000100897	5375.51	-0.197863	0.0487147	-4.06167	4.87238e-05	0.000339464	5375.51	-0.215192	0.0488552	-4.4047	1.05932e-05	8.21008e-05	5375.51	-0.204356	0.048829	-4.18513	2.85007e-05	0.000492576	5375.51	-0.165771	0.0487382	-3.40125	0.000670793	0.00698456	DCAF11
ENSG00000100906	5857.35	1.75891	0.0603403	29.1499	8.38142e-187	5.32627e-184	5857.35	2.00568	0.0602842	33.2704	1.03664e-242	8.90319e-240	5857.35	0.960552	0.0609606	15.7569	6.155e-56	2.26311e-53	5857.35	1.14732	0.0607564	18.8839	1.54594e-79	6.41136e-77	NFKBIA
ENSG00000100985	81.6132	6.90162	0.79581	8.67245	4.22922e-18	1.12125e-16	81.6132	7.45525	0.795021	9.37742	6.76092e-21	1.98958e-19	81.6132	5.13898	0.80399	6.39185	1.6389e-10	6.51114e-09	81.6132	4.60105	0.80843	5.69134	1.26049e-08	3.52504e-07	MMP9
ENSG00000101003	3635.97	0.282778	0.0543653	5.20145	1.97739e-07	2.04577e-06	3635.97	0.220746	0.054588	4.04386	5.25788e-05	0.00035892	3635.97	0.179616	0.0546205	3.28844	0.00100744	0.0113056	3635.97	0.185947	0.0545438	3.40913	0.000651713	0.0068407	GINS1
ENSG00000101057	12193.9	0.392642	0.0554334	7.08312	1.40941e-12	2.55459e-11	12193.9	0.445407	0.0554585	8.03137	9.63931e-16	2.11672e-14	12193.9	0.314406	0.0554999	5.66498	1.4704e-08	4.51274e-07	12193.9	0.33143	0.0554734	5.97458	2.30689e-09	7.02592e-08	MYBL2
ENSG00000101134	105.196	2.70104	0.324709	8.31832	8.92157e-17	2.16544e-15	105.196	2.22951	0.328862	6.77947	1.20616e-11	1.93427e-10	105.196	2.44905	0.327034	7.48869	6.9566e-14	3.88245e-12	105.196	3.18481	0.322628	9.87148	5.53404e-23	4.55146e-21	DOK5
ENSG00000101210	693.997	2.06504	0.164679	12.5398	4.52418e-36	2.56423e-34	693.997	2.25951	0.164584	13.7286	6.84589e-43	4.48444e-41	693.997	1.36036	0.166282	8.18105	2.81387e-16	1.89805e-14	693.997	1.28487	0.166333	7.72471	1.12111e-14	5.61766e-13	EEF1A2
ENSG00000101224	10288.8	-1.00702	0.0511281	-19.696	2.33232e-86	3.79156e-84	10288.8	-0.999161	0.0512055	-19.5128	8.55422e-85	1.28808e-82	10288.8	-0.43293	0.0508831	-8.50833	1.76454e-17	1.2875e-15	10288.8	-0.455888	0.0508683	-8.96211	3.18533e-19	2.13362e-17	CDC25B
ENSG00000101265	9891.65	-0.376672	0.0520897	-7.23121	4.78706e-13	9.01972e-12	9891.65	-0.442414	0.0521919	-8.47667	2.31725e-17	5.59155e-16	9891.65	-0.21136	0.0520643	-4.05959	4.91586e-05	0.000805084	9891.65	-0.289584	0.0520751	-5.56089	2.68401e-08	7.19626e-07	RASSF2
ENSG00000101310	9711.97	0.343296	0.0410152	8.36998	5.76276e-17	1.41844e-15	9711.97	0.379724	0.041066	9.24668	2.31566e-20	6.68714e-19	9711.97	0.149062	0.0411988	3.6181	0.000296773	0.00389439	9711.97	0.186053	0.0411394	4.5225	6.11147e-06	0.000108001	SEC23B
ENSG00000101347	12531.5	-1.03255	0.0477852	-21.6082	1.50527e-103	3.3943e-101	12531.5	-1.0127	0.0478455	-21.166	1.96388e-99	3.61432e-97	12531.5	-0.519149	0.0475968	-10.9072	1.06455e-27	1.35799e-25	12531.5	-0.545485	0.0475848	-11.4634	2.01395e-30	2.37915e-28	SAMHD1
ENSG00000101384	39.9262	2.63528	0.472793	5.57386	2.4916e-08	2.90124e-07	39.9262	3.28328	0.46874	7.00449	2.47892e-12	4.15044e-11	39.9262	1.58291	0.489071	3.23658	0.00120973	0.0130824	39.9262	1.67908	0.4862	3.45347	0.000553429	0.00597642	JAG1
ENSG00000101400	316.311	-1.24053	0.182176	-6.80951	9.79332e-12	1.63907e-10	316.311	-1.16009	0.182455	-6.35824	2.04073e-10	2.94661e-09	316.311	-0.876404	0.180853	-4.84595	1.26005e-06	2.89564e-05	316.311	-0.813188	0.180301	-4.51017	6.47767e-06	0.000114058	SNTA1
ENSG00000101412	5111.76	0.380678	0.0675285	5.63729	1.7275e-08	2.05487e-07	5111.76	0.453421	0.0675643	6.71095	1.93364e-11	3.04615e-10	5111.76	0.280052	0.067675	4.13819	3.50054e-05	0.000592438	5111.76	0.314843	0.0676102	4.65673	3.21266e-06	5.90209e-05	E2F1
ENSG00000101445	21143.6	0.320584	0.0416997	7.68791	1.49563e-14	3.14593e-13	21143.6	0.357563	0.041723	8.56994	1.03537e-17	2.56508e-16	21143.6	0.17612	0.0417695	4.21648	2.48142e-05	0.000436098	21143.6	0.233415	0.0417373	5.59248	2.23852e-08	6.07704e-07	PPP1R16B
ENSG00000101665	1419.65	0.670379	0.0868858	7.71563	1.20386e-14	2.55528e-13	1419.65	0.773544	0.0869297	8.8985	5.66056e-19	1.51925e-17	1419.65	0.582481	0.0872603	6.67521	2.46877e-11	1.07163e-09	1419.65	0.608537	0.0871023	6.98646	2.81904e-12	1.15926e-10	SMAD7
ENSG00000101842	48.853	-4.06116	0.583472	-6.96033	3.3948e-12	5.96751e-11	48.853	-4.35896	0.606125	-7.19152	6.40733e-13	1.11463e-11	48.853	-1.72449	0.528089	-3.26553	0.00109258	0.0121231	48.853	-1.77129	0.527994	-3.35476	0.000794327	0.00808935	VSIG1
ENSG00000101883	36.8858	6.21189	0.970024	6.40385	1.5151e-10	2.2537e-09	36.8858	5.8715	0.971699	6.04251	1.51732e-09	1.98898e-08	36.8858	4.25998	0.983833	4.32999	1.49119e-05	0.000277684	36.8858	4.27013	0.983036	4.34382	1.40028e-05	0.000228403	RHOXF1
ENSG00000102007	4023.05	-0.842835	0.0710622	-11.8605	1.89791e-32	9.52177e-31	4023.05	-0.751575	0.0711004	-10.5706	4.07823e-26	1.5107e-24	4023.05	-0.621251	0.0709547	-8.7556	2.03017e-18	1.61313e-16	4023.05	-0.51613	0.0708094	-7.28901	3.12239e-13	1.37076e-11	PLP2
ENSG00000102024	553.808	2.11838	0.142165	14.9008	3.25494e-50	2.7195e-48	553.808	2.35222	0.141935	16.5725	1.10141e-61	1.10565e-59	553.808	1.56934	0.144049	10.8944	1.22525e-27	1.55243e-25	553.808	1.63305	0.143646	11.3686	5.99638e-30	6.95723e-28	PLS3
ENSG00000102245	9748.15	0.456702	0.045642	10.0062	1.4318e-23	5.01273e-22	9748.15	0.432251	0.0457223	9.45382	3.26696e-21	9.77515e-20	9748.15	0.498357	0.0456785	10.9101	1.03153e-27	1.32489e-25	9748.15	0.488637	0.0456547	10.7029	9.86603e-27	9.52023e-25	CD40LG
ENSG00000102265	1541.63	-1.13868	0.0840245	-13.5517	7.73877e-42	5.30359e-40	1541.63	-1.18216	0.0845119	-13.9881	1.84262e-44	1.2385e-42	1541.63	-0.422099	0.0826922	-5.10446	3.31743e-07	8.44078e-06	1541.63	-0.446183	0.0826366	-5.39934	6.68849e-08	1.69535e-06	TIMP1
ENSG00000102316	2415.98	-0.278494	0.061215	-4.54944	5.37897e-06	4.46212e-05	2415.98	-0.314374	0.0615055	-5.11132	3.19916e-07	3.12754e-06	2415.98	-0.212875	0.0612954	-3.47293	0.000514813	0.00630966	2415.98	-0.182407	0.0611515	-2.98287	0.00285559	0.0236722	MAGED2
ENSG00000102471	8487.94	0.582809	0.0613694	9.49673	2.16594e-21	6.96657e-20	8487.94	0.496476	0.0614606	8.07796	6.58606e-16	1.4559e-14	8487.94	0.438459	0.0614806	7.13166	9.91669e-13	4.91952e-11	8487.94	0.410947	0.0614673	6.68562	2.29953e-11	8.73731e-10	NDFIP2
ENSG00000102755	500.254	3.44144	0.15437	22.2934	4.28137e-110	1.09493e-107	500.254	3.56173	0.154385	23.0704	9.1778e-118	2.19406e-115	500.254	2.27247	0.158284	14.3569	9.63876e-47	2.73858e-44	500.254	2.58004	0.156819	16.4524	8.06616e-61	2.41886e-58	FLT1
ENSG00000102908	2468.98	1.13197	0.113016	10.016	1.29591e-23	4.55982e-22	2468.98	1.16023	0.113082	10.2601	1.06611e-24	3.7401e-23	2468.98	0.508563	0.113628	4.47569	7.61664e-06	0.000150821	2468.98	0.592581	0.113487	5.22159	1.77397e-07	4.18622e-06	NFAT5
ENSG00000102962	21542.4	2.22253	0.0621564	35.7571	5.13802e-280	8.28842e-277	21542.4	2.36534	0.0621548	38.0556	6.96222090897593e-317	9.49687886222051e-314	21542.4	0.908302	0.0624262	14.55	5.8397e-48	1.79518e-45	21542.4	1.09125	0.0623607	17.499	1.45795e-68	5.16696e-66	CCL22
ENSG00000102970	1128.69	2.57966	0.142024	18.1636	1.00218e-73	1.34722e-71	1128.69	2.61724	0.142102	18.418	9.42946e-76	1.22843e-73	1128.69	1.06188	0.144558	7.34571	2.0467e-13	1.09033e-11	1128.69	1.09487	0.144337	7.58551	3.31188e-14	1.59395e-12	CCL17
ENSG00000103126	1462.43	-0.576227	0.079848	-7.21654	5.33258e-13	1.00206e-11	1462.43	-0.566677	0.0801378	-7.07128	1.53513e-12	2.6022e-11	1462.43	-0.370819	0.0796375	-4.65633	3.21896e-06	6.85153e-05	1462.43	-0.29099	0.0793525	-3.66705	0.000245363	0.00294315	AXIN1
ENSG00000103222	9624.56	0.419939	0.0593864	7.07129	1.53495e-12	2.77496e-11	9624.56	0.424635	0.0594369	7.1443	9.04532e-13	1.55257e-11	9624.56	0.439581	0.0594243	7.39734	1.38941e-13	7.48686e-12	9624.56	0.477272	0.0593862	8.03675	9.22533e-16	4.995e-14	ABCC1
ENSG00000103257	16637	0.366697	0.0502842	7.29249	3.04267e-13	5.80071e-12	16637	0.466282	0.0502916	9.27157	1.83427e-20	5.32352e-19	16637	0.254508	0.0503476	5.05502	4.30335e-07	1.07309e-05	16637	0.200043	0.0503471	3.97328	7.08889e-05	0.000992649	SLC7A5
ENSG00000103479	7163.59	-0.410168	0.0529895	-7.74054	9.89964e-15	2.10981e-13	7163.59	-0.571483	0.0532098	-10.7402	6.59021e-27	2.50115e-25	7163.59	-0.157944	0.052898	-2.98582	0.00282819	0.0260995	7163.59	-0.169217	0.0528705	-3.2006	0.00137144	0.0129265	RBL2
ENSG00000103496	2453.52	0.40028	0.0670825	5.96699	2.41674e-09	3.18951e-08	2453.52	0.454311	0.0671817	6.76242	1.35703e-11	2.16425e-10	2453.52	0.243656	0.0674683	3.61142	0.000304522	0.0039877	2453.52	0.261141	0.067357	3.87696	0.000105769	0.00141306	STX4
ENSG00000103569	73.2266	9.72769	1.21003	8.03919	9.04307e-16	2.07259e-14	73.2266	10.2901	1.20951	8.50765	1.7749e-17	4.3188e-16	73.2266	6.30511	1.23117	5.12122	3.03559e-07	7.80389e-06	73.2266	6.13068	1.2332	4.97136	6.64846e-07	1.39346e-05	AQP9
ENSG00000103642	2380.76	0.98126	0.0873747	11.2305	2.88886e-29	1.28625e-27	2380.76	1.04301	0.0874363	11.9288	8.37527e-33	4.021e-31	2380.76	0.535019	0.0879938	6.08019	1.20039e-09	4.20742e-08	2380.76	0.595944	0.0878446	6.78407	1.16834e-11	4.5365e-10	LACTB
ENSG00000103811	5114.19	-0.548914	0.0713272	-7.69571	1.4071e-14	2.97164e-13	5114.19	-0.610736	0.0714643	-8.54603	1.27396e-17	3.13274e-16	5114.19	-0.637367	0.0714732	-8.91756	4.76686e-19	3.99054e-17	5114.19	-0.672265	0.0714571	-9.40795	5.05901e-21	3.74944e-19	CTSH
ENSG00000103855	92.793	2.08731	0.327504	6.37338	1.84903e-10	2.73438e-09	92.793	2.0659	0.328468	6.28949	3.18508e-10	4.4899e-09	92.793	1.71199	0.331041	5.17153	2.3218e-07	6.0554e-06	92.793	2.07418	0.327948	6.32473	2.53683e-10	8.72097e-09	CD276
ENSG00000103876	3514.84	0.709892	0.0562187	12.6273	1.4925e-36	8.67014e-35	3514.84	0.835457	0.0562213	14.8602	5.97859e-50	4.69957e-48	3514.84	0.40249	0.0567207	7.09599	1.28429e-12	6.28797e-11	3514.84	0.496289	0.0565261	8.77981	1.63749e-18	1.04993e-16	FAH
ENSG00000103966	5773.31	0.965268	0.0415645	23.2234	2.64368e-119	7.80852e-117	5773.31	1.18456	0.0414958	28.5465	3.10359e-179	1.49936e-176	5773.31	0.320982	0.0423303	7.58279	3.382e-14	1.94537e-12	5773.31	0.392611	0.0421737	9.30937	1.28593e-20	9.31797e-19	EHD4
ENSG00000104043	3080.61	1.18355	0.0784302	15.0905	1.87015e-51	1.62734e-49	3080.61	1.1687	0.0785462	14.8791	4.50342e-50	3.57636e-48	3080.61	0.803675	0.0788831	10.1882	2.23909e-24	2.42702e-22	3080.61	0.862093	0.0787643	10.9452	7.00385e-28	7.03707e-26	ATP8B4
ENSG00000104055	95.1622	1.5566	0.246049	6.32636	2.51008e-10	3.65803e-09	95.1622	1.54766	0.247097	6.2634	3.76677e-10	5.27143e-09	95.1622	0.921675	0.253081	3.64182	0.000270716	0.00359269	95.1622	0.993114	0.251646	3.94648	7.93097e-05	0.00109483	TGM5
ENSG00000104213	19.7135	7.56608	1.33743	5.65718	1.53885e-08	1.84407e-07	19.7135	8.4192	1.3342	6.31031	2.78486e-10	3.95941e-09	19.7135	5.30272	1.3712	3.86721	0.000110089	0.00165283	19.7135	5.05485	1.37714	3.67054	0.00024204	0.00291765	PDGFRL
ENSG00000104219	1907.38	-0.388312	0.0669659	-5.79866	6.68488e-09	8.34953e-08	1907.38	-0.560892	0.0676216	-8.29456	1.08989e-16	2.5223e-15	1907.38	-0.231302	0.0668803	-3.45845	0.000543295	0.00659836	1907.38	-0.281794	0.0668714	-4.21396	2.50932e-05	0.000385434	ZDHHC2
ENSG00000104375	399.268	0.912661	0.129311	7.0579	1.69044e-12	3.05079e-11	399.268	1.15427	0.128896	8.95506	3.39553e-19	9.23083e-18	399.268	0.391258	0.1323	2.95736	0.00310281	0.0280954	399.268	0.574727	0.13103	4.38624	1.15326e-05	0.000192626	STK3
ENSG00000104408	19990.9	-0.141295	0.0458752	-3.07999	0.00207007	0.00964268	19990.9	-0.249631	0.0459408	-5.43376	5.51774e-08	5.99021e-07	19990.9	-0.172211	0.0459139	-3.75075	0.000176305	0.0025065	19990.9	-0.126959	0.0458862	-2.76682	0.00566061	0.0409868	EIF3E
ENSG00000104419	4213.88	-0.714828	0.0603957	-11.8357	2.55066e-32	1.27357e-30	4213.88	-0.6936	0.0605268	-11.4594	2.10997e-30	9.3374e-29	4213.88	-0.212191	0.0599901	-3.5371	0.000404553	0.00513273	4213.88	-0.25549	0.0599789	-4.25966	2.0474e-05	0.000323927	NDRG1
ENSG00000104450	589.445	1.15398	0.0971591	11.8772	1.55407e-32	7.8531e-31	589.445	1.30695	0.0970785	13.4628	2.58768e-41	1.60443e-39	589.445	0.766203	0.099122	7.7299	1.07635e-14	6.596e-13	589.445	0.723361	0.0990695	7.30155	2.84471e-13	1.2545e-11	SPAG1
ENSG00000104490	2853.5	0.586211	0.052118	11.2478	2.37526e-29	1.06208e-27	2853.5	0.564162	0.0523414	10.7785	4.34898e-27	1.67245e-25	2853.5	0.455414	0.0524918	8.67592	4.10233e-18	3.15274e-16	2853.5	0.493029	0.0523425	9.41929	4.54137e-21	3.39159e-19	NCALD
ENSG00000104529	4018.98	-0.333163	0.0628942	-5.2972	1.17594e-07	1.25435e-06	4018.98	-0.341415	0.0630384	-5.41598	6.09552e-08	6.55e-07	4018.98	-0.197442	0.0628713	-3.14042	0.00168707	0.0171748	4018.98	-0.181457	0.0628018	-2.88936	0.00386032	0.0301404	EEF1D
ENSG00000104635	2655.15	0.34739	0.059363	5.85197	4.85794e-09	6.17056e-08	2655.15	0.404805	0.059463	6.80768	9.91852e-12	1.59945e-10	2655.15	0.222447	0.0597188	3.7249	0.000195391	0.00273431	2655.15	0.220092	0.0596348	3.69067	0.000223666	0.00271971	SLC39A14
ENSG00000104660	5020.56	-0.486561	0.0537344	-9.05493	1.36658e-19	3.99144e-18	5020.56	-0.537258	0.0539276	-9.96258	2.22222e-23	7.3406e-22	5020.56	-0.170288	0.0535413	-3.1805	0.00147019	0.0153246	5020.56	-0.155838	0.0534806	-2.91392	0.00356918	0.0283179	LEPROTL1
ENSG00000104689	326.112	-1.03939	0.158241	-6.56841	5.08561e-11	7.99753e-10	326.112	-1.24934	0.160452	-7.78639	6.89495e-15	1.41618e-13	326.112	-0.590065	0.156479	-3.77088	0.000162672	0.00232857	326.112	-0.814589	0.157318	-5.17797	2.24318e-07	5.19288e-06	TNFRSF10A
ENSG00000104783	3395.98	1.12579	0.0535904	21.0073	5.62198e-98	1.15587e-95	3395.98	1.36323	0.0534861	25.4875	2.71309e-143	8.61038e-141	3395.98	0.393991	0.0547135	7.20098	5.97801e-13	3.01343e-11	3395.98	0.420396	0.0545757	7.70299	1.32922e-14	6.59265e-13	KCNN4
ENSG00000104805	12432.2	-0.465378	0.0492548	-9.44837	3.44151e-21	1.08856e-19	12432.2	-0.453753	0.0493091	-9.20222	3.50614e-20	9.96372e-19	12432.2	-0.157146	0.0491729	-3.19579	0.00139449	0.0146907	12432.2	-0.148831	0.0491482	-3.02821	0.00246005	0.0210128	NUCB1
ENSG00000104814	7436.7	-0.431199	0.0556211	-7.75242	9.01558e-15	1.92924e-13	7436.7	-0.451469	0.0557201	-8.10244	5.38668e-16	1.19762e-14	7436.7	-0.230839	0.0555673	-4.15422	3.26394e-05	0.000555907	7436.7	-0.251284	0.0555464	-4.52386	6.07219e-06	0.000107404	MAP4K1
ENSG00000104825	2619.55	0.270835	0.0716446	3.78026	0.000156665	0.000977512	2619.55	0.351406	0.0717036	4.90081	9.54407e-07	8.68593e-06	2619.55	0.219008	0.0718574	3.04782	0.00230511	0.0221102	2619.55	0.346972	0.0716218	4.84451	1.26926e-06	2.54008e-05	NFKBIB
ENSG00000104856	3311.56	0.721932	0.0888354	8.12662	4.41418e-16	1.02627e-14	3311.56	0.885971	0.0888085	9.97619	1.93759e-23	6.43706e-22	3311.56	0.663142	0.0889724	7.45335	9.09994e-14	5.03369e-12	3311.56	0.785932	0.0888301	8.84758	8.94342e-19	5.81084e-17	RELB
ENSG00000104880	4125.13	-0.464994	0.0545442	-8.52508	1.52704e-17	3.91486e-16	4125.13	-0.313411	0.0545163	-5.74895	8.97996e-09	1.07449e-07	4125.13	-0.249849	0.0544254	-4.59067	4.41824e-06	9.19544e-05	4125.13	-0.276791	0.0543937	-5.08866	3.60596e-07	7.9872e-06	ARHGEF18
ENSG00000104894	4487.46	-0.531161	0.0630556	-8.42369	3.64819e-17	9.06471e-16	4487.46	-0.529865	0.0631823	-8.38629	5.01729e-17	1.18238e-15	4487.46	-0.27626	0.0629259	-4.39024	1.13226e-05	0.000216655	4487.46	-0.315797	0.0629119	-5.01967	5.17615e-07	1.10146e-05	CD37
ENSG00000104903	182.416	-1.46064	0.251118	-5.81655	6.0076e-09	7.54855e-08	182.416	-1.56806	0.253143	-6.19437	5.85183e-10	8.06287e-09	182.416	-0.713105	0.247008	-2.88697	0.00388967	0.0333665	182.416	-0.942503	0.247968	-3.80091	0.000144168	0.00185487	LYL1
ENSG00000104951	2952.65	2.42241	0.0800195	30.2727	2.62121e-201	1.8955e-198	2952.65	2.68096	0.0799385	33.5378	1.35414e-246	1.25605e-243	2952.65	1.16864	0.081482	14.3423	1.19029e-46	3.33138e-44	2952.65	1.34728	0.0811266	16.6071	6.19237e-62	1.9468e-59	IL4I1
ENSG00000105173	1846.92	0.333283	0.0652252	5.10973	3.22623e-07	3.24963e-06	1846.92	0.262359	0.0656346	3.99726	6.40792e-05	0.000428717	1846.92	0.477891	0.0651649	7.33356	2.24111e-13	1.17718e-11	1846.92	0.47967	0.0650598	7.37275	1.67138e-13	7.54132e-12	CCNE1
ENSG00000105186	2752.3	-0.248425	0.0585065	-4.24611	2.17517e-05	0.000161642	2752.3	-0.27884	0.0587599	-4.74541	2.08084e-06	1.79511e-05	2752.3	-0.200409	0.0586069	-3.41955	0.000627245	0.00749424	2752.3	-0.218521	0.0585489	-3.73227	0.000189759	0.00235785	ANKRD27
ENSG00000105220	53814.1	-0.597899	0.0391083	-15.2883	9.15545e-53	8.38423e-51	53814.1	-0.618147	0.0391298	-15.7973	3.24485e-56	2.93926e-54	53814.1	-0.136934	0.0390657	-3.50522	0.000456229	0.00566195	53814.1	-0.197172	0.0390662	-5.04712	4.48527e-07	9.61792e-06	GPI
ENSG00000105246	1843.07	2.4837	0.0922684	26.9182	1.34422e-159	6.26438e-157	1843.07	2.83852	0.0920909	30.823	1.28778e-208	8.78307e-206	1843.07	0.721755	0.0954603	7.56079	4.00634e-14	2.28349e-12	1843.07	0.836901	0.094979	8.81143	1.23559e-18	7.94854e-17	EBI3
ENSG00000105397	6261.3	0.246325	0.0523326	4.7069	2.51508e-06	2.20685e-05	6261.3	0.288925	0.0523925	5.51463	3.49522e-08	3.90417e-07	6261.3	0.195272	0.0524508	3.72295	0.000196907	0.0027453	6261.3	0.15945	0.0524358	3.04086	0.00235902	0.0202922	TYK2
ENSG00000105576	4701.34	0.230801	0.0651402	3.54315	0.00039538	0.00223913	4701.34	0.256557	0.0652184	3.93381	8.36096e-05	0.000546918	4701.34	0.212447	0.0652416	3.25631	0.00112869	0.0124209	4701.34	0.209577	0.0651996	3.21439	0.00130722	0.0123992	TNPO2
ENSG00000105639	7195.82	0.474503	0.0669357	7.08893	1.35152e-12	2.45604e-11	7195.82	0.514896	0.0669762	7.68774	1.49756e-14	3.00147e-13	7195.82	0.371331	0.0670403	5.53892	3.04339e-08	8.84675e-07	7195.82	0.395828	0.0669995	5.90793	3.46438e-09	1.02939e-07	JAK3
ENSG00000105642	43.7694	4.35349	0.567024	7.6778	1.61846e-14	3.39406e-13	43.7694	5.22719	0.562917	9.28589	1.6036e-20	4.65989e-19	43.7694	2.85044	0.587559	4.85133	1.22636e-06	2.8321e-05	43.7694	3.36065	0.577789	5.81639	6.01313e-09	1.73402e-07	KCNN1
ENSG00000105835	13029.8	0.88185	0.0486661	18.1204	2.19863e-73	2.93678e-71	13029.8	0.979359	0.0486753	20.1202	4.90689e-90	7.9018e-88	13029.8	0.354629	0.0489084	7.25087	4.14094e-13	2.12161e-11	13029.8	0.530418	0.0488082	10.8674	1.64849e-27	1.63108e-25	NAMPT
ENSG00000105851	6559.02	-0.442046	0.05491	-8.05038	8.25406e-16	1.89798e-14	6559.02	-0.466341	0.0550294	-8.47439	2.36312e-17	5.68448e-16	6559.02	-0.201449	0.0548189	-3.6748	0.000238035	0.0032275	6559.02	-0.161405	0.0547556	-2.94774	0.00320102	0.0259976	PIK3CG
ENSG00000105854	556.71	1.55297	0.123571	12.5674	3.1906e-36	1.82316e-34	556.71	1.77013	0.123348	14.3507	1.05475e-46	7.57229e-45	556.71	0.856385	0.126343	6.77827	1.21625e-11	5.37903e-10	556.71	0.999699	0.125521	7.96442	1.65997e-15	8.79245e-14	PON2
ENSG00000105928	476.367	0.69105	0.132944	5.19806	2.01382e-07	2.08141e-06	476.367	0.995568	0.132377	7.5207	5.44843e-14	1.03901e-12	476.367	0.397605	0.134533	2.95544	0.00312222	0.0281751	476.367	0.621973	0.133395	4.66264	3.12174e-06	5.75676e-05	GSDME
ENSG00000106069	192.324	-1.69707	0.212155	-7.99921	1.2522e-15	2.86056e-14	192.324	-1.67883	0.21339	-7.86745	3.61943e-15	7.60245e-14	192.324	-0.622483	0.204436	-3.04488	0.00232774	0.0222817	192.324	-0.645775	0.204254	-3.16162	0.00156894	0.0144495	CHN2
ENSG00000106086	1113.86	0.429578	0.0827874	5.18894	2.115e-07	2.17633e-06	1113.86	0.513135	0.0828931	6.19033	6.00398e-10	8.2676e-09	1113.86	0.243386	0.0835577	2.91279	0.00358216	0.0312504	1113.86	0.306774	0.0832345	3.68566	0.000228111	0.00276686	PLEKHA8
ENSG00000106089	166.073	0.658027	0.255694	2.57349	0.0100679	0.0374684	166.073	0.835006	0.255433	3.26898	0.00107936	0.00546732	166.073	0.796357	0.255557	3.11616	0.00183225	0.018344	166.073	0.770258	0.255402	3.01586	0.00256252	0.0216906	STX1A
ENSG00000106330	1546.55	-1.22944	0.0921667	-13.3393	1.3675e-40	8.90618e-39	1546.55	-1.22775	0.0925054	-13.2722	3.35712e-40	1.98593e-38	1546.55	-0.425675	0.0907473	-4.69077	2.72177e-06	5.89361e-05	1546.55	-0.43139	0.0906681	-4.75791	1.95612e-06	3.76023e-05	MOSPD3
ENSG00000106348	3261.25	-0.621256	0.0558906	-11.1156	1.05379e-28	4.60395e-27	3261.25	-0.561352	0.0560002	-10.0241	1.19428e-23	3.99626e-22	3261.25	-0.247199	0.0555151	-4.45283	8.47455e-06	0.000165984	3261.25	-0.310287	0.0555253	-5.58821	2.29424e-08	6.2024e-07	IMPDH1
ENSG00000106366	203.618	2.71572	0.227244	11.9507	6.4403e-33	3.28612e-31	203.618	2.3081	0.229124	10.0736	7.2289e-24	2.4365e-22	203.618	1.67459	0.232329	7.20787	5.68357e-13	2.87273e-11	203.618	1.69421	0.231868	7.30677	2.73635e-13	1.20945e-11	SERPINE1
ENSG00000106460	2885.14	-0.386325	0.0630213	-6.13007	8.78392e-10	1.20871e-08	2885.14	-0.406951	0.0632421	-6.43482	1.23623e-10	1.82012e-09	2885.14	-0.202969	0.0629241	-3.22561	0.00125703	0.0135221	2885.14	-0.293674	0.0629722	-4.66355	3.108e-06	5.73786e-05	TMEM106B
ENSG00000106462	7046.06	0.440468	0.0459603	9.58368	9.36512e-22	3.05437e-20	7046.06	0.565368	0.0459623	12.3007	8.97931e-35	4.59649e-33	7046.06	0.126674	0.0462835	2.7369	0.00620207	0.0485195	7046.06	0.285428	0.0461095	6.19021	6.0083e-10	1.98835e-08	EZH2
ENSG00000106723	5961.7	-0.261982	0.0567725	-4.6146	3.93853e-06	3.34664e-05	5961.7	-0.383116	0.0569934	-6.72212	1.791e-11	2.8272e-10	5961.7	0.192539	0.0565244	3.40629	0.000658512	0.00777608	5961.7	0.229882	0.0564662	4.07116	4.67805e-05	0.000684569	SPIN1
ENSG00000106803	4849.24	0.563588	0.0766675	7.35107	1.96627e-13	3.83221e-12	4849.24	0.614422	0.0767105	8.00963	1.15058e-15	2.5076e-14	4849.24	0.210905	0.0769652	2.74027	0.00613889	0.0481256	4849.24	0.278777	0.0768766	3.62629	0.000287522	0.00338837	SEC61B
ENSG00000106853	138.836	1.75872	0.206108	8.53298	1.42629e-17	3.67905e-16	138.836	1.79505	0.206687	8.68487	3.79186e-18	9.65198e-17	138.836	0.923617	0.214119	4.31358	1.60633e-05	0.000295381	138.836	1.53814	0.207975	7.39581	1.40554e-13	6.4615e-12	PTGR1
ENSG00000107130	1008.98	0.950917	0.0858454	11.0771	1.62068e-28	7.02218e-27	1008.98	0.971753	0.0861012	11.2862	1.53577e-29	6.52253e-28	1008.98	0.66011	0.0869084	7.59548	3.06661e-14	1.78034e-12	1008.98	0.813877	0.0863233	9.42823	4.1705e-21	3.12659e-19	NCS1
ENSG00000107242	450.026	1.02897	0.134937	7.62557	2.42954e-14	5.02464e-13	450.026	1.12559	0.135054	8.33443	7.78719e-17	1.81121e-15	450.026	0.93451	0.135745	6.8843	5.8073e-12	2.66256e-10	450.026	1.32533	0.134135	9.88052	5.05701e-23	4.19452e-21	PIP5K1B
ENSG00000107263	16923.1	0.465497	0.0506667	9.18744	4.02295e-20	1.21215e-18	16923.1	0.552592	0.0506769	10.9042	1.10052e-27	4.37737e-26	16923.1	0.270679	0.0507518	5.33338	9.64003e-08	2.67411e-06	16923.1	0.308185	0.050724	6.07572	1.23434e-09	3.88689e-08	RAPGEF1
ENSG00000107282	1308.42	-0.357857	0.0885188	-4.04273	5.28333e-05	0.000365144	1308.42	-0.80833	0.0903122	-8.95039	3.54228e-19	9.60723e-18	1308.42	0.26797	0.0874135	3.06555	0.00217271	0.021048	1308.42	0.45439	0.0870102	5.22227	1.76747e-07	4.17594e-06	APBA1
ENSG00000107331	1095.08	-0.918313	0.0869169	-10.5654	4.31101e-26	1.65883e-24	1095.08	-1.00648	0.087611	-11.4881	1.51463e-30	6.7674e-29	1095.08	-0.673777	0.0865409	-7.78564	6.93594e-15	4.2925e-13	1095.08	-0.825263	0.0868134	-9.50617	1.97805e-21	1.5061e-19	ABCA2
ENSG00000107438	1193.12	-1.00356	0.108209	-9.27432	1.78762e-20	5.47271e-19	1193.12	-0.952836	0.108386	-8.79116	1.48025e-18	3.88297e-17	1193.12	-0.864943	0.108152	-7.99749	1.26977e-15	8.18241e-14	1193.12	-0.974122	0.108272	-8.99702	2.3192e-19	1.56965e-17	PDLIM1
ENSG00000107551	828.402	2.5765	0.250763	10.2747	9.16712e-25	3.35504e-23	828.402	2.9972	0.250566	11.9617	5.6388e-33	2.71282e-31	828.402	1.17303	0.252745	4.64115	3.46469e-06	7.33294e-05	828.402	1.29112	0.2524	5.1154	3.13081e-07	7.03875e-06	RASSF4
ENSG00000107554	308.103	-0.791523	0.162288	-4.87727	1.07562e-06	1.00476e-05	308.103	-1.00702	0.164387	-6.12594	9.01499e-10	1.21328e-08	308.103	-0.449453	0.161131	-2.78936	0.00528126	0.042632	308.103	-0.845344	0.162919	-5.18874	2.11727e-07	4.93658e-06	DNMBP
ENSG00000107643	4285.01	0.813651	0.0627557	12.9654	1.92273e-38	1.18593e-36	4285.01	0.753539	0.0629005	11.9799	4.53122e-33	2.19821e-31	4285.01	0.486354	0.063126	7.70449	1.31365e-14	7.92077e-13	4285.01	0.541236	0.0630224	8.58799	8.85015e-18	5.35736e-16	MAPK8
ENSG00000107736	98.4544	-1.65285	0.285216	-5.7951	6.82823e-09	8.51337e-08	98.4544	-1.44566	0.284202	-5.08672	3.64314e-07	3.52738e-06	98.4544	-1.07097	0.279874	-3.82663	0.000129907	0.00191061	98.4544	-1.43197	0.283175	-5.05683	4.26288e-07	9.19726e-06	CDH23
ENSG00000107738	3065.86	-0.960221	0.0638059	-15.0491	3.50017e-51	3.02066e-49	3065.86	-0.984066	0.0640693	-15.3594	3.06485e-53	2.66183e-51	3065.86	-0.356242	0.063117	-5.64415	1.65995e-08	5.05314e-07	3065.86	-0.428746	0.0631372	-6.7907	1.1159e-11	4.34155e-10	VSIR
ENSG00000107742	31138.4	-0.341817	0.0402231	-8.49803	1.92829e-17	4.90159e-16	31138.4	-0.309047	0.0402437	-7.6794	1.59838e-14	3.19249e-13	31138.4	-0.113983	0.0402	-2.8354	0.0045769	0.0381279	31138.4	-0.140396	0.0401943	-3.49293	0.000477748	0.0052493	SPOCK2
ENSG00000107960	312.771	-0.870818	0.153231	-5.68304	1.32324e-08	1.59756e-07	312.771	-0.755149	0.15331	-4.92562	8.40926e-07	7.7137e-06	312.771	-0.546088	0.152009	-3.59246	0.000327571	0.0042392	312.771	-0.628228	0.152157	-4.12881	3.64651e-05	0.000543824	STN1
ENSG00000107968	1678.68	1.3075	0.08012	16.3193	7.19253e-60	7.77498e-58	1678.68	1.40729	0.0801589	17.5563	5.3266e-69	6.1452e-67	1678.68	0.773996	0.0812219	9.52941	1.58177e-21	1.49805e-19	1678.68	0.895988	0.0808707	11.0793	1.58174e-28	1.65759e-26	MAP3K8
ENSG00000108091	5519.88	1.36617	0.0672874	20.3034	1.19889e-91	2.24482e-89	5519.88	1.56722	0.0672538	23.3031	4.12707e-120	1.01811e-117	5519.88	0.592798	0.0678603	8.73556	2.42449e-18	1.89433e-16	5519.88	0.661184	0.0677578	9.75805	1.70397e-22	1.36122e-20	CCDC6
ENSG00000108175	5562.74	0.434813	0.0792939	5.48356	4.16851e-08	4.69989e-07	5562.74	0.50028	0.0793256	6.30666	2.85123e-10	4.04882e-09	5562.74	0.363416	0.0793916	4.57751	4.70535e-06	9.67487e-05	5562.74	0.363626	0.0793605	4.58195	4.6066e-06	8.35273e-05	ZMIZ1
ENSG00000108176	925.057	1.03122	0.108203	9.53043	1.56635e-21	5.06912e-20	925.057	0.987709	0.108566	9.09778	9.2199e-20	2.56971e-18	925.057	0.743096	0.109122	6.80979	9.77413e-12	4.3848e-10	925.057	1.02966	0.108323	9.50549	1.99107e-21	1.51011e-19	DNAJC12
ENSG00000108179	6437.81	0.53577	0.0701615	7.63623	2.23671e-14	4.63041e-13	6437.81	0.661138	0.0701627	9.42293	4.38671e-21	1.30918e-19	6437.81	0.329641	0.0703287	4.68715	2.77037e-06	5.99192e-05	6437.81	0.355424	0.0702824	5.05708	4.25719e-07	9.19726e-06	PPIF
ENSG00000108187	164.488	1.36326	0.206032	6.61671	3.67273e-11	5.87496e-10	164.488	1.15701	0.208049	5.56124	2.67865e-08	3.02559e-07	164.488	0.98816	0.209133	4.72504	2.30071e-06	5.06372e-05	164.488	1.17938	0.207444	5.6853	1.30583e-08	3.6466e-07	PBLD
ENSG00000108622	572.305	-1.21925	0.114791	-10.6214	2.36867e-26	9.25017e-25	572.305	-1.16827	0.115219	-10.1395	3.68983e-24	1.262e-22	572.305	-0.50764	0.112123	-4.52754	5.96742e-06	0.000120583	572.305	-0.567131	0.112139	-5.05739	4.25033e-07	9.19726e-06	ICAM2
ENSG00000108639	7035.95	0.687798	0.0730183	9.41952	4.53161e-21	1.41628e-19	7035.95	0.784453	0.0730306	10.7414	6.50305e-27	2.47212e-25	7035.95	0.282943	0.07326	3.86218	0.000112382	0.00168053	7035.95	0.412261	0.0731635	5.63479	1.75273e-08	4.80509e-07	SYNGR2
ENSG00000108679	6775.66	0.776376	0.0533784	14.5448	6.30599e-48	5.1059e-46	6775.66	0.972888	0.0533429	18.2384	2.55926e-74	3.20793e-72	6775.66	0.23376	0.0538161	4.34368	1.40115e-05	0.000263249	6775.66	0.226137	0.053777	4.20508	2.60987e-05	0.000400248	LGALS3BP
ENSG00000108702	407.636	4.84648	0.217266	22.3066	3.18528e-110	8.24672e-108	407.636	5.24128	0.216924	24.1618	5.61515e-129	1.49666e-126	407.636	1.7268	0.233603	7.39202	1.4461e-13	7.77e-12	407.636	2.45746	0.226085	10.8696	1.6083e-27	1.59944e-25	CCL1
ENSG00000108771	1214.65	1.71347	0.0867634	19.7488	8.21366e-87	1.37799e-84	1214.65	1.81424	0.0868023	20.9008	5.26293e-97	9.38785e-95	1214.65	0.39931	0.0901314	4.43031	9.40967e-06	0.000182661	1214.65	0.39893	0.089937	4.43566	9.17911e-06	0.000156535	DHX58
ENSG00000108821	272.533	4.05218	0.238336	17.002	7.93952e-65	9.68022e-63	272.533	4.54894	0.237595	19.1458	1.04882e-81	1.45635e-79	272.533	2.41553	0.245957	9.82096	9.14714e-23	9.12379e-21	272.533	2.60223	0.244306	10.6515	1.71595e-26	1.61581e-24	COL1A1
ENSG00000108840	1693.53	-0.949963	0.0674665	-14.0805	5.00439e-45	3.84422e-43	1693.53	-0.946893	0.0678374	-13.9583	2.8016e-44	1.87764e-42	1693.53	-0.409525	0.0664081	-6.1668	6.96854e-10	2.5774e-08	1693.53	-0.307066	0.0660872	-4.64638	3.37816e-06	6.20029e-05	HDAC5
ENSG00000108924	198.355	2.05986	0.218327	9.43475	3.91939e-21	1.23229e-19	198.355	2.35344	0.217732	10.8089	3.12362e-27	1.21127e-25	198.355	1.05726	0.224633	4.70658	2.51901e-06	5.49901e-05	198.355	1.23138	0.222933	5.52356	3.32207e-08	8.76258e-07	HLF
ENSG00000109079	1520.78	0.335432	0.070363	4.76717	1.86834e-06	1.6758e-05	1520.78	0.412297	0.0704703	5.85065	4.89666e-09	6.04948e-08	1520.78	0.238424	0.0708246	3.3664	0.000761564	0.00885909	1520.78	0.210378	0.0707618	2.97305	0.0029486	0.0242586	TNFAIP1
ENSG00000109103	2987.86	0.978544	0.0801006	12.2164	2.53982e-34	1.36571e-32	2987.86	1.04704	0.080152	13.0632	5.34088e-39	3.04299e-37	2987.86	0.768438	0.0804068	9.55688	1.21365e-21	1.15524e-19	2987.86	0.858213	0.0802605	10.6928	1.09947e-26	1.05571e-24	UNC119
ENSG00000109265	413.979	0.888781	0.126327	7.03557	1.98447e-12	3.56e-11	413.979	0.856332	0.126964	6.74467	1.53371e-11	2.43764e-10	413.979	0.558305	0.128261	4.35288	1.34361e-05	0.000254242	413.979	0.734668	0.127182	5.7765	7.62721e-09	2.17353e-07	CRACD
ENSG00000109321	23.4966	2.42813	0.610263	3.97883	6.92545e-05	0.00046714	23.4966	2.89833	0.606051	4.78232	1.73286e-06	1.51807e-05	23.4966	2.07862	0.617729	3.36493	0.000765625	0.00890081	23.4966	2.24349	0.613894	3.65453	0.000257655	0.00307357	AREG
ENSG00000109471	154.268	6.69102	0.515713	12.9743	1.71139e-38	1.05869e-36	154.268	6.99478	0.515462	13.5699	6.0386e-42	3.82593e-40	154.268	3.96688	0.528967	7.49928	6.41685e-14	3.60266e-12	154.268	4.25302	0.525763	8.08922	6.00478e-16	3.33462e-14	IL2
ENSG00000109787	941.27	-1.11206	0.10259	-10.8398	2.22907e-27	9.25662e-26	941.27	-1.188	0.103325	-11.4977	1.35501e-30	6.06589e-29	941.27	-0.617273	0.101455	-6.08418	1.17089e-09	4.11943e-08	941.27	-0.58914	0.101244	-5.81903	5.91887e-09	1.71601e-07	KLF3
ENSG00000109861	8350.3	-0.358146	0.0387641	-9.23913	2.48514e-20	7.55304e-19	8350.3	-0.318934	0.0388355	-8.21244	2.16745e-16	4.91309e-15	8350.3	-0.27824	0.0387901	-7.17297	7.33875e-13	3.66976e-11	8350.3	-0.311792	0.0387728	-8.04153	8.87213e-16	4.81946e-14	CTSC
ENSG00000109956	65.6499	-2.15474	0.38402	-5.61101	2.01154e-08	2.37122e-07	65.6499	-2.33564	0.390002	-5.98878	2.11416e-09	2.72514e-08	65.6499	-1.41149	0.374991	-3.76406	0.000167174	0.00238392	65.6499	-1.62986	0.376986	-4.32338	1.53655e-05	0.000248139	B3GAT1
ENSG00000110108	8473.29	-0.367748	0.0573982	-6.40697	1.48444e-10	2.21096e-09	8473.29	-0.29453	0.0574284	-5.12865	2.91831e-07	2.86627e-06	8473.29	-0.186747	0.0573622	-3.25557	0.00113164	0.0124432	8473.29	-0.157575	0.0573195	-2.74906	0.00597665	0.0427282	TMEM109
ENSG00000110237	58.5743	4.17165	0.467152	8.92995	4.26183e-19	1.20451e-17	58.5743	3.72387	0.47045	7.91555	2.46164e-15	5.23698e-14	58.5743	3.16337	0.475009	6.6596	2.7457e-11	1.1782e-09	58.5743	3.02194	0.4759	6.34995	2.15391e-10	7.45718e-09	ARHGEF17
ENSG00000110324	12972.3	-0.232948	0.0379982	-6.13049	8.76087e-10	1.20712e-08	12972.3	-0.172273	0.0380332	-4.52955	5.91099e-06	4.78262e-05	12972.3	-0.130625	0.0380036	-3.43717	0.000587828	0.00707052	12972.3	-0.149086	0.0379848	-3.92489	8.67689e-05	0.00118405	IL10RA
ENSG00000110400	373.215	1.79775	0.134545	13.3617	1.01235e-40	6.61371e-39	373.215	2.39298	0.133208	17.9641	3.72013e-72	4.63796e-70	373.215	0.465775	0.142578	3.26681	0.00108767	0.0120829	373.215	0.438249	0.142355	3.07857	0.00208	0.0183454	NECTIN1
ENSG00000110427	70.6418	1.67371	0.309165	5.41365	6.17515e-08	6.82652e-07	70.6418	1.72541	0.309804	5.56937	2.55664e-08	2.89766e-07	70.6418	0.989711	0.317697	3.11527	0.00183776	0.0183894	70.6418	1.41199	0.312063	4.5247	6.04808e-06	0.000107075	KIAA1549L
ENSG00000110429	885.446	-0.525581	0.0884724	-5.94062	2.83939e-09	3.71227e-08	885.446	-0.484799	0.0887757	-5.46095	4.73605e-08	5.18528e-07	885.446	-0.473194	0.0886799	-5.33597	9.50328e-08	2.64008e-06	885.446	-0.336696	0.0880508	-3.82389	0.000131364	0.00171275	FBXO3
ENSG00000110660	2472.18	0.577603	0.0562689	10.265	1.01276e-24	3.68725e-23	2472.18	0.744311	0.056212	13.2411	5.07782e-40	2.97347e-38	2472.18	0.272731	0.0569897	4.78561	1.70468e-06	3.84208e-05	2472.18	0.358802	0.0567238	6.32543	2.52536e-10	8.69688e-09	SLC35F2
ENSG00000110665	623.26	-1.8463	0.11103	-16.6288	4.31099e-62	4.96735e-60	623.26	-1.96634	0.112663	-17.4532	3.25304e-68	3.62667e-66	623.26	-1.02178	0.107572	-9.49854	2.12856e-21	2.00577e-19	623.26	-1.07551	0.107568	-9.99844	1.54811e-23	1.32933e-21	C11orf21
ENSG00000110841	2658.11	1.63908	0.0724688	22.6178	2.8959e-113	7.7859e-111	2658.11	1.5847	0.0726399	21.8158	1.64353e-105	3.25742e-103	2658.11	1.01398	0.0733129	13.8308	1.66097e-43	4.045e-41	2658.11	1.12623	0.0730825	15.4104	1.39245e-53	3.61888e-51	PPFIBP1
ENSG00000110876	12459	-0.938101	0.0559103	-16.7787	3.49514e-63	4.18838e-61	12459	-0.912088	0.0559587	-16.2993	9.98329e-60	9.6863e-58	12459	-0.413118	0.0557456	-7.41077	1.25564e-13	6.86191e-12	12459	-0.388966	0.0557186	-6.98089	2.93313e-12	1.20111e-10	SELPLG
ENSG00000110880	3899.23	0.26261	0.0489296	5.3671	8.00118e-08	8.71651e-07	3899.23	0.221557	0.0491347	4.50918	6.50786e-06	5.23814e-05	3899.23	0.150368	0.0492076	3.05579	0.00224472	0.0216416	3899.23	0.180758	0.0490969	3.68166	0.00023172	0.00280365	CORO1C
ENSG00000110911	1396.24	0.269197	0.0816873	3.29546	0.000982601	0.00499659	1396.24	0.287538	0.0819175	3.51009	0.000447956	0.00249824	1396.24	0.306114	0.0818446	3.74019	0.000183882	0.00259456	1396.24	0.360612	0.0816198	4.41819	9.95302e-06	0.000168115	SLC11A2
ENSG00000110917	8619.07	0.272231	0.0534214	5.09591	3.47063e-07	3.48242e-06	8619.07	0.255109	0.0534944	4.76889	1.8524e-06	1.61122e-05	8619.07	0.219647	0.0535053	4.10515	4.04055e-05	0.000675297	8619.07	0.182587	0.0534953	3.41314	0.000642196	0.00676998	MLEC
ENSG00000110934	5374.19	-1.11285	0.0551627	-20.1739	1.66011e-90	3.00122e-88	5374.19	-1.10938	0.0553107	-20.0572	1.74637e-89	2.79287e-87	5374.19	-0.496717	0.054677	-9.08457	1.04109e-19	8.99652e-18	5374.19	-0.504174	0.0546385	-9.22745	2.77147e-20	1.97158e-18	BIN2
ENSG00000110944	627.57	1.39382	0.137864	10.1101	4.98387e-24	1.76549e-22	627.57	1.84376	0.137223	13.4362	3.70847e-41	2.27502e-39	627.57	0.654487	0.140413	4.66115	3.14442e-06	6.73877e-05	627.57	0.994982	0.139048	7.15569	8.32528e-13	3.51177e-11	IL23A
ENSG00000111252	5634.12	0.352507	0.0627243	5.61994	1.9102e-08	2.25684e-07	5634.12	0.417988	0.0627652	6.65954	2.74684e-11	4.2521e-10	5634.12	0.424447	0.0627509	6.764	1.34233e-11	5.92266e-10	5634.12	0.308914	0.0627911	4.91971	8.66736e-07	1.77836e-05	SH2B3
ENSG00000111328	2810.6	0.622234	0.0764664	8.13735	4.04015e-16	9.40356e-15	2810.6	0.632336	0.0765875	8.25639	1.50144e-16	3.44721e-15	2810.6	0.500581	0.0767172	6.52501	6.79956e-11	2.80232e-09	2810.6	0.564759	0.076584	7.37436	1.65132e-13	7.48549e-12	CDK2AP1
ENSG00000111331	25116.9	2.0944	0.0602942	34.7363	2.23202e-264	2.7534e-261	25116.9	2.22542	0.0602938	36.9097	3.23564e-298	3.94902e-295	25116.9	0.833301	0.0605183	13.7694	3.89378e-43	9.36105e-41	25116.9	0.844876	0.0605016	13.9645	2.56638e-44	4.85668e-42	OAS3
ENSG00000111424	8072.04	1.6906	0.0530628	31.8604	9.44942e-223	8.61582e-220	8072.04	1.85993	0.053046	35.0625	2.51047e-269	2.77216e-266	8072.04	1.03979	0.0534742	19.4447	3.23228e-84	2.02039e-81	8072.04	1.15272	0.053364	21.6011	1.75505e-103	1.22177e-100	VDR
ENSG00000111452	140.031	3.49443	0.289524	12.0696	1.52933e-33	7.97801e-32	140.031	3.91772	0.288492	13.58	5.26286e-42	3.34357e-40	140.031	2.3456	0.297196	7.89243	2.96359e-15	1.87747e-13	140.031	2.40575	0.296201	8.12203	4.58441e-16	2.56044e-14	ADGRD1
ENSG00000111537	9398.22	3.99356	0.129548	30.8268	1.14625e-208	8.90294e-206	9398.22	4.36469	0.129525	33.6978	6.22814e-249	6.01768e-246	9398.22	1.40592	0.13039	10.7825	4.16433e-27	5.13747e-25	9398.22	1.9717	0.130042	15.162	6.31365e-52	1.59826e-49	IFNG
ENSG00000111647	3463.21	0.448402	0.0530659	8.44991	2.91528e-17	7.31295e-16	3463.21	0.44612	0.0532206	8.38246	5.18338e-17	1.21904e-15	3463.21	0.208497	0.0535176	3.89585	9.78529e-05	0.00149425	3463.21	0.278344	0.0533451	5.21781	1.81052e-07	4.26216e-06	BLTP3B
ENSG00000111674	7779.06	0.360313	0.0457421	7.87705	3.35211e-15	7.4067e-14	7779.06	0.374856	0.0458143	8.18206	2.79025e-16	6.26968e-15	7779.06	0.248707	0.0458905	5.41957	5.97442e-08	1.68978e-06	7779.06	0.279454	0.0458307	6.09752	1.07726e-09	3.42541e-08	ENO2
ENSG00000111732	2069.96	1.57679	0.104146	15.1402	8.79903e-52	7.78585e-50	2069.96	1.29342	0.104462	12.3817	3.28468e-35	1.71165e-33	2069.96	0.510822	0.105353	4.84867	1.24291e-06	2.86328e-05	2069.96	0.376737	0.105473	3.57188	0.000354429	0.00405669	AICDA
ENSG00000111796	153.847	-1.20144	0.220213	-5.45581	4.87509e-08	5.45838e-07	153.847	-1.67096	0.226908	-7.36404	1.78422e-13	3.23996e-12	153.847	-0.794591	0.21776	-3.64893	0.000263332	0.00351459	153.847	-0.809368	0.21746	-3.72193	0.000197709	0.00244217	KLRB1
ENSG00000111837	105.188	1.95502	0.237143	8.24404	1.66496e-16	3.97224e-15	105.188	1.82781	0.239493	7.63199	2.31152e-14	4.56964e-13	105.188	2.16888	0.236319	9.17773	4.4027e-20	3.89432e-18	105.188	2.19331	0.235712	9.30504	1.33947e-20	9.66997e-19	MAK
ENSG00000111912	4280.86	0.989516	0.0584983	16.9153	3.47199e-64	4.20873e-62	4280.86	1.13129	0.0584884	19.342	2.37835e-83	3.44697e-81	4280.86	0.253163	0.0593301	4.26703	1.98096e-05	0.000356156	4280.86	0.424738	0.0590592	7.19174	6.39696e-13	2.73442e-11	NCOA7
ENSG00000111913	5969.16	-1.27052	0.0499705	-25.4254	1.3209e-142	4.69502e-140	5969.16	-1.43751	0.0503501	-28.5502	2.79285e-179	1.37795e-176	5969.16	-0.629468	0.0494533	-12.7285	4.10454e-37	7.69683e-35	5969.16	-0.622949	0.0494037	-12.6094	1.87507e-36	2.76885e-34	RIPOR2
ENSG00000112079	2906.31	-0.993507	0.063874	-15.5542	1.49053e-54	1.41438e-52	2906.31	-1.14731	0.0644099	-17.8127	5.63441e-71	6.87665e-69	2906.31	-0.472535	0.0632569	-7.47009	8.01387e-14	4.44604e-12	2906.31	-0.367755	0.063057	-5.8321	5.47349e-09	1.59e-07	STK38
ENSG00000112115	41.8101	1.99087	0.41673	4.77735	1.77616e-06	1.59931e-05	41.8101	2.04376	0.41745	4.89581	9.78992e-07	8.89222e-06	41.8101	1.32971	0.426161	3.12019	0.00180731	0.0181428	41.8101	1.15604	0.42809	2.70047	0.00692414	0.047894	IL17A
ENSG00000112116	352.793	2.12354	0.141464	15.0112	6.20445e-51	5.26776e-49	352.793	2.39853	0.141027	17.0076	7.21492e-65	7.60486e-63	352.793	0.824794	0.148752	5.54475	2.94376e-08	8.57165e-07	352.793	1.10161	0.146398	7.52474	5.2826e-14	2.49318e-12	IL17F
ENSG00000112149	2537.94	0.904613	0.0528301	17.1231	9.98584e-66	1.23184e-63	2537.94	0.937447	0.0529728	17.6967	4.44236e-70	5.25581e-68	2537.94	0.527717	0.053668	9.833	8.1165e-23	8.13907e-21	2537.94	0.639902	0.0533513	11.9941	3.81442e-33	4.95672e-31	CD83
ENSG00000112195	789.665	-1.26466	0.113801	-11.1129	1.08545e-28	4.73241e-27	789.665	-1.18821	0.11401	-10.4221	1.96651e-25	7.20403e-24	789.665	-0.6472	0.112109	-5.77297	7.78854e-09	2.46291e-07	789.665	-0.581593	0.11178	-5.20299	1.96104e-07	4.5888e-06	TREML2
ENSG00000112297	7471.92	-0.371566	0.0624859	-5.94639	2.74115e-09	3.59055e-08	7471.92	-0.40021	0.0625774	-6.39545	1.60079e-10	2.33464e-09	7471.92	-0.189085	0.0624482	-3.02787	0.00246285	0.0232661	7471.92	-0.205707	0.0624278	-3.29513	0.000983773	0.00976857	CRYBG1
ENSG00000112685	4042.44	0.218526	0.0460095	4.74957	2.03848e-06	1.81447e-05	4042.44	0.22035	0.0461689	4.7727	1.81776e-06	1.58393e-05	4042.44	0.152736	0.0462388	3.3032	0.00095587	0.0108109	4042.44	0.214619	0.0460855	4.65696	3.20914e-06	5.90118e-05	EXOC2
ENSG00000112851	4140.76	-0.272925	0.0644541	-4.2344	2.29159e-05	0.000169393	4140.76	-0.347014	0.064651	-5.3675	7.98376e-08	8.42674e-07	4140.76	-0.240587	0.0645293	-3.72833	0.000192752	0.00270545	4140.76	-0.257861	0.0644929	-3.99828	6.38041e-05	0.000903174	ERBIN
ENSG00000112992	8886.6	-0.445967	0.0487185	-9.15396	5.48853e-20	1.6396e-18	8886.6	-0.449127	0.0488036	-9.20276	3.48873e-20	9.92639e-19	8886.6	-0.2067	0.0486435	-4.24928	2.14455e-05	0.000381222	8886.6	-0.179226	0.0485974	-3.68797	0.000226053	0.00274361	NNT
ENSG00000113070	2413.34	0.723337	0.0577206	12.5317	5.00858e-36	2.82352e-34	2413.34	0.848699	0.0577246	14.7026	6.20692e-49	4.71909e-47	2413.34	0.214593	0.0587888	3.65024	0.000261993	0.00349921	2413.34	0.290261	0.0585266	4.95947	7.06865e-07	1.47027e-05	HBEGF
ENSG00000113356	946.104	1.07992	0.100428	10.7532	5.72249e-27	2.29897e-25	946.104	1.24501	0.100359	12.4055	2.43937e-35	1.27402e-33	946.104	0.299582	0.102727	2.9163	0.00354205	0.0310087	946.104	0.453684	0.10206	4.44527	8.77802e-06	0.000150485	POLR3G
ENSG00000113369	300.802	-1.24367	0.179912	-6.91265	4.75693e-12	8.19027e-11	300.802	-1.29486	0.181006	-7.1537	8.44726e-13	1.45206e-11	300.802	-0.97239	0.179049	-5.43086	5.60845e-08	1.59107e-06	300.802	-1.08723	0.179364	-6.06159	1.34778e-09	4.2101e-08	ARRDC3
ENSG00000113460	3546.57	0.412375	0.0561796	7.34029	2.13134e-13	4.13089e-12	3546.57	0.501461	0.0562215	8.91939	4.6887e-19	1.26426e-17	3546.57	0.170444	0.0566041	3.01117	0.00260247	0.0243499	3546.57	0.193126	0.0565019	3.41805	0.000630712	0.00666895	BRIX1
ENSG00000113525	668.392	1.76771	0.127145	13.9032	6.05975e-44	4.42784e-42	668.392	1.6923	0.127556	13.2671	3.59056e-40	2.11861e-38	668.392	1.01861	0.129348	7.87499	3.40773e-15	2.15157e-13	668.392	1.00862	0.129198	7.80679	5.86636e-15	3.00913e-13	IL5
ENSG00000113721	1387.25	-1.2012	0.0848406	-14.1583	1.65867e-45	1.28354e-43	1387.25	-1.30732	0.0855973	-15.273	1.15786e-52	9.7281e-51	1387.25	-0.46867	0.0833232	-5.62472	1.85811e-08	5.59379e-07	1387.25	-0.489252	0.0832552	-5.87653	4.18954e-09	1.22801e-07	PDGFRB
ENSG00000113739	344.76	0.802224	0.144879	5.53721	3.07327e-08	3.51607e-07	344.76	0.950444	0.1448	6.56383	5.24442e-11	7.94337e-10	344.76	0.460847	0.146977	3.13549	0.00171565	0.017409	344.76	0.423258	0.146886	2.88154	0.00395731	0.0307866	STC2
ENSG00000113749	4341.41	0.828756	0.0548331	15.1142	1.30609e-51	1.15084e-49	4341.41	0.909528	0.0548758	16.5743	1.06878e-61	1.07756e-59	4341.41	0.726294	0.055039	13.196	9.25338e-40	1.92799e-37	4341.41	0.791465	0.0549199	14.4113	4.39561e-47	8.74278e-45	HRH2
ENSG00000114054	3233.34	0.513307	0.0599487	8.56243	1.10515e-17	2.86479e-16	3233.34	0.584092	0.0600107	9.73313	2.17779e-22	6.87084e-21	3233.34	0.214111	0.0604525	3.5418	0.000397401	0.00505567	3233.34	0.255993	0.0603207	4.24387	2.19697e-05	0.000344516	PCCB
ENSG00000114107	396.115	-0.68463	0.133107	-5.14344	2.69757e-07	2.73289e-06	396.115	-0.811246	0.134518	-6.03077	1.63178e-09	2.12223e-08	396.115	-0.600139	0.133253	-4.50375	6.67643e-06	0.000133614	396.115	-0.476564	0.132381	-3.59994	0.000318294	0.00369957	CEP70
ENSG00000114166	4467.3	-0.637784	0.0566282	-11.2627	2.00609e-29	9.00851e-28	4467.3	-0.705903	0.0568664	-12.4134	2.21174e-35	1.16036e-33	4467.3	-0.235042	0.0563291	-4.17265	3.01076e-05	0.000515596	4467.3	-0.23638	0.0562793	-4.20012	2.66776e-05	0.000407843	KAT2B
ENSG00000114529	350.355	0.728403	0.143428	5.07854	3.80354e-07	3.78387e-06	350.355	0.788709	0.143712	5.48813	4.06206e-08	4.49404e-07	350.355	0.419406	0.145415	2.8842	0.0039241	0.0336157	350.355	0.640551	0.144053	4.44664	8.72218e-06	0.000149791	C3orf52
ENSG00000114541	3629.52	0.418244	0.0711342	5.87965	4.11134e-09	5.26688e-08	3629.52	0.339778	0.0713284	4.76358	1.90192e-06	1.64812e-05	3629.52	0.397898	0.0712564	5.58403	2.35013e-08	6.97305e-07	3629.52	0.631421	0.0710045	8.8927	5.96411e-19	3.96766e-17	FRMD4B
ENSG00000114554	1029.04	0.86038	0.113489	7.58118	3.42426e-14	7.01271e-13	1029.04	1.04071	0.113395	9.17771	4.40345e-20	1.24678e-18	1029.04	0.808719	0.113807	7.10602	1.19433e-12	5.89371e-11	1029.04	0.75326	0.113807	6.61873	3.62289e-11	1.34509e-09	PLXNA1
ENSG00000114626	643.601	-0.946808	0.0930505	-10.1752	2.55859e-24	9.17201e-23	643.601	-0.91224	0.0935672	-9.74957	1.8525e-22	5.86053e-21	643.601	-0.300302	0.0906451	-3.31294	0.000923204	0.010473	643.601	-0.549545	0.091429	-6.01062	1.8481e-09	5.70891e-08	ABTB1
ENSG00000114812	44.3659	-2.83603	0.523088	-5.4217	5.90361e-08	6.54359e-07	44.3659	-3.28671	0.540711	-6.07849	1.21321e-09	1.60668e-08	44.3659	-1.87614	0.506722	-3.70249	0.00021349	0.00295451	44.3659	-2.06997	0.50882	-4.06818	4.73822e-05	0.000691816	VIPR1
ENSG00000114854	19.1718	-2.60066	0.957632	-2.71572	0.00661327	0.0261871	19.1718	-2.60097	0.960864	-2.70691	0.00679126	0.0272744	19.1718	-2.79196	0.965752	-2.89097	0.0038406	0.0330211	19.1718	-3.53172	0.991256	-3.56287	0.000366818	0.0041813	TNNC1
ENSG00000114993	183.155	1.32945	0.181637	7.31927	2.49317e-13	4.78355e-12	183.155	1.20673	0.183223	6.58615	4.51365e-11	6.86792e-10	183.155	1.02161	0.18445	5.53868	3.04768e-08	8.84675e-07	183.155	1.35606	0.181822	7.45819	8.77161e-14	4.07086e-12	RTKN
ENSG00000115008	1115.36	2.80229	0.110169	25.4362	1.00293e-142	3.62627e-140	1115.36	2.82824	0.110313	25.6382	5.72377e-145	1.86942e-142	1115.36	2.08528	0.111687	18.6708	8.55847e-78	5.01526e-75	1115.36	2.50335	0.110719	22.6101	3.45078e-113	2.92446e-110	IL1A
ENSG00000115073	6429.89	0.427495	0.0482815	8.85423	8.42638e-19	2.34674e-17	6429.89	0.40666	0.0483868	8.40435	4.30236e-17	1.017e-15	6429.89	0.192598	0.0485452	3.96739	7.2663e-05	0.0011518	6429.89	0.256989	0.0484471	5.30452	1.12967e-07	2.75933e-06	ACTR1B
ENSG00000115165	29818.5	0.674586	0.0400899	16.8268	1.55223e-63	1.8708e-61	29818.5	0.691931	0.0401092	17.2512	1.09665e-66	1.19391e-64	29818.5	0.354637	0.0401746	8.82739	1.0715e-18	8.73601e-17	29818.5	0.446747	0.0401428	11.129	9.0681e-29	9.71183e-27	CYTIP
ENSG00000115232	11566.5	-0.753213	0.0563393	-13.3692	9.14925e-41	5.99591e-39	11566.5	-0.922307	0.056491	-16.3266	6.38302e-60	6.2454e-58	11566.5	-0.226504	0.0561733	-4.03223	5.52491e-05	0.000894672	11566.5	-0.262083	0.0561663	-4.66619	3.0683e-06	5.67431e-05	ITGA4
ENSG00000115267	3458.49	1.66532	0.0745423	22.3406	1.49042e-110	3.90695e-108	3458.49	1.80482	0.0745355	24.2143	1.57375e-129	4.29337e-127	3458.49	0.299599	0.0760404	3.93999	8.14849e-05	0.00127653	3458.49	0.460596	0.0757174	6.08309	1.17887e-09	3.7182e-08	IFIH1
ENSG00000115297	159.419	0.650053	0.202915	3.20358	0.0013573	0.00664579	159.419	0.869489	0.20231	4.2978	1.72501e-05	0.000128497	159.419	0.607183	0.204036	2.97586	0.0029217	0.0267648	159.419	0.59644	0.203707	2.92792	0.00341233	0.0273266	TLX2
ENSG00000115317	2638.9	0.892142	0.0745583	11.9657	5.37498e-33	2.74924e-31	2638.9	1.06205	0.0745189	14.2521	4.34693e-46	3.04535e-44	2638.9	0.303673	0.0754158	4.02665	5.65767e-05	0.000915381	2638.9	0.360516	0.0752497	4.79093	1.66009e-06	3.22938e-05	HTRA2
ENSG00000115414	248.221	1.05652	0.172391	6.12861	8.86488e-10	1.21905e-08	248.221	1.17671	0.172431	6.82423	8.83991e-12	1.42849e-10	248.221	1.08742	0.17281	6.29258	3.12239e-10	1.20228e-08	248.221	1.02387	0.172856	5.92326	3.15622e-09	9.39253e-08	FN1
ENSG00000115415	65018.7	0.321303	0.0369529	8.69492	3.47082e-18	9.23687e-17	65018.7	0.288365	0.0369681	7.80038	6.17216e-15	1.27564e-13	65018.7	0.160077	0.0369799	4.32877	1.49945e-05	0.000278946	65018.7	0.194821	0.0369704	5.26964	1.36693e-07	3.30984e-06	STAT1
ENSG00000115468	74.6185	-1.96109	0.281397	-6.96911	3.18948e-12	5.62545e-11	74.6185	-2.24521	0.291493	-7.70246	1.3347e-14	2.689e-13	74.6185	-1.04459	0.267831	-3.90019	9.61153e-05	0.00146891	74.6185	-0.915717	0.265591	-3.44785	0.000565075	0.00608196	EFHD1
ENSG00000115523	3881.33	1.36113	0.068989	19.7296	1.20061e-86	1.99825e-84	3881.33	1.35976	0.0690831	19.6829	3.0191e-86	4.63642e-84	3881.33	0.971457	0.069406	13.9967	1.63233e-44	4.19306e-42	3881.33	1.09899	0.0692372	15.8729	9.76973e-57	2.75988e-54	GNLY
ENSG00000115561	981.553	-0.678665	0.0914639	-7.42002	1.171e-13	2.31889e-12	981.553	-0.468723	0.0912063	-5.13916	2.75974e-07	2.72322e-06	981.553	-0.395054	0.0909403	-4.3441	1.39845e-05	0.000263027	981.553	-0.343038	0.0906405	-3.7846	0.000153954	0.00196263	CHMP3
ENSG00000115687	3825.59	0.704101	0.0581334	12.1118	9.14495e-34	4.85516e-32	3825.59	0.779624	0.0581832	13.3995	6.08947e-41	3.70627e-39	3825.59	0.485749	0.0584789	8.3064	9.86497e-17	6.82612e-15	3825.59	0.558021	0.0583364	9.56558	1.11577e-21	8.6304e-20	PASK
ENSG00000115758	4429.1	-0.463937	0.0684342	-6.77931	1.20748e-11	2.00333e-10	4429.1	-0.486371	0.0685685	-7.09321	1.3104e-12	2.23434e-11	4429.1	-0.352256	0.0684352	-5.1473	2.64264e-07	6.85405e-06	4429.1	-0.382636	0.0684138	-5.59296	2.23231e-08	6.06866e-07	ODC1
ENSG00000115825	3188.77	0.38429	0.0593249	6.47771	9.31241e-11	1.42756e-09	3188.77	0.287108	0.0596073	4.81666	1.45981e-06	1.29204e-05	3188.77	0.357384	0.059495	6.00695	1.89044e-09	6.39884e-08	3188.77	0.409594	0.0593626	6.89986	5.20526e-12	2.06641e-10	PRKD3
ENSG00000115828	129.95	1.77892	0.260545	6.82768	8.63008e-12	1.45367e-10	129.95	1.56794	0.262691	5.96877	2.39055e-09	3.06268e-08	129.95	1.59572	0.26239	6.08151	1.19059e-09	4.1809e-08	129.95	1.8404	0.260524	7.06422	1.61525e-12	6.71309e-11	QPCT
ENSG00000115839	3091.96	0.70687	0.0675448	10.4652	1.24809e-25	4.71599e-24	3091.96	0.76192	0.0676174	11.2681	1.88594e-29	7.99506e-28	3091.96	0.42694	0.0679818	6.2802	3.38129e-10	1.2993e-08	3091.96	0.499813	0.067826	7.36906	1.71841e-13	7.73563e-12	RAB3GAP1
ENSG00000115956	1163.6	-0.29922	0.0772575	-3.87303	0.000107493	0.00069532	1163.6	-0.276616	0.0775355	-3.56761	0.000360253	0.0020566	1163.6	-0.603916	0.0784766	-7.69548	1.40959e-14	8.472e-13	1163.6	-0.567883	0.0781826	-7.26355	3.77064e-13	1.64792e-11	PLEK
ENSG00000116016	2172.17	0.740438	0.0719889	10.2854	8.19596e-25	3.01324e-23	2172.17	0.780035	0.0721053	10.818	2.82907e-27	1.10073e-25	2172.17	0.456858	0.072569	6.2955	3.06402e-10	1.18223e-08	2172.17	0.462089	0.07247	6.37627	1.81449e-10	6.32702e-09	EPAS1
ENSG00000116017	2676.26	0.374168	0.0706298	5.2976	1.17336e-07	1.25224e-06	2676.26	0.338462	0.070827	4.77871	1.76426e-06	1.54324e-05	2676.26	0.261298	0.0709076	3.68505	0.000228654	0.00312744	2676.26	0.279752	0.0708118	3.95064	7.79418e-05	0.00107977	ARID3A
ENSG00000116106	156.965	-1.47603	0.225883	-6.53449	6.38246e-11	9.92927e-10	156.965	-1.74226	0.230329	-7.56419	3.90282e-14	7.59249e-13	156.965	-0.830047	0.221431	-3.74856	0.000177851	0.00252464	156.965	-1.06015	0.222726	-4.7599	1.93691e-06	3.72697e-05	EPHA4
ENSG00000116128	1919.22	0.323609	0.0872357	3.70959	0.000207592	0.00125567	1919.22	0.38811	0.0873226	4.44455	8.80748e-06	6.91624e-05	1919.22	0.319364	0.0873988	3.6541	0.000258088	0.00345444	1919.22	0.258385	0.0874067	2.95613	0.00311525	0.0254389	BCL9
ENSG00000116191	603.931	-0.658756	0.130442	-5.0502	4.41349e-07	4.33921e-06	603.931	-0.836019	0.131526	-6.3563	2.06667e-10	2.98035e-09	603.931	-0.640695	0.130755	-4.89997	9.585e-07	2.26085e-05	603.931	-0.770652	0.131016	-5.88211	4.05057e-09	1.19266e-07	RALGPS2
ENSG00000116251	5087.06	-0.363248	0.049336	-7.36275	1.80163e-13	3.51787e-12	5087.06	-0.402505	0.0495196	-8.1282	4.35719e-16	9.72462e-15	5087.06	-0.157467	0.0492427	-3.19777	0.00138495	0.0146148	5087.06	-0.155032	0.0491874	-3.15186	0.00162232	0.0148531	RPL22
ENSG00000116260	3387.15	0.334043	0.0648948	5.14745	2.64054e-07	2.67899e-06	3387.15	0.414757	0.0649436	6.38641	1.69828e-10	2.46905e-09	3387.15	0.258008	0.0650994	3.9633	7.39211e-05	0.00116976	3387.15	0.297756	0.0649929	4.58136	4.6197e-06	8.3687e-05	QSOX1
ENSG00000116299	617.505	-0.330289	0.100073	-3.30048	0.000965181	0.00492477	617.505	-0.416828	0.101181	-4.11961	3.79507e-05	0.000266759	617.505	0.289547	0.0979983	2.95461	0.00313065	0.0282265	617.505	0.372422	0.0975433	3.81802	0.000134529	0.00174933	ELAPOR1
ENSG00000116350	12035.3	0.190356	0.0416858	4.56646	4.96024e-06	4.13604e-05	12035.3	0.203997	0.0417395	4.88738	1.02188e-06	9.25637e-06	12035.3	0.139433	0.0417641	3.33858	0.000842074	0.00966376	12035.3	0.196685	0.0417091	4.71564	2.40953e-06	4.54661e-05	SRSF4
ENSG00000116473	14645.3	0.490061	0.0362785	13.5083	1.3969e-41	9.48035e-40	14645.3	0.509763	0.0363218	14.0346	9.56943e-45	6.46955e-43	14645.3	0.18154	0.0364666	4.97825	6.41629e-07	1.54651e-05	14645.3	0.253671	0.0364038	6.96827	3.2087e-12	1.30029e-10	RAP1A
ENSG00000116514	3787.67	1.46589	0.0685636	21.3799	2.05401e-101	4.35098e-99	3787.67	1.80798	0.068427	26.4221	7.64006e-154	2.76821e-151	3787.67	0.624825	0.0694842	8.99233	2.42036e-19	2.05369e-17	3787.67	0.779476	0.0692274	11.2596	2.07599e-29	2.33902e-27	RNF19B
ENSG00000116521	5418.85	0.556555	0.0695984	7.99667	1.27826e-15	2.9169e-14	5418.85	0.718417	0.0695799	10.3251	5.42788e-25	1.92457e-23	5418.85	0.23893	0.0698736	3.41946	0.000627451	0.00749424	5418.85	0.297415	0.0697925	4.26142	2.03131e-05	0.000321643	SCAMP3
ENSG00000116574	786.417	-0.351693	0.0880453	-3.99445	6.4844e-05	0.000439936	786.417	-0.358142	0.088554	-4.04433	5.24734e-05	0.000358305	786.417	-0.326752	0.0883717	-3.69747	0.00021776	0.00300253	786.417	-0.267556	0.0879525	-3.04205	0.00234971	0.0202567	RHOU
ENSG00000116667	259.424	-0.837274	0.154194	-5.43002	5.6348e-08	6.25887e-07	259.424	-0.565143	0.153206	-3.68879	0.000225324	0.0013477	259.424	-0.783647	0.154629	-5.06792	4.02178e-07	1.01325e-05	259.424	-0.649256	0.153297	-4.23528	2.28271e-05	0.000356797	C1orf21
ENSG00000116679	8917.25	0.460303	0.0417688	11.0203	3.05178e-28	1.3061e-26	8917.25	0.438652	0.0418569	10.4798	1.06956e-25	3.93682e-24	8917.25	0.246958	0.041973	5.88373	4.01117e-09	1.31499e-07	8917.25	0.279054	0.0419136	6.65785	2.77858e-11	1.04355e-09	IVNS1ABP
ENSG00000116704	2691.09	0.385624	0.0581452	6.63208	3.30984e-11	5.32698e-10	2691.09	0.445143	0.0582427	7.64289	2.12396e-14	4.21682e-13	2691.09	0.238516	0.0585392	4.07447	4.61195e-05	0.00076264	2691.09	0.297223	0.0583582	5.09308	3.52287e-07	7.83879e-06	SLC35D1
ENSG00000116711	107.805	1.46812	0.264087	5.55923	2.7096e-08	3.13358e-07	107.805	1.53986	0.264471	5.82243	5.79981e-09	7.0972e-08	107.805	0.936195	0.269455	3.4744	0.000511988	0.00628325	107.805	1.40615	0.264919	5.30785	1.10925e-07	2.71628e-06	PLA2G4A
ENSG00000116717	1637.88	0.775502	0.093343	8.30808	9.72599e-17	2.35796e-15	1637.88	0.901129	0.0933461	9.65363	4.74459e-22	1.47088e-20	1637.88	0.370666	0.0941476	3.93707	8.24819e-05	0.00128892	1637.88	0.480131	0.09386	5.1154	3.13082e-07	7.03875e-06	GADD45A
ENSG00000116815	592.852	0.419671	0.0976514	4.29764	1.72623e-05	0.000131067	592.852	0.585257	0.0975119	6.0019	1.9502e-09	2.52362e-08	592.852	0.321432	0.0985127	3.26285	0.00110298	0.0122024	592.852	0.293506	0.0983976	2.98286	0.00285571	0.0236722	CD58
ENSG00000116824	15302.7	0.427715	0.0484174	8.83392	1.01066e-18	2.80722e-17	15302.7	0.518829	0.0484283	10.7134	8.8112e-27	3.33861e-25	15302.7	0.289214	0.0484978	5.96344	2.46988e-09	8.28536e-08	15302.7	0.322618	0.0484676	6.65637	2.80674e-11	1.0521e-09	CD2
ENSG00000116833	72.8379	3.34802	0.389312	8.59984	7.98255e-18	2.08471e-16	72.8379	3.56875	0.388846	9.17781	4.39967e-20	1.24678e-18	72.8379	1.70132	0.406772	4.18248	2.88341e-05	0.000497421	72.8379	2.51817	0.395627	6.36502	1.95268e-10	6.78461e-09	NR5A2
ENSG00000116852	13613.6	-0.417494	0.0628308	-6.64474	3.03747e-11	4.89614e-10	13613.6	-0.370971	0.0628564	-5.90189	3.5936e-09	4.51419e-08	13613.6	-0.222108	0.0628063	-3.53641	0.000405611	0.00514267	13613.6	-0.303658	0.0628137	-4.83426	1.33643e-06	2.64733e-05	KIF21B
ENSG00000116962	154.698	3.33713	0.282793	11.8006	3.87588e-32	1.92609e-30	154.698	3.78156	0.281827	13.418	4.74219e-41	2.90149e-39	154.698	2.03243	0.290858	6.98771	2.79408e-12	1.32645e-10	154.698	1.65747	0.294001	5.63765	1.72385e-08	4.73258e-07	NID1
ENSG00000117090	5339.92	0.361007	0.0425309	8.48811	2.10022e-17	5.31929e-16	5339.92	0.375622	0.0426399	8.80918	1.26067e-18	3.31449e-17	5339.92	0.14026	0.0428761	3.27128	0.00107062	0.0119431	5339.92	0.116296	0.0428404	2.71462	0.00663514	0.0463058	SLAMF1
ENSG00000117139	3573.48	0.277996	0.0755631	3.67899	0.000234162	0.00139943	3573.48	0.289057	0.075669	3.82002	0.000133442	0.000834739	3573.48	0.458373	0.0755057	6.0707	1.2735e-09	4.44707e-08	3573.48	0.365765	0.0755367	4.84222	1.28398e-06	2.55903e-05	KDM5B
ENSG00000117280	4329.14	0.160412	0.0504309	3.18084	0.0014685	0.00711881	4329.14	0.195813	0.0505232	3.8757	0.000106317	0.000680293	4329.14	-0.15939	0.0509155	-3.13047	0.00174526	0.0176521	4329.14	-0.179644	0.0508709	-3.53138	0.0004134	0.00462571	RAB29
ENSG00000117318	1113.43	-0.406903	0.125882	-3.23242	0.00122744	0.0060781	1113.43	-0.344577	0.126003	-2.73468	0.00624412	0.0253715	1113.43	-0.350694	0.125986	-2.7836	0.00537595	0.0432846	1113.43	-0.418192	0.126008	-3.31878	0.000904122	0.00906074	ID3
ENSG00000117560	610.181	0.942974	0.120792	7.80661	5.87447e-15	1.27398e-13	610.181	1.12828	0.12065	9.35173	8.62279e-21	2.52467e-19	610.181	0.370067	0.122997	3.00874	0.0026233	0.0244981	610.181	0.371104	0.122777	3.02259	0.00250623	0.0213418	FASLG
ENSG00000117586	1738.64	2.58937	0.0998678	25.928	3.22163e-148	1.37879e-145	1738.64	2.82824	0.0997784	28.3452	9.60126e-177	4.45287e-174	1738.64	1.11608	0.102253	10.9149	9.78743e-28	1.26575e-25	1738.64	1.26242	0.101791	12.402	2.54823e-35	3.67927e-33	TNFSF4
ENSG00000117602	4215.29	-1.01434	0.0522305	-19.4204	5.19258e-84	8.12639e-82	4215.29	-1.02296	0.0524456	-19.5052	9.90872e-85	1.47291e-82	4215.29	-0.381969	0.0515716	-7.40657	1.2961e-13	7.0244e-12	4215.29	-0.416696	0.0515498	-8.08336	6.30074e-16	3.47915e-14	RCAN3
ENSG00000117868	10979.7	-0.38482	0.0398161	-9.66492	4.24955e-22	1.40122e-20	10979.7	-0.452875	0.0399414	-11.3385	8.4596e-30	3.6127e-28	10979.7	-0.128521	0.0397345	-3.2345	0.00121857	0.0131704	10979.7	-0.201437	0.0397439	-5.06837	4.01233e-07	8.74814e-06	ESYT2
ENSG00000118257	611.322	0.879735	0.0973364	9.03809	1.59436e-19	4.60542e-18	611.322	1.1414	0.0969255	11.7761	5.18403e-32	2.42853e-30	611.322	0.28977	0.100209	2.89166	0.00383207	0.0329628	611.322	0.365366	0.0995744	3.66928	0.000243234	0.00292662	NRP2
ENSG00000118495	518.173	1.26434	0.112879	11.2009	4.03487e-29	1.77763e-27	518.173	1.33306	0.113057	11.7911	4.33984e-32	2.03718e-30	518.173	0.526764	0.116221	4.53243	5.8309e-06	0.000117951	518.173	0.543635	0.115863	4.69203	2.7051e-06	5.0554e-05	PLAGL1
ENSG00000118503	8596.52	1.95374	0.0444994	43.905	0	0	8596.52	2.00011	0.0445356	44.9105	0	0	8596.52	1.15543	0.0450448	25.6508	4.14289e-145	8.63194e-142	8596.52	1.37703	0.0448419	30.7085	4.38846e-207	9.50444e-204	TNFAIP3
ENSG00000118508	33.8415	2.67588	0.562558	4.75663	1.96856e-06	1.7582e-05	33.8415	2.42552	0.56616	4.28415	1.83437e-05	0.000135555	33.8415	2.00698	0.571154	3.5139	0.000441584	0.00552039	33.8415	2.30161	0.566746	4.06109	4.88433e-05	0.000710487	RAB32
ENSG00000118513	4160.5	0.446131	0.0780088	5.71898	1.07166e-08	1.31042e-07	4160.5	0.393397	0.0781421	5.03438	4.79409e-07	4.55616e-06	4160.5	0.439262	0.0780953	5.62469	1.85843e-08	5.59379e-07	4160.5	0.610062	0.0779373	7.8276	4.97275e-15	2.55749e-13	MYB
ENSG00000118707	1298.28	0.464762	0.0807298	5.757	8.56199e-09	1.05525e-07	1298.28	0.476308	0.0809774	5.88199	4.05367e-09	5.06468e-08	1298.28	0.327235	0.0812858	4.02574	5.6797e-05	0.000918153	1298.28	0.371885	0.0810531	4.58816	4.47164e-06	8.12314e-05	TGIF2
ENSG00000118855	1363.72	-0.214601	0.0811713	-2.64381	0.00819795	0.0315446	1363.72	-0.277507	0.0816084	-3.40047	0.000672699	0.00357534	1363.72	-0.254561	0.0815163	-3.12283	0.00179124	0.0180274	1363.72	-0.223844	0.0813181	-2.7527	0.00591064	0.0423879	MFSD1
ENSG00000118960	613.303	-0.730213	0.102112	-7.15111	8.60788e-13	1.59326e-11	613.303	-0.72961	0.102723	-7.10269	1.22348e-12	2.08765e-11	613.303	-0.444498	0.101363	-4.38521	1.15876e-05	0.000221273	613.303	-0.379738	0.100892	-3.7638	0.000167349	0.00211678	HS1BP3
ENSG00000118971	37332.1	0.347299	0.0767835	4.52309	6.09439e-06	5.01198e-05	37332.1	0.336713	0.076795	4.38457	1.16217e-05	8.92662e-05	37332.1	0.421797	0.0767866	5.49311	3.94927e-08	1.13758e-06	37332.1	0.401847	0.0767837	5.23349	1.66336e-07	3.96359e-06	CCND2
ENSG00000118985	8099.5	1.52391	0.0458368	33.2465	2.29337e-242	2.29021e-239	8099.5	1.5689	0.0458759	34.1989	2.51385e-256	2.53451e-253	8099.5	0.781425	0.0463693	16.8522	1.01077e-63	4.73851e-61	8099.5	0.942849	0.0462037	20.4063	1.46876e-92	7.95252e-90	ELL2
ENSG00000119280	490.256	0.629684	0.128424	4.90316	9.43061e-07	8.88452e-06	490.256	0.598413	0.128976	4.63971	3.48906e-06	2.89987e-05	490.256	0.502787	0.129277	3.88922	0.000100567	0.0015307	490.256	0.450892	0.129265	3.48812	0.00048643	0.00532967	C1orf198
ENSG00000119508	761.458	2.30435	0.119302	19.3152	3.99913e-83	6.07723e-81	761.458	2.30215	0.119558	19.2556	1.26761e-82	1.78149e-80	761.458	1.80287	0.120728	14.9333	2.00224e-50	6.58702e-48	761.458	1.85832	0.120426	15.4312	1.00962e-53	2.65939e-51	NR4A3
ENSG00000119655	784.138	-0.504538	0.12632	-3.99413	6.49315e-05	0.000440388	784.138	-0.692225	0.127206	-5.44175	5.27612e-08	5.74403e-07	784.138	-0.459683	0.126495	-3.63399	0.000279072	0.00369051	784.138	-0.484588	0.126416	-3.83329	0.000126439	0.00165739	NPC2
ENSG00000119669	3091.19	0.457709	0.0762267	6.00458	1.91828e-09	2.56068e-08	3091.19	0.610533	0.0762036	8.01187	1.12977e-15	2.46687e-14	3091.19	0.37787	0.0764202	4.94464	7.62849e-07	1.81997e-05	3091.19	0.385042	0.0763543	5.04283	4.58695e-07	9.82514e-06	IRF2BPL
ENSG00000119812	2437.51	0.403807	0.0588405	6.86273	6.75553e-12	1.14593e-10	2437.51	0.50033	0.0588883	8.49626	1.95803e-17	4.73954e-16	2437.51	0.213241	0.0593422	3.59341	0.00032638	0.00422963	2437.51	0.221278	0.0592294	3.73595	0.00018701	0.00233367	FAM98A
ENSG00000119900	1031.41	-0.769394	0.0891589	-8.62947	6.16384e-18	1.6178e-16	1031.41	-0.891891	0.0899652	-9.91374	3.6282e-23	1.17671e-21	1031.41	-0.546309	0.0888448	-6.14903	7.79585e-10	2.84412e-08	1031.41	-0.721272	0.0891879	-8.0871	6.11002e-16	3.38342e-14	OGFRL1
ENSG00000119917	1486.26	3.44371	0.10043	34.2897	1.11923e-257	1.30396e-254	1486.26	3.6169	0.100395	36.0267	3.19871e-284	3.70874e-281	1486.26	0.470588	0.108576	4.33416	1.46316e-05	0.000273006	1486.26	0.812363	0.106423	7.63334	2.28747e-14	1.11748e-12	IFIT3
ENSG00000119922	722.749	2.07621	0.127312	16.3081	8.63984e-60	9.24419e-58	722.749	2.04978	0.127548	16.0707	4.09599e-58	3.87681e-56	722.749	0.418462	0.132255	3.16405	0.00155591	0.0161107	722.749	0.42266	0.13198	3.20246	0.00136259	0.0128743	IFIT2
ENSG00000119977	2154.21	0.816215	0.0620378	13.1567	1.55656e-39	9.95204e-38	2154.21	0.909888	0.0620892	14.6545	1.26032e-48	9.3672e-47	2154.21	0.494045	0.0627806	7.86938	3.56405e-15	2.23522e-13	2154.21	0.454404	0.0627506	7.24143	4.43978e-13	1.9274e-11	TCTN3
ENSG00000120162	441.715	0.829663	0.146542	5.66162	1.49954e-08	1.79902e-07	441.715	1.07939	0.146129	7.38659	1.50637e-13	2.75265e-12	441.715	0.904429	0.146678	6.16607	7.00086e-10	2.58425e-08	441.715	0.966607	0.146268	6.60845	3.88364e-11	1.43643e-09	MOB3B
ENSG00000120217	954.915	1.44022	0.0898821	16.0234	8.7667e-58	9.01209e-56	954.915	1.59493	0.0898293	17.7551	1.57363e-70	1.89072e-68	954.915	0.661423	0.0923304	7.16366	7.8552e-13	3.91757e-11	954.915	0.779349	0.0917375	8.49543	1.97207e-17	1.16838e-15	CD274
ENSG00000120280	656.22	0.950757	0.128562	7.39533	1.41055e-13	2.77232e-12	656.22	0.755589	0.129435	5.83761	5.29549e-09	6.5179e-08	656.22	0.859339	0.129091	6.65684	2.79769e-11	1.19777e-09	656.22	0.997488	0.128588	7.75726	8.67807e-15	4.3822e-13	TASL
ENSG00000120549	87.2262	3.66525	0.421783	8.6899	3.62763e-18	9.64195e-17	87.2262	3.78559	0.421817	8.9745	2.84637e-19	7.76523e-18	87.2262	2.49037	0.430718	5.78189	7.38639e-09	2.34762e-07	87.2262	3.36319	0.423552	7.94044	2.01462e-15	1.05847e-13	KIAA1217
ENSG00000120738	573.849	1.52102	0.110278	13.7927	2.82198e-43	2.02671e-41	573.849	1.21498	0.111497	10.897	1.19129e-27	4.7303e-26	573.849	0.821087	0.112886	7.27358	3.50089e-13	1.8085e-11	573.849	0.534577	0.113925	4.69235	2.70079e-06	5.0522e-05	EGR1
ENSG00000120833	2246.61	-0.572122	0.058694	-9.74755	1.88974e-22	6.35091e-21	2246.61	-0.543085	0.0588968	-9.22096	2.94448e-20	8.42956e-19	2246.61	-0.515586	0.0588074	-8.76736	1.82901e-18	1.45947e-16	2246.61	-0.52135	0.0587081	-8.88036	6.6642e-19	4.40334e-17	SOCS2
ENSG00000120860	1080.62	-0.571539	0.10366	-5.51359	3.51595e-08	3.99204e-07	1080.62	-0.588728	0.104031	-5.65917	1.52106e-08	1.77603e-07	1080.62	-0.357212	0.103422	-3.45393	0.00055249	0.0066927	1080.62	-0.324607	0.103228	-3.14456	0.00166336	0.0151577	WASHC3
ENSG00000120875	23229.3	1.57745	0.0375244	42.038	0	0	23229.3	1.67568	0.037531	44.6479	0	0	23229.3	1.29837	0.0376234	34.5096	5.75831e-261	5.39899e-257	23229.3	1.38313	0.0375847	36.8002	1.83378e-296	1.7872e-292	DUSP4
ENSG00000120885	317.474	-0.878692	0.136642	-6.43061	1.2709e-10	1.92295e-09	317.474	-0.59587	0.135613	-4.3939	1.11334e-05	8.60001e-05	317.474	-0.505604	0.134963	-3.74623	0.00017951	0.00254435	317.474	-0.657634	0.13556	-4.85125	1.22688e-06	2.46286e-05	CLU
ENSG00000120889	2534.02	0.731127	0.0678878	10.7696	4.78872e-27	1.93124e-25	2534.02	0.90446	0.0678371	13.3328	1.49124e-40	8.95862e-39	2534.02	0.249422	0.0687202	3.62953	0.000283938	0.00374694	2534.02	0.309706	0.0685313	4.51919	6.20779e-06	0.000109603	TNFRSF10B
ENSG00000120896	718.616	-0.927943	0.112834	-8.22398	1.96863e-16	4.67015e-15	718.616	-1.11738	0.1142	-9.78448	1.31274e-22	4.18723e-21	718.616	-0.379794	0.111372	-3.41013	0.000649315	0.00768199	718.616	-0.369615	0.111187	-3.32428	0.000886462	0.00891585	SORBS3
ENSG00000120913	1342.12	-1.12893	0.105434	-10.7074	9.39206e-27	3.71624e-25	1342.12	-1.06125	0.105584	-10.0512	9.07109e-24	3.05297e-22	1342.12	-0.45998	0.104308	-4.40983	1.03453e-05	0.000199379	1342.12	-0.51843	0.104313	-4.96996	6.6967e-07	1.40206e-05	PDLIM2
ENSG00000120942	2490.04	-0.293924	0.0591778	-4.9668	6.80671e-07	6.54787e-06	2490.04	-0.190244	0.0592198	-3.21251	0.0013158	0.00649916	2490.04	-0.248832	0.0592953	-4.19648	2.71092e-05	0.000470696	2490.04	-0.271015	0.0592376	-4.57505	4.76114e-06	8.59298e-05	UBIAD1
ENSG00000120949	4253.28	0.646348	0.0673594	9.59552	8.34936e-22	2.72733e-20	4253.28	0.921994	0.0672589	13.7081	9.07803e-43	5.89665e-41	4253.28	0.268792	0.0677754	3.96592	7.31145e-05	0.00115798	4253.28	0.252916	0.0677363	3.73384	0.000188584	0.00234668	TNFRSF8
ENSG00000121039	1780.1	0.682666	0.0754575	9.04703	1.46915e-19	4.2791e-18	1780.1	0.665205	0.0757008	8.7873	1.53203e-18	4.01426e-17	1780.1	0.614522	0.0757636	8.11104	5.01898e-16	3.32565e-14	1780.1	0.697793	0.0755259	9.23912	2.48524e-20	1.78097e-18	RDH10
ENSG00000121060	6464.8	0.787034	0.0519735	15.143	8.43089e-52	7.4917e-50	6464.8	0.928076	0.0519662	17.8592	2.45043e-71	3.0225e-69	6464.8	0.205	0.0524682	3.90712	9.34016e-05	0.00143211	6464.8	0.173124	0.0524472	3.30092	0.000963695	0.00958874	TRIM25
ENSG00000121281	3311.25	-0.53774	0.064224	-8.37287	5.62309e-17	1.38569e-15	3311.25	-0.477048	0.0643136	-7.41754	1.19318e-13	2.19941e-12	3311.25	-0.204309	0.0639579	-3.19443	0.00140106	0.0147351	3311.25	-0.326646	0.0640344	-5.10111	3.37675e-07	7.53947e-06	ADCY7
ENSG00000121594	1018.42	0.812318	0.0974457	8.33611	7.67764e-17	1.87655e-15	1018.42	0.824984	0.0976735	8.44634	3.00572e-17	7.17074e-16	1018.42	0.29452	0.0989346	2.97691	0.00291166	0.026699	1018.42	0.405956	0.0984784	4.12229	3.75128e-05	0.000558481	CD80
ENSG00000121691	3201.21	-0.496207	0.0649165	-7.64377	2.10952e-14	4.38877e-13	3201.21	-0.562094	0.06518	-8.62372	6.48132e-18	1.62657e-16	3201.21	-0.276832	0.0647858	-4.27304	1.92827e-05	0.000347444	3201.21	-0.324437	0.0647764	-5.00857	5.48357e-07	1.16307e-05	CAT
ENSG00000121742	857.799	0.572296	0.127144	4.50117	6.75816e-06	5.51461e-05	857.799	0.451796	0.127689	3.53825	0.000402791	0.00227535	857.799	0.715077	0.127084	5.62679	1.83598e-08	5.54402e-07	857.799	0.581035	0.127243	4.56633	4.96345e-06	8.90042e-05	GJB6
ENSG00000121807	5905.03	-1.33989	0.0577807	-23.1892	5.8486e-119	1.70349e-116	5905.03	-1.58653	0.0582193	-27.251	1.61612e-163	6.57477e-161	5905.03	-0.661367	0.0572972	-11.5428	8.03135e-31	1.21012e-28	5905.03	-0.718432	0.0572981	-12.5385	4.59654e-36	6.73653e-34	CCR2
ENSG00000121858	13743.3	1.67601	0.0631113	26.5564	2.16395e-155	9.65537e-153	13743.3	1.73843	0.0631239	27.54	5.83267e-167	2.55196e-164	13743.3	0.894214	0.0633448	14.1166	3.00133e-45	8.04013e-43	13743.3	0.847983	0.0633414	13.3875	7.15564e-41	1.20239e-38	TNFSF10
ENSG00000122176	15.1745	3.63677	0.875621	4.15336	3.27623e-05	0.00023594	15.1745	3.39208	0.881129	3.84969	0.000118266	0.000747265	15.1745	3.36643	0.8813	3.81984	0.000133538	0.00195786	15.1745	3.5679	0.877338	4.06674	4.76757e-05	0.000695579	FMOD
ENSG00000122224	190.943	-2.7346	0.181805	-15.0414	3.93383e-51	3.381e-49	190.943	-3.15947	0.191972	-16.458	7.35355e-61	7.31852e-59	190.943	-1.97013	0.173502	-11.3551	6.99692e-30	9.93987e-28	190.943	-2.21996	0.175655	-12.6382	1.3006e-36	1.95011e-34	LY9
ENSG00000122299	4245.69	0.297456	0.0563461	5.27909	1.2983e-07	1.38066e-06	4245.69	0.295858	0.0564689	5.2393	1.61186e-07	1.63936e-06	4245.69	0.159532	0.0565938	2.8189	0.00481892	0.0396903	4245.69	0.177576	0.0565167	3.142	0.00167796	0.0152622	ZC3H7A
ENSG00000122515	3557.11	0.647789	0.0667842	9.69973	3.02311e-22	1.00791e-20	3557.11	0.810709	0.0667539	12.1447	6.11714e-34	3.03099e-32	3557.11	0.45074	0.0670876	6.71867	1.8339e-11	8.03486e-10	3557.11	0.399894	0.0670825	5.96122	2.50354e-09	7.51911e-08	ZMIZ2
ENSG00000122591	7470.55	-0.871293	0.0434404	-20.0572	1.74663e-89	3.09155e-87	7470.55	-1.02772	0.0437417	-23.4951	4.57652e-122	1.15353e-119	7470.55	-0.294131	0.0430572	-6.83118	8.42194e-12	3.83321e-10	7470.55	-0.325803	0.0430405	-7.56969	3.7412e-14	1.79019e-12	HYCC1
ENSG00000122642	87.0655	1.276	0.341594	3.73543	0.000187397	0.00114474	87.0655	1.05659	0.344	3.07149	0.00212992	0.00996181	87.0655	1.03734	0.344031	3.01524	0.00256772	0.0240678	87.0655	0.935743	0.344397	2.71705	0.00658672	0.0461165	FKBP9
ENSG00000122694	2851.19	-0.516534	0.0672855	-7.67674	1.63183e-14	3.41188e-13	2851.19	-0.519765	0.0674694	-7.70371	1.32169e-14	2.66705e-13	2851.19	-0.51155	0.0674354	-7.58578	3.30499e-14	1.91281e-12	2851.19	-0.423802	0.0672388	-6.30294	2.92044e-10	9.95197e-09	GLIPR2
ENSG00000122862	18741.6	0.754666	0.0645871	11.6845	1.53036e-31	7.46351e-30	18741.6	0.868598	0.0645893	13.448	3.16235e-41	1.95552e-39	18741.6	0.250961	0.0647106	3.87821	0.000105229	0.00159519	18741.6	0.394224	0.0646648	6.09643	1.08461e-09	3.43758e-08	SRGN
ENSG00000122877	868.547	2.2289	0.102482	21.7492	7.03371e-105	1.62092e-102	868.547	2.06089	0.103052	19.9985	5.6785e-89	8.95774e-87	868.547	1.58672	0.104194	15.2285	2.28654e-52	8.24561e-50	868.547	1.4232	0.104519	13.6168	3.18369e-42	5.79967e-40	EGR2
ENSG00000122958	4852.93	-0.316719	0.0446433	-7.09444	1.29881e-12	2.36435e-11	4852.93	-0.380432	0.0448837	-8.47597	2.33139e-17	5.61981e-16	4852.93	-0.143491	0.0445738	-3.21918	0.00128558	0.0137688	4852.93	-0.156088	0.0445264	-3.50552	0.000455721	0.00503852	VPS26A
ENSG00000122965	2734.23	0.41888	0.060157	6.96311	3.32851e-12	5.86572e-11	2734.23	0.48727	0.0602364	8.08928	6.00176e-16	1.33054e-14	2734.23	0.218912	0.0606104	3.61179	0.000304087	0.00398479	2734.23	0.299795	0.0604014	4.96339	6.92741e-07	1.44416e-05	RBM19
ENSG00000123094	446.911	0.969375	0.150616	6.43607	1.22603e-10	1.85773e-09	446.911	0.778753	0.151639	5.13557	2.81296e-07	2.76866e-06	446.911	0.804338	0.151495	5.30932	1.10033e-07	3.03195e-06	446.911	0.766688	0.151434	5.06283	4.13068e-07	8.96606e-06	RASSF8
ENSG00000123191	89.5093	-0.92379	0.246359	-3.74977	0.000177	0.00108938	89.5093	-1.04004	0.249636	-4.16622	3.09695e-05	0.000221105	89.5093	-1.04313	0.249453	-4.18169	2.89355e-05	0.000498254	89.5093	-0.790021	0.245451	-3.21865	0.00128794	0.0122378	ATP7B
ENSG00000123358	870.177	1.46593	0.0996043	14.7176	4.97051e-49	4.07174e-47	870.177	1.44343	0.099946	14.4421	2.81093e-47	2.04335e-45	870.177	1.17437	0.100605	11.6731	1.74971e-31	2.71162e-29	870.177	1.20623	0.100367	12.0182	2.85084e-33	3.75464e-31	NR4A1
ENSG00000123360	617.827	0.297903	0.119297	2.49715	0.0125194	0.0449487	617.827	0.31623	0.11966	2.64274	0.00822385	0.032197	617.827	0.461027	0.11914	3.86963	0.000109	0.0016378	617.827	0.406404	0.119138	3.41121	0.000646752	0.00680696	PDE1B
ENSG00000123575	2105.53	-0.497396	0.0655338	-7.58993	3.20088e-14	6.56806e-13	2105.53	-0.495601	0.0657938	-7.53265	4.97223e-14	9.54479e-13	2105.53	-0.208731	0.0652069	-3.20106	0.00136923	0.0144897	2105.53	-0.248979	0.0651808	-3.81982	0.000133548	0.00173889	FAM199X
ENSG00000123600	997.17	0.653207	0.104329	6.261	3.82512e-10	5.47928e-09	997.17	0.583908	0.10473	5.57538	2.46993e-08	2.80212e-07	997.17	0.30086	0.105365	2.8554	0.0042983	0.0363399	997.17	0.426375	0.104924	4.06366	4.83085e-05	0.000703759	METTL8
ENSG00000123684	2630.33	-0.978872	0.0792254	-12.3555	4.54697e-35	2.50274e-33	2630.33	-1.0718	0.0795767	-13.4688	2.38649e-41	1.48764e-39	2630.33	-0.515081	0.0787649	-6.53947	6.1736e-11	2.55557e-09	2630.33	-0.613483	0.0788153	-7.78381	7.03735e-15	3.57219e-13	LPGAT1
ENSG00000123685	2229.01	1.83758	0.120048	15.307	6.86839e-53	6.31741e-51	2229.01	2.10913	0.119968	17.5807	3.46062e-69	4.01242e-67	2229.01	0.576597	0.121384	4.75019	2.03225e-06	4.5206e-05	2229.01	0.668215	0.121174	5.51452	3.49738e-08	9.1751e-07	BATF3
ENSG00000123689	34.7113	2.88576	0.530435	5.44036	5.31726e-08	5.93761e-07	34.7113	3.37109	0.52752	6.39045	1.65395e-10	2.41066e-09	34.7113	1.7164	0.549076	3.12598	0.00177216	0.0178761	34.7113	2.2432	0.538655	4.16445	3.1211e-05	0.000468334	G0S2
ENSG00000123933	654.484	-0.690657	0.0877255	-7.87293	3.46437e-15	7.63947e-14	654.484	-0.589152	0.0878593	-6.70564	2.00532e-11	3.15478e-10	654.484	-0.429545	0.0870372	-4.93519	8.00724e-07	1.9079e-05	654.484	-0.540128	0.087291	-6.18767	6.10599e-10	2.01725e-08	MXD4
ENSG00000123983	3369.75	-0.244489	0.0505796	-4.83374	1.33995e-06	1.23354e-05	3369.75	-0.289837	0.0508385	-5.70114	1.19009e-08	1.41017e-07	3369.75	-0.270145	0.0507838	-5.31951	1.04046e-07	2.88193e-06	3369.75	-0.246354	0.0506652	-4.86239	1.15978e-06	2.34751e-05	ACSL3
ENSG00000123989	1323.91	0.417224	0.0884073	4.71933	2.36622e-06	2.08321e-05	1323.91	0.662152	0.0881839	7.50876	5.96916e-14	1.13365e-12	1323.91	0.452848	0.0885651	5.11317	3.16794e-07	8.10438e-06	1323.91	0.454898	0.0884471	5.14317	2.70148e-07	6.1372e-06	CHPF
ENSG00000124126	11068.8	-0.426657	0.0534168	-7.98733	1.37893e-15	3.1398e-14	11068.8	-0.447861	0.0534846	-8.37366	5.58567e-17	1.31099e-15	11068.8	-0.298731	0.0534103	-5.59314	2.23005e-08	6.65889e-07	11068.8	-0.368285	0.0534162	-6.89465	5.39992e-12	2.135e-10	PREX1
ENSG00000124145	4357.67	1.42116	0.0489693	29.0215	3.52139e-185	2.17197e-182	4357.67	1.582	0.0489414	32.3244	3.17532e-229	2.37524e-226	4357.67	0.915273	0.0496302	18.4418	6.06458e-76	3.15897e-73	4357.67	0.985414	0.0494733	19.9181	2.8365e-88	1.45497e-85	SDC4
ENSG00000124159	255.385	2.62257	0.190112	13.7948	2.7386e-43	1.97358e-41	255.385	2.89812	0.189679	15.2791	1.05409e-52	8.88847e-51	255.385	1.2179	0.198239	6.14361	8.06673e-10	2.93154e-08	255.385	1.50815	0.195622	7.70949	1.26324e-14	6.31363e-13	MATN4
ENSG00000124191	929.616	1.24905	0.0975703	12.8015	1.60841e-37	9.63716e-36	929.616	1.48014	0.0973302	15.2074	3.15599e-52	2.60442e-50	929.616	1.1983	0.0979878	12.2291	2.17349e-34	3.73919e-32	929.616	1.42657	0.0972921	14.6627	1.11711e-48	2.36682e-46	TOX2
ENSG00000124203	879.802	-0.960365	0.120791	-7.95065	1.85534e-15	4.20632e-14	879.802	-1.07325	0.121576	-8.82779	1.06761e-18	2.81327e-17	879.802	-0.384269	0.119595	-3.21308	0.00131318	0.0139993	879.802	-0.402837	0.119515	-3.37061	0.000750017	0.00769034	ZNF831
ENSG00000124214	6826	0.215903	0.0442297	4.88141	1.0533e-06	9.86108e-06	6826	0.271378	0.0442848	6.12801	8.89835e-10	1.19967e-08	6826	0.12836	0.0443886	2.89173	0.00383128	0.0329628	6826	0.13203	0.0443394	2.97771	0.00290411	0.0239758	STAU1
ENSG00000124232	113.861	2.80509	0.261073	10.7444	6.29436e-27	2.51907e-25	113.861	2.9822	0.260844	11.4329	2.86402e-30	1.25309e-28	113.861	1.54787	0.271758	5.69574	1.22836e-08	3.78852e-07	113.861	1.28193	0.274447	4.67097	2.99787e-06	5.55993e-05	RBPJL
ENSG00000124299	1048.34	-0.640013	0.112581	-5.68494	1.3086e-08	1.58537e-07	1048.34	-0.629536	0.112858	-5.57811	2.4314e-08	2.76381e-07	1048.34	-0.561992	0.112661	-4.98836	6.08935e-07	1.4772e-05	1048.34	-0.490317	0.112378	-4.36313	1.28217e-05	0.000211797	PEPD
ENSG00000124570	2848.36	0.38831	0.08903	4.36156	1.29138e-05	0.000100339	2848.36	0.413479	0.0891212	4.63952	3.49223e-06	2.90048e-05	2848.36	0.284103	0.0892304	3.18393	0.00145292	0.0152038	2848.36	0.289404	0.089171	3.2455	0.00117245	0.01128	SERPINB6
ENSG00000124659	1004.6	-0.267936	0.0907221	-2.95337	0.00314323	0.0138977	1004.6	-0.235386	0.0909867	-2.58704	0.00968052	0.0370187	1004.6	-0.295971	0.0911175	-3.24824	0.00116123	0.0126748	1004.6	-0.244107	0.0908141	-2.68798	0.00718853	0.0493898	TBCC
ENSG00000124762	7488.55	1.16948	0.0513065	22.794	5.26305e-115	1.45225e-112	7488.55	1.35764	0.0512773	26.4765	1.80886e-154	6.76542e-152	7488.55	0.69265	0.051666	13.4063	5.55409e-41	1.23989e-38	7488.55	0.789752	0.0515586	15.3176	5.83705e-53	1.49705e-50	CDKN1A
ENSG00000124766	972.423	2.68638	0.126612	21.2175	6.58499e-100	1.38094e-97	972.423	2.84837	0.126568	22.5047	3.73249e-112	8.16536e-110	972.423	1.90824	0.128207	14.884	4.18752e-50	1.33092e-47	972.423	1.89609	0.128106	14.801	1.4428e-49	3.1958e-47	SOX4
ENSG00000125089	788.188	0.403315	0.131077	3.07692	0.00209149	0.00973384	788.188	0.363387	0.131468	2.76407	0.00570846	0.0234872	788.188	0.571445	0.130958	4.36357	1.2796e-05	0.000242619	788.188	0.409369	0.131192	3.12038	0.00180617	0.0162314	SH3TC1
ENSG00000125148	5943.96	2.42195	0.0657997	36.8079	1.38051e-296	2.89506e-293	5943.96	2.64961	0.0657637	40.2899	0	0	5943.96	0.966024	0.0668498	14.4507	2.48276e-47	7.27449e-45	5943.96	1.10104	0.066655	16.5186	2.6976e-61	8.3463e-59	MT2A
ENSG00000125170	421.112	1.40403	0.140413	9.99926	1.53544e-23	5.36661e-22	421.112	1.44802	0.140652	10.2951	7.41728e-25	2.62194e-23	421.112	0.563614	0.144089	3.91157	9.16977e-05	0.00141059	421.112	0.4742	0.144271	3.28687	0.00101308	0.0099934	DOK4
ENSG00000125304	10301	-0.274282	0.0432067	-6.34814	2.1793e-10	3.19818e-09	10301	-0.246116	0.0432652	-5.68854	1.28129e-08	1.51051e-07	10301	-0.170014	0.0432116	-3.93445	8.33888e-05	0.00129876	10301	-0.152326	0.0431708	-3.52844	0.000418014	0.0046693	TM9SF2
ENSG00000125384	3170.45	-1.1343	0.0543933	-20.8537	1.41227e-96	2.87542e-94	3170.45	-1.36394	0.055241	-24.6906	1.34831e-134	3.86e-132	3170.45	-0.259341	0.053134	-4.88089	1.0561e-06	2.4716e-05	3170.45	-0.218141	0.0530152	-4.11469	3.87708e-05	0.000574692	PTGER2
ENSG00000125534	3630.41	-0.570127	0.0649686	-8.77542	1.70268e-18	4.6433e-17	3630.41	-0.500305	0.0650397	-7.6923	1.4451e-14	2.90133e-13	3630.41	-0.248744	0.0647359	-3.84244	0.000121817	0.00180578	3630.41	-0.237215	0.0646676	-3.66823	0.00024424	0.00293328	PPDPF
ENSG00000125538	21.5231	4.13377	0.733828	5.63316	1.76932e-08	2.10104e-07	21.5231	3.68858	0.738753	4.99299	5.94527e-07	5.5703e-06	21.5231	2.35906	0.76066	3.10133	0.00192657	0.0190845	21.5231	2.39172	0.758543	3.15304	0.00161577	0.0148001	IL1B
ENSG00000125629	1288.68	0.230133	0.087725	2.62334	0.00870715	0.0332616	1288.68	0.287061	0.0878772	3.26662	0.00108839	0.00550583	1288.68	0.248562	0.0879283	2.82687	0.00470058	0.0389335	1288.68	0.423343	0.0874545	4.84072	1.29368e-06	2.5731e-05	INSIG2
ENSG00000125657	814.988	1.8842	0.148913	12.653	1.07693e-36	6.2909e-35	814.988	2.25162	0.148601	15.1521	7.33295e-52	6.00861e-50	814.988	0.812818	0.151486	5.36562	8.06727e-08	2.25787e-06	814.988	1.23111	0.150205	8.19616	2.48189e-16	1.40223e-14	TNFSF9
ENSG00000125726	5638.69	1.21995	0.137576	8.86746	7.4832e-19	2.0952e-17	5638.69	1.38013	0.137568	10.0323	1.09919e-23	3.68338e-22	5638.69	0.717354	0.137763	5.20717	1.9174e-07	5.05698e-06	5638.69	0.870476	0.13769	6.32199	2.58208e-10	8.86091e-09	CD70
ENSG00000125730	51.1906	2.48269	0.358877	6.91794	4.58272e-12	7.9033e-11	51.1906	2.38253	0.361153	6.59701	4.19543e-11	6.39631e-10	51.1906	2.14508	0.363716	5.89768	3.68645e-09	1.21491e-07	51.1906	2.01856	0.364634	5.53584	3.09733e-08	8.21403e-07	C3
ENSG00000125733	2497.83	1.01157	0.0613225	16.4959	3.92708e-61	4.404e-59	2497.83	1.1253	0.0613393	18.3456	3.58112e-75	4.58798e-73	2497.83	0.247236	0.062713	3.94235	8.06882e-05	0.00126616	2497.83	0.398239	0.06231	6.39126	1.64529e-10	5.75764e-09	TRIP10
ENSG00000125746	3485.57	0.341669	0.052375	6.5235	6.86849e-11	1.0656e-09	3485.57	0.317113	0.0525666	6.0326	1.61344e-09	2.10191e-08	3485.57	0.239415	0.0526506	4.54724	5.43549e-06	0.000110789	3485.57	0.271483	0.0525339	5.16777	2.36902e-07	5.43897e-06	EML2
ENSG00000125753	15322.7	0.298938	0.0700067	4.27013	1.95358e-05	0.000146578	15322.7	0.35926	0.070021	5.13074	2.88605e-07	2.83699e-06	15322.7	0.227806	0.0700474	3.25217	0.00114527	0.0125398	15322.7	0.228126	0.0700344	3.25735	0.00112458	0.0108894	VASP
ENSG00000125827	4983.13	-0.874258	0.0529518	-16.5104	3.08595e-61	3.47933e-59	4983.13	-0.951711	0.0531962	-17.8906	1.39586e-71	1.73095e-69	4983.13	-0.523382	0.0527081	-9.92982	3.08805e-23	3.14712e-21	4983.13	-0.60681	0.0527347	-11.5069	1.21843e-30	1.44815e-28	TMX4
ENSG00000125868	5027.89	-0.364681	0.0589341	-6.18794	6.09563e-10	8.52779e-09	5027.89	-0.307446	0.058998	-5.21112	1.87699e-07	1.88913e-06	5027.89	-0.224345	0.0589102	-3.80825	0.000139952	0.00203756	5027.89	-0.162459	0.0588126	-2.76232	0.00573914	0.0414784	DSTN
ENSG00000125910	4747.18	-1.005	0.0737241	-13.6319	2.58824e-42	1.80927e-40	4747.18	-0.980845	0.0738264	-13.2858	2.79711e-40	1.66741e-38	4747.18	-0.435611	0.0733512	-5.9387	2.87289e-09	9.58586e-08	4747.18	-0.317837	0.0732372	-4.33982	1.42598e-05	0.000232013	S1PR4
ENSG00000126003	4834.2	0.66876	0.0588874	11.3566	6.8773e-30	3.17674e-28	4834.2	0.750483	0.05892	12.7373	3.66725e-37	2.00566e-35	4834.2	0.309011	0.059274	5.21326	1.85549e-07	4.90058e-06	4834.2	0.271451	0.0592568	4.58093	4.62922e-06	8.37816e-05	PLAGL2
ENSG00000126353	12663.5	1.41713	0.041841	33.8693	1.88482e-251	1.97633e-248	12663.5	1.64894	0.0418089	39.4401	0	0	12663.5	0.501232	0.0423192	11.8441	2.30914e-32	3.73284e-30	12663.5	0.564035	0.0422456	13.3513	1.16346e-40	1.9383e-38	CCR7
ENSG00000126561	11828.3	0.468284	0.0432432	10.8291	2.50691e-27	1.03693e-25	11828.3	0.584239	0.0432481	13.509	1.38335e-41	8.71697e-40	11828.3	0.119757	0.0434619	2.75545	0.00586106	0.0464525	11828.3	0.183051	0.0433987	4.21789	2.46596e-05	0.000380273	STAT5A
ENSG00000126602	5857.94	0.461801	0.0630653	7.32258	2.43244e-13	4.67559e-12	5857.94	0.544123	0.0630922	8.62426	6.45086e-18	1.62068e-16	5857.94	0.262346	0.063267	4.14664	3.37391e-05	0.000573076	5857.94	0.346803	0.0631711	5.4899	4.0217e-08	1.04661e-06	TRAP1
ENSG00000126709	5965.89	2.63373	0.0727056	36.2246	2.49524e-287	4.75706e-284	5965.89	2.88458	0.07267	39.6943	0	0	5965.89	0.393271	0.074473	5.28072	1.28675e-07	3.51736e-06	5965.89	0.559585	0.074163	7.54534	4.51093e-14	2.14456e-12	IFI6
ENSG00000126803	712.313	0.442933	0.0922067	4.8037	1.5576e-06	1.41221e-05	712.313	0.328908	0.0930809	3.53357	0.00040999	0.00231152	712.313	0.431555	0.0926373	4.65855	3.18451e-06	6.80911e-05	712.313	0.482574	0.0922686	5.2301	1.6942e-07	4.02234e-06	HSPA2
ENSG00000126822	620.826	-1.48131	0.119316	-12.415	2.16671e-35	1.19574e-33	620.826	-1.40005	0.119556	-11.7104	1.12741e-31	5.20789e-30	620.826	-0.736771	0.116726	-6.31194	2.75552e-10	1.06539e-08	620.826	-0.975265	0.117371	-8.30924	9.63161e-17	5.52174e-15	PLEKHG3
ENSG00000126860	1109.51	-0.837082	0.0837405	-9.99614	1.58451e-23	5.52889e-22	1109.51	-0.875418	0.0843225	-10.3818	3.00117e-25	1.09082e-23	1109.51	-0.364226	0.0826816	-4.40516	1.05705e-05	0.000203509	1109.51	-0.323506	0.0824396	-3.92416	8.70313e-05	0.00118619	EVI2A
ENSG00000126882	5690.02	-0.551937	0.0543057	-10.1635	2.88477e-24	1.0271e-22	5690.02	-0.570001	0.0544417	-10.4699	1.18724e-25	4.35617e-24	5690.02	-0.262569	0.0541584	-4.84817	1.24608e-06	2.86705e-05	5690.02	-0.310733	0.0541525	-5.73811	9.57371e-09	2.7045e-07	FAM78A
ENSG00000126903	1293.78	-0.639944	0.0920908	-6.94905	3.67743e-12	6.41592e-11	1293.78	-0.436453	0.0919102	-4.7487	2.04732e-06	1.76751e-05	1293.78	-0.258147	0.0914853	-2.82173	0.00477648	0.0394575	1293.78	-0.303849	0.0914655	-3.322	0.000893738	0.00897051	SLC10A3
ENSG00000127084	4753.63	-0.650258	0.0530872	-12.2489	1.70333e-34	9.20633e-33	4753.63	-0.600564	0.0531825	-11.2925	1.42879e-29	6.07933e-28	4753.63	-0.153486	0.0526867	-2.91319	0.00357758	0.0312322	4753.63	-0.186141	0.0526659	-3.53437	0.000408741	0.00457884	FGD3
ENSG00000127318	535.765	3.6892	0.14496	25.4499	7.08418e-143	2.60636e-140	535.765	3.98014	0.144673	27.5113	1.28763e-166	5.52941e-164	535.765	2.11317	0.150801	14.0129	1.29921e-44	3.38373e-42	535.765	2.55502	0.148365	17.2212	1.84247e-66	6.41313e-64	IL22
ENSG00000127334	2938.89	-0.723827	0.0694563	-10.4213	1.98147e-25	7.46022e-24	2938.89	-0.762769	0.0696976	-10.944	7.10052e-28	2.84376e-26	2938.89	-0.471801	0.0692751	-6.81055	9.72297e-12	4.3723e-10	2938.89	-0.524348	0.0692713	-7.56948	3.74717e-14	1.79019e-12	DYRK2
ENSG00000127561	565.949	0.949785	0.137261	6.91954	4.53118e-12	7.82085e-11	565.949	1.05696	0.137313	7.69744	1.38821e-14	2.78952e-13	565.949	0.43812	0.139162	3.14828	0.00164234	0.0168395	565.949	0.585607	0.138456	4.22956	2.34144e-05	0.000364291	SYNGR3
ENSG00000127585	371.472	-1.25738	0.14981	-8.39315	4.73271e-17	1.16902e-15	371.472	-1.44486	0.152002	-9.50553	1.99023e-21	5.9937e-20	371.472	-0.414889	0.146187	-2.83806	0.00453879	0.0378441	371.472	-0.783566	0.147535	-5.31106	1.08991e-07	2.67564e-06	FBXL16
ENSG00000127955	234.68	3.26535	0.249904	13.0665	5.11941e-39	3.24348e-37	234.68	2.99699	0.251339	11.9241	8.86876e-33	4.24913e-31	234.68	2.99286	0.251294	11.9098	1.05205e-32	1.73053e-30	234.68	3.52599	0.249304	14.1433	2.05296e-45	3.96201e-43	GNAI1
ENSG00000128016	1356.31	-1.22867	0.0750845	-16.3639	3.46449e-60	3.76445e-58	1356.31	-1.26763	0.0756919	-16.7473	5.92747e-63	6.08196e-61	1356.31	-0.562046	0.0734889	-7.64803	2.0408e-14	1.21105e-12	1356.31	-0.558077	0.0733505	-7.60836	2.77588e-14	1.34931e-12	ZFP36
ENSG00000128185	1855.86	-0.756334	0.0819419	-9.23013	2.70303e-20	8.19151e-19	1855.86	-0.803701	0.0823123	-9.76404	1.60624e-22	5.10233e-21	1855.86	-0.258651	0.0812675	-3.18271	0.00145905	0.0152366	1855.86	-0.264205	0.081192	-3.25408	0.00113762	0.0109938	DGCR6L
ENSG00000128268	646.448	-0.291568	0.105783	-2.75628	0.00584632	0.023579	646.448	-0.391009	0.106536	-3.67021	0.000242351	0.00143511	646.448	-0.844376	0.108341	-7.79371	6.5072e-15	4.0405e-13	646.448	-0.929028	0.108484	-8.5637	1.09303e-17	6.57574e-16	MGAT3
ENSG00000128283	138.027	2.50467	0.264377	9.47386	2.69695e-21	8.5954e-20	138.027	2.73411	0.263968	10.3577	3.8596e-25	1.38545e-23	138.027	1.26072	0.27361	4.60771	4.07138e-06	8.53987e-05	138.027	1.47052	0.271105	5.42419	5.8219e-08	1.4912e-06	CDC42EP1
ENSG00000128342	31174	1.20651	0.0404579	29.8213	2.06932e-195	1.39986e-192	31174	1.14767	0.0404877	28.3462	9.31497e-177	4.40826e-174	31174	0.956953	0.0405195	23.6171	2.5732e-123	3.71174e-120	31174	0.898109	0.0405201	22.1645	7.55315e-109	5.88904e-106	LIF
ENSG00000128487	718.116	0.609888	0.105145	5.80045	6.61376e-09	8.26563e-08	718.116	0.607545	0.105516	5.75784	8.51953e-09	1.02151e-07	718.116	0.419084	0.10606	3.95138	7.77022e-05	0.00122649	718.116	0.406808	0.10592	3.84071	0.000122678	0.00161462	SPECC1
ENSG00000128567	138.463	-0.796545	0.207177	-3.84475	0.000120677	0.000769914	138.463	-0.665359	0.207152	-3.21194	0.00131842	0.00651043	138.463	-0.57014	0.206107	-2.76624	0.00567067	0.0451918	138.463	-0.781406	0.207607	-3.76387	0.000167305	0.00211678	PODXL
ENSG00000128578	1997.03	0.765441	0.0750935	10.1932	2.12705e-24	7.63807e-23	1997.03	0.658975	0.0754224	8.73712	2.39124e-18	6.1475e-17	1997.03	0.454608	0.0757282	6.00315	1.93528e-09	6.53882e-08	1997.03	0.503153	0.0755554	6.65939	2.74965e-11	1.03467e-09	STRIP2
ENSG00000128641	654.319	1.59547	0.126153	12.6471	1.16089e-36	6.76252e-35	654.319	1.65683	0.126304	13.1178	2.60482e-39	1.49884e-37	654.319	1.07549	0.127896	8.4091	4.13179e-17	2.94598e-15	654.319	1.3324	0.126944	10.4959	9.01795e-26	8.37037e-24	MYO1B
ENSG00000128791	2298.13	0.599717	0.0609818	9.83437	8.00694e-23	2.73921e-21	2298.13	0.659072	0.0610821	10.7899	3.84054e-27	1.48184e-25	2298.13	0.189669	0.0618721	3.0655	0.00217304	0.021048	2298.13	0.307194	0.0615434	4.9915	5.99122e-07	1.26249e-05	TWSG1
ENSG00000128815	1527.63	0.376554	0.0635554	5.9248	3.12671e-09	4.06511e-08	1527.63	0.177211	0.0641901	2.76073	0.00576729	0.023704	1527.63	-0.619009	0.0663828	-9.32483	1.11159e-20	1.0168e-18	1527.63	-0.730806	0.0665925	-10.9743	5.07932e-28	5.15657e-26	WDFY4
ENSG00000128829	4590.65	0.515831	0.0565892	9.11535	7.84165e-20	2.31943e-18	4590.65	0.516751	0.0566935	9.11482	7.8799e-20	2.20685e-18	4590.65	0.227868	0.0569511	4.00112	6.30447e-05	0.00101044	4590.65	0.279842	0.0568441	4.92298	8.52373e-07	1.75443e-05	EIF2AK4
ENSG00000128928	3064.5	-0.166792	0.0458894	-3.63465	0.000278355	0.00163512	3064.5	-0.225504	0.0462283	-4.87806	1.07136e-06	9.67812e-06	3064.5	-0.126728	0.0460164	-2.75398	0.00588757	0.0466253	3064.5	-0.139712	0.0459428	-3.04099	0.00235799	0.0202922	IVD
ENSG00000129055	989.084	-0.476853	0.0959736	-4.96858	6.74445e-07	6.49393e-06	989.084	-0.491905	0.0963873	-5.10343	3.33556e-07	3.25413e-06	989.084	-0.307514	0.0958212	-3.20924	0.00133085	0.0141554	989.084	-0.356716	0.0958054	-3.72334	0.000196605	0.00243162	ANAPC13
ENSG00000129116	445.387	0.729169	0.159689	4.56619	4.96668e-06	4.13811e-05	445.387	0.740582	0.160043	4.62739	3.70298e-06	3.06782e-05	445.387	0.522141	0.16073	3.24855	0.00115994	0.0126714	445.387	0.677695	0.160018	4.23511	2.28444e-05	0.000356797	PALLD
ENSG00000129244	44.5129	3.5918	0.560053	6.41332	1.42381e-10	2.1343e-09	44.5129	3.88749	0.559139	6.95264	3.58506e-12	5.94238e-11	44.5129	1.63773	0.585965	2.79492	0.00519119	0.0421408	44.5129	2.63391	0.568487	4.63319	3.60066e-06	6.60246e-05	ATP1B2
ENSG00000129353	7630.84	-0.645181	0.0547295	-11.7886	4.47167e-32	2.21691e-30	7630.84	-0.719993	0.054882	-13.1189	2.56486e-39	1.47951e-37	7630.84	-0.171886	0.0545053	-3.15357	0.00161288	0.0166271	7630.84	-0.193857	0.0544869	-3.55787	0.000373875	0.00424931	SLC44A2
ENSG00000129473	227.75	0.632847	0.189539	3.33888	0.000841167	0.00435989	227.75	0.919911	0.188727	4.8743	1.09193e-06	9.85247e-06	227.75	0.679171	0.189905	3.57637	0.000348404	0.00448406	227.75	0.742815	0.189262	3.92479	8.68055e-05	0.00118405	BCL2L2
ENSG00000129596	51.0266	2.40629	0.451634	5.32797	9.93181e-08	1.0703e-06	51.0266	2.1582	0.457538	4.71699	2.39354e-06	2.04133e-05	51.0266	3.35692	0.442774	7.58155	3.41447e-14	1.95622e-12	51.0266	3.91402	0.438821	8.91941	4.68787e-19	3.12931e-17	CDO1
ENSG00000129625	3199.81	-0.331047	0.0507014	-6.52934	6.6058e-11	1.02691e-09	3199.81	-0.422355	0.0510609	-8.27159	1.32184e-16	3.0439e-15	3199.81	-0.32444	0.0508688	-6.37798	1.79442e-10	7.07728e-09	3199.81	-0.216726	0.050617	-4.28169	1.85482e-05	0.00029586	REEP5
ENSG00000129657	10428.4	0.442021	0.0561031	7.87872	3.30753e-15	7.3167e-14	10428.4	0.458281	0.0561456	8.16237	3.28511e-16	7.35312e-15	10428.4	0.331748	0.0561914	5.9039	3.55015e-09	1.17619e-07	10428.4	0.297359	0.0561822	5.29275	1.2049e-07	2.93942e-06	SEC14L1
ENSG00000129925	3362.64	-0.709809	0.0587045	-12.0912	1.17529e-33	6.17722e-32	3362.64	-0.667404	0.0588401	-11.3427	8.06438e-30	3.45665e-28	3362.64	-0.193259	0.0581613	-3.32281	0.000891168	0.0101464	3362.64	-0.229791	0.0581392	-3.95243	7.73625e-05	0.00107327	PGAP6
ENSG00000130052	383.832	1.25926	0.150781	8.3516	6.73459e-17	1.65376e-15	383.832	1.26041	0.151195	8.33629	7.66559e-17	1.78651e-15	383.832	0.738299	0.153247	4.8177	1.45225e-06	3.30894e-05	383.832	0.863186	0.152438	5.66253	1.49158e-08	4.13569e-07	STARD8
ENSG00000130164	6482.19	-0.39222	0.0618653	-6.33991	2.29903e-10	3.36448e-09	6482.19	-0.343624	0.0619188	-5.54958	2.86355e-08	3.22169e-07	6482.19	-0.228503	0.0618325	-3.69551	0.000219447	0.00302135	6482.19	-0.168224	0.0617617	-2.72376	0.00645442	0.0454022	LDLR
ENSG00000130270	420.348	-0.752689	0.119033	-6.32337	2.55926e-10	3.72194e-09	420.348	-0.888372	0.120712	-7.35945	1.84671e-13	3.34035e-12	420.348	-0.324637	0.117372	-2.76589	0.00567673	0.0452209	420.348	-0.366379	0.11731	-3.12317	0.00178917	0.0161009	ATP8B3
ENSG00000130294	58.4644	2.61427	0.457889	5.70939	1.13385e-08	1.38324e-07	58.4644	2.6504	0.458472	5.78095	7.42795e-09	8.96904e-08	58.4644	2.06124	0.463056	4.45139	8.53151e-06	0.000166823	58.4644	1.99336	0.463177	4.30366	1.68001e-05	0.000269078	KIF1A
ENSG00000130396	4097.66	0.377956	0.0672954	5.61637	1.95013e-08	2.30141e-07	4097.66	0.357108	0.0674263	5.29628	1.18188e-07	1.2197e-06	4097.66	0.475029	0.0673087	7.05747	1.69558e-12	8.1947e-11	4097.66	0.527809	0.0672202	7.85193	4.09667e-15	2.1125e-13	AFDN
ENSG00000130558	78.8358	2.79262	0.345814	8.07549	6.72045e-16	1.55044e-14	78.8358	3.33071	0.343686	9.69114	3.28837e-22	1.02768e-20	78.8358	1.09741	0.366622	2.99329	0.00275984	0.0255694	78.8358	1.97089	0.352944	5.58414	2.34855e-08	6.32293e-07	OLFM1
ENSG00000130590	1556.42	0.688721	0.0789048	8.72851	2.58045e-18	6.94668e-17	1556.42	0.898233	0.0787699	11.4033	4.02791e-30	1.74586e-28	1556.42	0.48843	0.0794982	6.14391	8.0515e-10	2.93154e-08	1556.42	0.420562	0.0795249	5.28842	1.23375e-07	3.00227e-06	SAMD10
ENSG00000130653	160.933	-0.984901	0.197642	-4.98327	6.25197e-07	6.06149e-06	160.933	-1.19196	0.201091	-5.92745	3.07666e-09	3.90074e-08	160.933	-0.653193	0.195764	-3.33664	0.000847984	0.00971968	160.933	-0.753411	0.196133	-3.84133	0.000122369	0.00161163	PNPLA7
ENSG00000130772	1037.27	-0.464368	0.107887	-4.30421	1.67581e-05	0.000127702	1037.27	-0.521115	0.10834	-4.81	1.50933e-06	1.33232e-05	1037.27	-0.34071	0.107862	-3.15875	0.00158448	0.0163703	1037.27	-0.350961	0.10776	-3.25687	0.0011265	0.0108971	MED18
ENSG00000130775	2092.84	-0.375628	0.0738527	-5.08618	3.6535e-07	3.64671e-06	2092.84	-0.332948	0.0739996	-4.49932	6.817e-06	5.46421e-05	2092.84	-0.216584	0.0737768	-2.93566	0.0033284	0.0296015	2092.84	-0.265979	0.0737671	-3.60566	0.00031136	0.00363415	THEMIS2
ENSG00000131015	86.7752	2.63274	0.293499	8.97018	2.9602e-19	8.45755e-18	86.7752	2.62967	0.29423	8.93746	3.98229e-19	1.0788e-17	86.7752	1.05778	0.310089	3.41121	0.000646761	0.00766758	86.7752	1.33153	0.305293	4.36147	1.29189e-05	0.000213221	ULBP2
ENSG00000131016	115.156	2.61153	0.319719	8.1682	3.13027e-16	7.34283e-15	115.156	2.584	0.320364	8.06583	7.27401e-16	1.60035e-14	115.156	1.45273	0.327641	4.43391	9.25379e-06	0.000180007	115.156	1.64931	0.325496	5.06707	4.03981e-07	8.79821e-06	AKAP12
ENSG00000131018	3463.61	-0.776763	0.089651	-8.66429	4.54337e-18	1.20302e-16	3463.61	-0.876583	0.089877	-9.75314	1.78857e-22	5.66601e-21	3463.61	-0.437001	0.0894583	-4.88497	1.03443e-06	2.42774e-05	3463.61	-0.535753	0.0894924	-5.98657	2.14309e-09	6.54751e-08	SYNE1
ENSG00000131019	88.7319	-1.30021	0.258238	-5.03494	4.7799e-07	4.68408e-06	88.7319	-1.23389	0.259192	-4.76053	1.93082e-06	1.67191e-05	88.7319	-0.716615	0.252149	-2.84203	0.00448276	0.0374769	88.7319	-0.869616	0.253275	-3.43348	0.000595882	0.0063539	ULBP3
ENSG00000131089	1846.12	0.33339	0.0632077	5.27451	1.33108e-07	1.41194e-06	1846.12	0.383668	0.063358	6.05555	1.39939e-09	1.83855e-08	1846.12	0.288985	0.0635188	4.54959	5.37506e-06	0.000109677	1846.12	0.172146	0.0636505	2.70455	0.00683969	0.0474108	ARHGEF9
ENSG00000131242	2565.46	-0.527279	0.0633036	-8.32936	8.12792e-17	1.97968e-15	2565.46	-0.650211	0.0637547	-10.1986	2.01069e-24	6.97993e-23	2565.46	-0.26971	0.063076	-4.27595	1.90326e-05	0.000344165	2565.46	-0.28423	0.0630157	-4.51047	6.46851e-06	0.000114	RAB11FIP4
ENSG00000131323	6563.67	0.301341	0.0542132	5.55844	2.72192e-08	3.14498e-07	6563.67	0.316769	0.0542871	5.83506	5.37719e-09	6.61143e-08	6563.67	0.28368	0.0542995	5.22435	1.74765e-07	4.6419e-06	6563.67	0.305953	0.054247	5.64	1.70049e-08	4.67503e-07	TRAF3
ENSG00000131378	9570.52	0.637187	0.0381959	16.6821	1.7691e-62	2.05133e-60	9570.52	0.682754	0.0382432	17.853	2.74084e-71	3.36282e-69	9570.52	0.36336	0.0384426	9.45202	3.32347e-21	3.08524e-19	9570.52	0.426752	0.0383597	11.125	9.47854e-29	1.00411e-26	RFTN1
ENSG00000131398	494.235	0.716656	0.1365	5.25025	1.51895e-07	1.59497e-06	494.235	0.880112	0.136391	6.45284	1.09776e-10	1.62244e-09	494.235	0.572995	0.137367	4.17127	3.02904e-05	0.00051778	494.235	0.469995	0.137546	3.41701	0.000633139	0.00668534	KCNC3
ENSG00000131435	55.3606	3.50582	0.4523	7.7511	9.11022e-15	1.94751e-13	55.3606	4.02411	0.450293	8.93664	4.01198e-19	1.08558e-17	55.3606	1.55031	0.478481	3.24006	0.00119503	0.0129683	55.3606	2.04874	0.467723	4.38024	1.18548e-05	0.000197668	PDLIM4
ENSG00000131437	3166.49	0.515134	0.0658386	7.8242	5.10897e-15	1.11372e-13	3166.49	0.448577	0.0660491	6.79157	1.1092e-11	1.78496e-10	3166.49	0.412924	0.0660729	6.24952	4.11705e-10	1.57557e-08	3166.49	0.409819	0.0660126	6.20819	5.35975e-10	1.77977e-08	KIF3A
ENSG00000131669	2469.92	0.928112	0.0948	9.79021	1.24038e-22	4.18872e-21	2469.92	1.06239	0.0947947	11.2073	3.7567e-29	1.56963e-27	2469.92	0.581393	0.0952553	6.10352	1.03758e-09	3.69196e-08	2469.92	0.632948	0.0951359	6.6531	2.86985e-11	1.07369e-09	NINJ1
ENSG00000131759	2077.52	-0.402918	0.0719812	-5.59754	2.17409e-08	2.54851e-07	2077.52	-0.291057	0.0720098	-4.04191	5.3018e-05	0.000361492	2077.52	-0.213874	0.0718519	-2.9766	0.00291467	0.0267136	2077.52	-0.35475	0.0719977	-4.92724	8.33998e-07	1.71842e-05	RARA
ENSG00000131981	2572.38	-0.929215	0.0977244	-9.50853	1.93379e-21	6.22943e-20	2572.38	-0.940022	0.0978984	-9.60202	7.83951e-22	2.40146e-20	2572.38	-0.591347	0.0974751	-6.06664	1.3061e-09	4.54398e-08	2572.38	-0.586705	0.0974143	-6.02278	1.7145e-09	5.32152e-08	LGALS3
ENSG00000132002	5380.61	-0.524899	0.0679968	-7.71946	1.16821e-14	2.48212e-13	5380.61	-0.452368	0.06804	-6.64855	2.95987e-11	4.56662e-10	5380.61	-0.205021	0.0678491	-3.02172	0.00251345	0.0236251	5380.61	-0.202078	0.0678108	-2.98003	0.00288218	0.0238452	DNAJB1
ENSG00000132185	118.156	-2.03591	0.295155	-6.89779	5.2818e-12	9.07163e-11	118.156	-2.24524	0.298684	-7.51711	5.60013e-14	1.06706e-12	118.156	-2.77302	0.305763	-9.06921	1.19886e-19	1.03124e-17	118.156	-3.37034	0.316283	-10.6561	1.63334e-26	1.56064e-24	FCRLA
ENSG00000132274	4979.44	0.633352	0.0521332	12.1487	5.82647e-34	3.11701e-32	4979.44	0.69273	0.0521815	13.2754	3.21537e-40	1.90694e-38	4979.44	-0.208147	0.0530549	-3.92324	8.73647e-05	0.00135059	4979.44	-0.165862	0.0529312	-3.13353	0.00172718	0.0156502	TRIM22
ENSG00000132330	156.264	0.967925	0.241502	4.00794	6.12519e-05	0.000417728	156.264	0.874731	0.242767	3.60317	0.000314355	0.00181875	156.264	0.818773	0.24302	3.36916	0.000753973	0.0087926	156.264	0.873601	0.24235	3.60471	0.000312502	0.00364093	SCLY
ENSG00000132359	280.888	-2.47337	0.160394	-15.4206	1.18951e-53	1.11362e-51	280.888	-2.44792	0.161754	-15.1335	9.73066e-52	7.94522e-50	280.888	-1.16147	0.149674	-7.75997	8.49477e-15	5.23993e-13	280.888	-1.31207	0.150263	-8.73186	2.50515e-18	1.59576e-16	RAP1GAP2
ENSG00000132376	2049.91	-0.611263	0.0739719	-8.26345	1.41522e-16	3.3996e-15	2049.91	-0.687253	0.0743727	-9.24066	2.44981e-20	7.05697e-19	2049.91	-0.368591	0.0737441	-4.99824	5.78565e-07	1.40717e-05	2049.91	-0.246619	0.0734631	-3.35705	0.000787797	0.00803544	INPP5K
ENSG00000132382	4660.09	0.40667	0.0712682	5.70619	1.15536e-08	1.40703e-07	4660.09	0.533782	0.0712687	7.4897	6.90298e-14	1.30459e-12	4660.09	0.213825	0.0714878	2.99107	0.00278003	0.0257183	4660.09	0.203376	0.0714523	2.84632	0.00442275	0.0338071	MYBBP1A
ENSG00000132383	18089.7	-0.141151	0.0332338	-4.24722	2.16436e-05	0.000160953	18089.7	-0.142706	0.0332918	-4.28653	1.81489e-05	0.000134287	18089.7	0.0993841	0.0331814	2.99517	0.00274289	0.0254627	18089.7	0.154682	0.0331394	4.66763	3.04692e-06	5.64013e-05	RPA1
ENSG00000132465	2291	-2.03294	0.106916	-19.0143	1.29882e-80	1.90472e-78	2291	-2.05575	0.107121	-19.1909	4.41035e-82	6.16094e-80	2291	-3.23458	0.109649	-29.4994	2.92846e-191	1.37286e-187	2291	-4.02906	0.112629	-35.7727	2.93192e-280	1.90497e-276	JCHAIN
ENSG00000132475	24940.2	0.339059	0.041465	8.17698	2.91049e-16	6.83493e-15	24940.2	0.379973	0.0414835	9.15962	5.20819e-20	1.47284e-18	24940.2	0.113462	0.0415434	2.73116	0.00631115	0.0492291	24940.2	0.145106	0.0415213	3.49474	0.000474525	0.00521977	H3-3B
ENSG00000132510	1529.72	1.15145	0.0947961	12.1466	5.97864e-34	3.19028e-32	1529.72	1.17452	0.0949408	12.3711	3.74707e-35	1.94386e-33	1529.72	0.846408	0.0954387	8.8686	7.40683e-19	6.0918e-17	1529.72	0.922586	0.0952162	9.68937	3.3457e-22	2.61905e-20	KDM6B
ENSG00000132530	684.294	1.97304	0.114563	17.2223	1.80732e-66	2.25603e-64	684.294	2.09593	0.114572	18.2935	9.32435e-75	1.18804e-72	684.294	0.41949	0.120076	3.49354	0.000476656	0.00589595	684.294	0.413071	0.119818	3.44749	0.000565822	0.00608664	XAF1
ENSG00000132535	400.164	0.845041	0.158752	5.32301	1.02063e-07	1.09705e-06	400.164	0.807724	0.159303	5.07038	3.97024e-07	3.82016e-06	400.164	0.68682	0.159687	4.30104	1.69999e-05	0.000310401	400.164	0.611053	0.159765	3.8247	0.00013093	0.00170823	DLG4
ENSG00000132589	11457.6	-0.444832	0.0419053	-10.6152	2.53345e-26	9.83869e-25	11457.6	-0.470975	0.0419974	-11.2144	3.4656e-29	1.45061e-27	11457.6	-0.130525	0.0417987	-3.12271	0.00179197	0.0180274	11457.6	-0.141794	0.041777	-3.39406	0.000688637	0.00715125	FLOT2
ENSG00000132694	348.388	-2.09366	0.13077	-16.0102	1.08405e-57	1.09824e-55	348.388	-2.19067	0.133427	-16.4184	1.41153e-60	1.39881e-58	348.388	-0.788625	0.121547	-6.48825	8.68392e-11	3.55548e-09	348.388	-1.06296	0.122768	-8.65829	4.78882e-18	2.98223e-16	ARHGEF11
ENSG00000132824	6833.71	-0.277936	0.0436652	-6.36517	1.95068e-10	2.87072e-09	6833.71	-0.266559	0.0437678	-6.09031	1.12691e-09	1.49925e-08	6833.71	-0.178147	0.0436763	-4.07879	4.52698e-05	0.000751904	6833.71	-0.134979	0.0435949	-3.09621	0.00196009	0.0174218	SERINC3
ENSG00000133026	5471.79	0.519944	0.0816607	6.36712	1.92612e-10	2.83856e-09	5471.79	0.518373	0.0817276	6.34269	2.25786e-10	3.23995e-09	5471.79	0.537901	0.0817092	6.58312	4.60678e-11	1.93258e-09	5471.79	0.537597	0.0816804	6.58171	4.65055e-11	1.70392e-09	MYH10
ENSG00000133056	2255.51	0.521961	0.0789229	6.61356	3.75184e-11	5.99237e-10	2255.51	0.544662	0.079048	6.89027	5.56875e-12	9.15193e-11	2255.51	0.240204	0.0794413	3.02367	0.00249729	0.0235086	2255.51	0.257722	0.0793346	3.24854	0.00115997	0.0111766	PIK3C2B
ENSG00000133059	2427.13	0.31596	0.0834928	3.78428	0.000154153	0.000962983	2427.13	0.385993	0.083559	4.61941	3.84836e-06	3.17805e-05	2427.13	0.305015	0.0836375	3.64687	0.000265457	0.00353289	2427.13	0.335908	0.083535	4.02116	5.79123e-05	0.000828193	DSTYK
ENSG00000133069	647.797	1.8047	0.111771	16.1464	1.20437e-58	1.26284e-56	647.797	2.0496	0.111526	18.3777	1.98023e-75	2.55108e-73	647.797	0.475044	0.117053	4.05836	4.94178e-05	0.000808624	647.797	0.84847	0.114938	7.38199	1.55939e-13	7.11841e-12	TMCC2
ENSG00000133106	1374.74	1.66454	0.0773106	21.5306	8.04964e-103	1.79584e-100	1374.74	1.77146	0.0773404	22.9047	4.16919e-116	9.57222e-114	1374.74	0.328612	0.0807256	4.07073	4.68655e-05	0.000771573	1374.74	0.326951	0.0805358	4.0597	4.91356e-05	0.000713674	EPSTI1
ENSG00000133112	48819.1	-0.526472	0.0572543	-9.19531	3.73911e-20	1.12987e-18	48819.1	-0.584052	0.0572734	-10.1976	2.0321e-24	7.0437e-23	48819.1	-0.311155	0.0572448	-5.43552	5.46369e-08	1.55707e-06	48819.1	-0.261375	0.0572356	-4.56665	4.95592e-06	8.8951e-05	TPT1
ENSG00000133116	102.77	1.99625	0.268004	7.44857	9.43594e-14	1.88279e-12	102.77	2.30375	0.267001	8.62824	6.23018e-18	1.57034e-16	102.77	1.11489	0.276367	4.03409	5.48144e-05	0.0008884	102.77	0.92627	0.277975	3.33221	0.000861584	0.00870155	KL
ENSG00000133321	1281.41	-0.562885	0.10474	-5.37414	7.69495e-08	8.40035e-07	1281.41	-0.607005	0.105098	-5.77559	7.66857e-09	9.22818e-08	1281.41	-0.494726	0.104829	-4.71937	2.36576e-06	5.1947e-05	1281.41	-0.362764	0.104472	-3.47235	0.00051592	0.00561491	PLAAT4
ENSG00000133422	2508.81	-0.437005	0.0802241	-5.4473	5.114e-08	5.72282e-07	2508.81	-0.455477	0.0804155	-5.66405	1.47845e-08	1.72715e-07	2508.81	-0.391971	0.0803104	-4.8807	1.05707e-06	2.4716e-05	2508.81	-0.466009	0.0803345	-5.80086	6.59762e-09	1.89397e-07	MORC2
ENSG00000133454	210.784	1.00993	0.217397	4.64554	3.39187e-06	2.91759e-05	210.784	0.884451	0.218676	4.04458	5.2418e-05	0.000358033	210.784	1.06616	0.217664	4.89819	9.67229e-07	2.27858e-05	210.784	1.12377	0.217141	5.17528	2.27565e-07	5.24935e-06	MYO18B
ENSG00000133574	6294.12	-0.572358	0.0595278	-9.61495	6.91396e-22	2.26551e-20	6294.12	-0.671402	0.0597005	-11.2462	2.41872e-29	1.01793e-27	6294.12	-0.422905	0.0595024	-7.10736	1.18284e-12	5.85238e-11	6294.12	-0.423345	0.0594652	-7.1192	1.08551e-12	4.5601e-11	GIMAP4
ENSG00000133805	2057.86	0.815856	0.0722418	11.2934	1.41463e-29	6.44916e-28	2057.86	0.876934	0.0723289	12.1243	7.85625e-34	3.87614e-32	2057.86	0.33984	0.0731594	4.6452	3.39739e-06	7.20678e-05	2057.86	0.324931	0.0730844	4.44597	8.74956e-06	0.000150129	AMPD3
ENSG00000133816	6465.35	0.435028	0.0539708	8.06044	7.60232e-16	1.75003e-14	6465.35	0.463253	0.0540357	8.57309	1.00742e-17	2.50118e-16	6465.35	0.344059	0.0541083	6.35872	2.03448e-10	7.96463e-09	6465.35	0.432976	0.0540088	8.01677	1.08563e-15	5.84563e-14	MICAL2
ENSG00000133872	13007.5	-0.757236	0.0580662	-13.0409	7.16071e-39	4.49603e-37	13007.5	-0.863057	0.0581654	-14.838	8.32392e-50	6.4991e-48	13007.5	-0.350664	0.0579621	-6.04989	1.44948e-09	4.99646e-08	13007.5	-0.294318	0.0579275	-5.0808	3.75841e-07	8.306e-06	SARAF
ENSG00000133943	1509.03	-0.301873	0.0762017	-3.9615	7.44816e-05	0.000499346	1509.03	-0.386199	0.07669	-5.03584	4.75756e-07	4.52886e-06	1509.03	-0.221423	0.0762718	-2.90308	0.00369516	0.0319906	1509.03	-0.253419	0.0762216	-3.32477	0.000884907	0.00890481	DGLUCY
ENSG00000134014	3522.96	-0.39092	0.0582686	-6.70892	1.96064e-11	3.19974e-10	3522.96	-0.408923	0.058461	-6.99481	2.65621e-12	4.43767e-11	3522.96	-0.244609	0.0582272	-4.20095	2.658e-05	0.000461935	3522.96	-0.253071	0.0581705	-4.35051	1.35822e-05	0.000222849	ELP3
ENSG00000134028	38.6716	2.66944	0.449009	5.94517	2.76168e-09	3.61518e-08	38.6716	1.95817	0.45709	4.284	1.83564e-05	0.000135606	38.6716	1.67062	0.46084	3.62516	0.00028878	0.00379748	38.6716	1.33026	0.465577	2.85723	0.00427353	0.0328468	ADAMDEC1
ENSG00000134070	627.187	0.795999	0.128154	6.21127	5.25575e-10	7.41212e-09	627.187	0.82043	0.128428	6.38825	1.6779e-10	2.44249e-09	627.187	0.603882	0.129017	4.68063	2.85991e-06	6.15719e-05	627.187	0.670127	0.128652	5.20884	1.90021e-07	4.46251e-06	IRAK2
ENSG00000134107	27208	0.967084	0.0378393	25.5576	4.51503e-144	1.6908e-141	27208	0.937394	0.0378713	24.7521	2.94511e-135	8.64482e-133	27208	0.755957	0.0379091	19.9413	1.78425e-88	1.19494e-85	27208	0.782687	0.0378898	20.6569	8.4551e-95	4.84726e-92	BHLHE40
ENSG00000134247	1489.5	1.45307	0.0972707	14.9384	1.85322e-50	1.55455e-48	1489.5	1.44038	0.0974401	14.7822	1.9083e-49	1.47015e-47	1489.5	0.752892	0.0985155	7.64238	2.13244e-14	1.26144e-12	1489.5	0.680602	0.0985492	6.90621	4.97762e-12	1.98413e-10	PTGFRN
ENSG00000134313	3881.23	-0.462621	0.0639681	-7.23205	4.75742e-13	8.97193e-12	3881.23	-0.430751	0.0640749	-6.72262	1.7849e-11	2.81949e-10	3881.23	-0.229905	0.0638445	-3.60101	0.00031698	0.00412328	3881.23	-0.285033	0.063844	-4.46452	8.02503e-06	0.000139167	KIDINS220
ENSG00000134321	2251.99	3.23632	0.103125	31.3827	3.48713e-216	2.92514e-213	2251.99	3.36314	0.103125	32.6122	2.74992e-233	2.1256e-230	2251.99	0.6006	0.10727	5.59893	2.15678e-08	6.45039e-07	2251.99	0.828943	0.106415	7.7897	6.71698e-15	3.42742e-13	RSAD2
ENSG00000134326	2424.56	2.66487	0.0745169	35.7619	4.31803e-280	7.54611e-277	2424.56	2.85002	0.0744764	38.2674	2.1333754587425e-320	3.09192753427413e-317	2424.56	0.684889	0.0778409	8.79857	1.38566e-18	1.12e-16	2424.56	0.622953	0.0778623	8.0007	1.23712e-15	6.58853e-14	CMPK2
ENSG00000134453	9108.25	0.226458	0.0452141	5.00858	5.48326e-07	5.33099e-06	9108.25	0.252083	0.0452718	5.56822	2.5735e-08	2.91391e-07	9108.25	0.141123	0.0453296	3.11325	0.00185036	0.0184756	9108.25	0.199662	0.0452611	4.41135	1.0273e-05	0.00017322	RBM17
ENSG00000134460	51193.1	0.710146	0.0320657	22.1466	1.12521e-108	2.7761e-106	51193.1	0.706935	0.032083	22.0346	1.34232e-107	2.75461e-105	51193.1	0.531155	0.0321064	16.5436	1.7806e-61	7.94997e-59	51193.1	0.603606	0.0320875	18.8113	6.10545e-79	2.42872e-76	IL2RA
ENSG00000134508	409.573	0.945055	0.14917	6.3354	2.36726e-10	3.46191e-09	409.573	1.07478	0.149165	7.20532	5.79088e-13	1.01042e-11	409.573	1.44322	0.147768	9.76684	1.56254e-22	1.53407e-20	409.573	1.41127	0.147694	9.55537	1.23141e-21	9.44985e-20	CABLES1
ENSG00000134539	651.764	-0.642331	0.130813	-4.91028	9.09468e-07	8.58346e-06	651.764	-0.539894	0.130895	-4.12464	3.71308e-05	0.000261313	651.764	-0.659416	0.131239	-5.02455	5.04605e-07	1.24341e-05	651.764	-0.509733	0.130584	-3.90348	9.48185e-05	0.00127903	KLRD1
ENSG00000134697	5844.48	0.175878	0.0428165	4.1077	3.99611e-05	0.000283691	5844.48	0.264913	0.0428527	6.18196	6.33122e-10	8.67186e-09	5844.48	0.122965	0.0429764	2.86122	0.00422013	0.0358405	5844.48	0.134604	0.0429097	3.13691	0.00170738	0.0154792	GNL2
ENSG00000134853	41.56	2.32725	0.450564	5.1652	2.40183e-07	2.44746e-06	41.56	2.60627	0.449238	5.80154	6.57069e-09	7.99411e-08	41.56	1.80384	0.457898	3.93939	8.16876e-05	0.00127864	41.56	1.60394	0.460053	3.48643	0.000489519	0.00535522	PDGFRA
ENSG00000134874	56.1278	1.82073	0.341316	5.33445	9.58357e-08	1.03543e-06	56.1278	1.87827	0.341962	5.49262	3.96019e-08	4.38762e-07	56.1278	1.34192	0.347772	3.85861	0.000114033	0.00170385	56.1278	1.11646	0.350156	3.18848	0.00143025	0.0134031	DZIP1
ENSG00000134909	248.817	0.42881	0.15226	2.8163	0.00485799	0.0201816	248.817	0.495652	0.152636	3.24728	0.00116515	0.00585072	248.817	0.52208	0.152378	3.42621	0.000612066	0.00734322	248.817	0.426463	0.15263	2.7941	0.0052045	0.0383539	ARHGAP32
ENSG00000135074	33260.3	0.819736	0.0405579	20.2115	7.75059e-91	1.42577e-88	33260.3	0.90875	0.0405638	22.403	3.68126e-111	7.97802e-109	33260.3	0.611418	0.0406122	15.055	3.19878e-51	1.09061e-48	33260.3	0.611573	0.0406018	15.0627	2.8485e-51	6.7711e-49	ADAM19
ENSG00000135185	2152.62	0.577225	0.0916281	6.29965	2.98315e-10	4.30555e-09	2152.62	0.612775	0.0917267	6.68045	2.38217e-11	3.71487e-10	2152.62	0.266065	0.0921365	2.88772	0.00388041	0.0333175	2152.62	0.364566	0.0919345	3.9655	7.32423e-05	0.0010234	TMEM243
ENSG00000135245	533.206	0.739761	0.109915	6.73032	1.69293e-11	2.77363e-10	533.206	0.71936	0.110458	6.5125	7.39105e-11	1.10861e-09	533.206	0.402756	0.111735	3.60456	0.000312682	0.00407464	533.206	0.725782	0.110171	6.58777	4.46472e-11	1.642e-09	HILPDA
ENSG00000135272	10501.2	-0.239815	0.0455075	-5.26978	1.36584e-07	1.44443e-06	10501.2	-0.297467	0.0456038	-6.52287	6.89754e-11	1.0366e-09	10501.2	-0.388596	0.0456469	-8.51309	1.69364e-17	1.24546e-15	10501.2	-0.341368	0.045589	-7.48793	6.99663e-14	3.27833e-12	MDFIC
ENSG00000135480	498.384	2.01602	0.151616	13.2969	2.41399e-40	1.56247e-38	498.384	2.16564	0.15156	14.289	2.56104e-46	1.82581e-44	498.384	1.93884	0.152153	12.7427	3.42183e-37	6.48142e-35	498.384	1.98224	0.151865	13.0526	6.13984e-39	9.7299e-37	KRT7
ENSG00000135541	728.748	0.922264	0.117687	7.83656	4.63071e-15	1.0158e-13	728.748	0.902827	0.118025	7.64947	2.0181e-14	4.01352e-13	728.748	0.449925	0.119246	3.77307	0.000161251	0.00230999	728.748	0.519165	0.118862	4.3678	1.25503e-05	0.000208196	AHI1
ENSG00000135604	2447.02	0.341553	0.0662539	5.15522	2.53333e-07	2.57645e-06	2447.02	0.420114	0.0663249	6.33418	2.38605e-10	3.41334e-09	2447.02	0.334619	0.0664298	5.03719	4.72416e-07	1.16716e-05	2447.02	0.417762	0.0662276	6.30797	2.82711e-10	9.65078e-09	STX11
ENSG00000135605	302.916	1.05962	0.150875	7.02314	2.16942e-12	3.88513e-11	302.916	1.10405	0.151232	7.30032	2.87082e-13	5.12088e-12	302.916	0.601135	0.153749	3.90986	9.23511e-05	0.00141832	302.916	0.763184	0.152529	5.00353	5.6289e-07	1.19001e-05	TEC
ENSG00000135678	297.091	1.95778	0.173088	11.3109	1.15931e-29	5.33158e-28	297.091	1.90774	0.173654	10.9858	4.47058e-28	1.80293e-26	297.091	0.908938	0.178341	5.09661	3.45783e-07	8.76233e-06	297.091	1.17765	0.176451	6.67411	2.48735e-11	9.41424e-10	CPM
ENSG00000135679	5702.85	0.245767	0.0473093	5.1949	2.04835e-07	2.11293e-06	5702.85	0.210294	0.0474518	4.43175	9.34723e-06	7.31039e-05	5702.85	0.225253	0.0474243	4.74973	2.03689e-06	4.52089e-05	5702.85	0.179643	0.0474154	3.7887	0.000151437	0.00193688	MDM2
ENSG00000135821	5542.4	-0.517637	0.0447147	-11.5765	5.4244e-31	2.60309e-29	5542.4	-0.395468	0.0447208	-8.84305	9.31368e-19	2.46265e-17	5542.4	-0.559906	0.044882	-12.4751	1.02121e-35	1.8592e-33	5542.4	-0.60578	0.0448714	-13.5004	1.55614e-41	2.68428e-39	GLUL
ENSG00000135842	12137.8	-0.344599	0.0567158	-6.0759	1.23295e-09	1.67029e-08	12137.8	-0.350147	0.0567674	-6.16811	6.91128e-10	9.41079e-09	12137.8	-0.189136	0.0567002	-3.33571	0.000850822	0.00974625	12137.8	-0.255191	0.0567039	-4.50042	6.782e-06	0.00011888	NIBAN1
ENSG00000135926	4122.15	-0.528467	0.050673	-10.429	1.82892e-25	6.89826e-24	4122.15	-0.400922	0.0506739	-7.91179	2.53709e-15	5.38759e-14	4122.15	-0.242552	0.0504544	-4.80736	1.52938e-06	3.47623e-05	4122.15	-0.22901	0.0503741	-4.54618	5.46274e-06	9.70285e-05	TMBIM1
ENSG00000136040	2442.87	-0.233	0.0761352	-3.06035	0.00221081	0.0102144	2442.87	-0.236364	0.0763113	-3.09736	0.00195252	0.009212	2442.87	-0.223978	0.0762731	-2.93653	0.00331906	0.0295532	2442.87	-0.349709	0.0763719	-4.57903	4.67145e-06	8.44675e-05	PLXNC1
ENSG00000136048	698.151	0.963795	0.130231	7.40063	1.35535e-13	2.66883e-12	698.151	1.03831	0.130342	7.96604	1.63843e-15	3.52445e-14	698.151	0.415721	0.131924	3.15121	0.00162596	0.016716	698.151	0.458999	0.131622	3.48727	0.000487983	0.00534369	DRAM1
ENSG00000136052	389.706	1.06454	0.152433	6.98367	2.87563e-12	5.10194e-11	389.706	1.17225	0.152499	7.68693	1.50704e-14	3.01525e-13	389.706	0.614718	0.154638	3.97522	7.0315e-05	0.00111741	389.706	0.781528	0.153668	5.08582	3.6604e-07	8.09859e-06	SLC41A2
ENSG00000136111	1728.8	0.789041	0.103178	7.64735	2.05163e-14	4.27256e-13	1728.8	1.0005	0.103089	9.70522	2.86468e-22	8.96478e-21	1728.8	0.307821	0.103987	2.96019	0.00307447	0.0279054	1728.8	0.395956	0.10376	3.81607	0.000135595	0.00175849	TBC1D4
ENSG00000136161	1132.17	-1.03648	0.0878237	-11.8018	3.8219e-32	1.90378e-30	1132.17	-1.22109	0.0889561	-13.7269	7.00691e-43	4.57699e-41	1132.17	-0.383854	0.0863433	-4.44567	8.76195e-06	0.000170972	1132.17	-0.509856	0.0865087	-5.89369	3.77663e-09	1.11536e-07	RCBTB2
ENSG00000136231	92.9728	2.29247	0.329633	6.95461	3.53528e-12	6.18852e-11	92.9728	2.41589	0.329658	7.32846	2.32804e-13	4.18163e-12	92.9728	1.51613	0.336148	4.51029	6.47376e-06	0.000129696	92.9728	1.65918	0.334344	4.96248	6.95989e-07	1.44938e-05	IGF2BP3
ENSG00000136250	2821.48	-0.236734	0.0554789	-4.26711	1.98023e-05	0.000148419	2821.48	-0.406371	0.0560437	-7.25097	4.13811e-13	7.30835e-12	2821.48	0.20492	0.0549724	3.72769	0.000193245	0.00270832	2821.48	0.170244	0.0549442	3.09849	0.00194512	0.0173204	AOAH
ENSG00000136378	47.7786	1.71507	0.408267	4.20085	2.65916e-05	0.000194507	47.7786	2.22852	0.404655	5.5072	3.64585e-08	4.06176e-07	47.7786	1.27939	0.415301	3.08064	0.00206557	0.0201528	47.7786	1.68359	0.409246	4.1139	3.89037e-05	0.000576225	ADAMTS7
ENSG00000136560	5696.51	0.66629	0.0570879	11.6713	1.78683e-31	8.674e-30	5696.51	0.669686	0.0571688	11.7142	1.07829e-31	4.99092e-30	5696.51	0.348286	0.0573995	6.06776	1.29708e-09	4.52096e-08	5696.51	0.504658	0.0572347	8.81734	1.17212e-18	7.59038e-17	TANK
ENSG00000136573	158.191	-0.950928	0.208209	-4.56718	4.94325e-06	4.12678e-05	158.191	-1.21476	0.211836	-5.73446	9.78237e-09	1.16629e-07	158.191	-0.892496	0.208659	-4.2773	1.89176e-05	0.000342747	158.191	-1.07027	0.209737	-5.10293	3.34441e-07	7.48441e-06	BLK
ENSG00000136603	1492.84	0.534331	0.0798642	6.69049	2.22426e-11	3.62713e-10	1492.84	0.577151	0.0800282	7.21184	5.51998e-13	9.66059e-12	1492.84	0.649672	0.0798597	8.13517	4.11363e-16	2.74516e-14	1492.84	0.477345	0.0800865	5.96037	2.51667e-09	7.54691e-08	SKIL
ENSG00000136689	146.495	3.9651	0.316165	12.5412	4.44099e-36	2.5239e-34	146.495	4.33997	0.31545	13.758	4.55732e-43	2.99376e-41	146.495	2.30935	0.326911	7.06417	1.61581e-12	7.82938e-11	146.495	2.80156	0.322157	8.69626	3.42988e-18	2.1636e-16	IL1RN
ENSG00000136717	6819.59	-0.932277	0.0595515	-15.655	3.07292e-55	2.96968e-53	6819.59	-0.95612	0.0596756	-16.022	8.97886e-58	8.36188e-56	6819.59	-0.410202	0.0592745	-6.92038	4.50429e-12	2.10111e-10	6819.59	-0.432095	0.0592547	-7.29217	3.05006e-13	1.34203e-11	BIN1
ENSG00000136720	1003.54	0.449149	0.10129	4.4343	9.23714e-06	7.38123e-05	1003.54	0.313719	0.101909	3.07843	0.00208094	0.00975831	1003.54	0.441408	0.101559	4.3463	1.38452e-05	0.000260667	1003.54	0.49851	0.101307	4.92077	8.62026e-07	1.77243e-05	HS6ST1
ENSG00000136738	1789.24	0.488741	0.0717764	6.80922	9.8127e-12	1.6397e-10	1789.24	0.492965	0.0719933	6.84738	7.52159e-12	1.22313e-10	1789.24	0.320258	0.0722958	4.42982	9.43103e-06	0.000182886	1789.24	0.501745	0.0718524	6.98301	2.88932e-12	1.18565e-10	STAM
ENSG00000136813	7068.36	0.319798	0.0577218	5.54033	3.0191e-08	3.45787e-07	7068.36	0.370268	0.0577646	6.40996	1.45561e-10	2.13499e-09	7068.36	0.180585	0.0578697	3.12054	0.00180519	0.0181312	7068.36	0.244032	0.0577966	4.22226	2.41869e-05	0.000374464	ECPAS
ENSG00000136826	30.7824	4.88201	0.819449	5.95767	2.55861e-09	3.36721e-08	30.7824	5.43198	0.816976	6.64889	2.95318e-11	4.55934e-10	30.7824	3.80948	0.831754	4.58006	4.64836e-06	9.59979e-05	30.7824	4.3234	0.824621	5.2429	1.58074e-07	3.78058e-06	KLF4
ENSG00000136830	4538.56	-0.592549	0.055421	-10.6918	1.11227e-26	4.39275e-25	4538.56	-0.604035	0.0555816	-10.8676	1.6456e-27	6.50081e-26	4538.56	-0.322758	0.0552578	-5.84096	5.19002e-09	1.68089e-07	4538.56	-0.329324	0.0552102	-5.96491	2.44764e-09	7.37393e-08	NIBAN2
ENSG00000136842	142.842	1.60664	0.211342	7.60209	2.91394e-14	5.991e-13	142.842	1.08161	0.215394	5.02154	5.12587e-07	4.85158e-06	142.842	0.837533	0.217276	3.8547	0.000115872	0.00172859	142.842	0.845084	0.216736	3.89914	9.65335e-05	0.00130127	TMOD1
ENSG00000136960	470.28	2.34409	0.145749	16.083	3.35539e-58	3.50079e-56	470.28	2.65909	0.145384	18.2901	9.91502e-75	1.25639e-72	470.28	0.710952	0.152651	4.65738	3.2026e-06	6.83222e-05	470.28	0.572812	0.153224	3.73841	0.00018519	0.00231393	ENPP2
ENSG00000137265	21111.1	0.294172	0.0566999	5.18822	2.12311e-07	2.1836e-06	21111.1	0.285537	0.0567276	5.03348	4.81658e-07	4.57378e-06	21111.1	0.352479	0.0567107	6.2154	5.11954e-10	1.92003e-08	21111.1	0.430647	0.0566849	7.5972	3.02615e-14	1.46367e-12	IRF4
ENSG00000137331	1224.61	2.10581	0.0881364	23.8926	3.65426e-126	1.17898e-123	1224.61	2.39951	0.087895	27.2998	4.2693e-164	1.76787e-161	1224.61	1.12131	0.0906325	12.372	3.70425e-35	6.43168e-33	1224.61	1.35808	0.0897826	15.1263	1.08692e-51	2.68181e-49	IER3
ENSG00000137414	789.973	-0.755389	0.105806	-7.13936	9.37633e-13	1.73091e-11	789.973	-0.770744	0.106302	-7.25054	4.15125e-13	7.32597e-12	789.973	-0.648858	0.105827	-6.1313	8.71635e-10	3.13722e-08	789.973	-0.573439	0.105414	-5.43986	5.33218e-08	1.37117e-06	FAM8A1
ENSG00000137441	126.213	-1.83326	0.262979	-6.97115	3.14355e-12	5.55847e-11	126.213	-2.03855	0.267653	-7.61641	2.6082e-14	5.13861e-13	126.213	-0.993392	0.255709	-3.88486	0.000102388	0.0015559	126.213	-1.07191	0.255893	-4.1889	2.80307e-05	0.000427523	FGFBP2
ENSG00000137492	4760.58	-0.367727	0.0491056	-7.4885	6.9667e-14	1.39807e-12	4760.58	-0.379286	0.0492653	-7.69885	1.37299e-14	2.76133e-13	4760.58	-0.238556	0.0490879	-4.85977	1.17522e-06	2.72406e-05	4760.58	-0.252664	0.049044	-5.15179	2.58017e-07	5.88219e-06	THAP12
ENSG00000137507	172.278	2.34603	0.203777	11.5127	1.13801e-30	5.3872e-29	172.278	2.26697	0.204698	11.0747	1.66438e-28	6.77111e-27	172.278	1.31023	0.21092	6.21199	5.23162e-10	1.95815e-08	172.278	1.29947	0.210539	6.17212	6.73806e-10	2.21108e-08	LRRC32
ENSG00000137522	971.454	0.362029	0.101769	3.55735	0.000374618	0.00213192	971.454	0.338612	0.102126	3.31562	0.000914413	0.00469642	971.454	0.385444	0.101976	3.77976	0.000156977	0.00226085	971.454	0.299219	0.10205	2.93208	0.00336702	0.027032	RNF121
ENSG00000137628	4330.06	2.42712	0.0767892	31.6076	2.90705e-219	2.54016e-216	4330.06	2.54792	0.076792	33.1795	2.12646e-241	1.76109e-238	4330.06	0.452377	0.078593	5.75594	8.61626e-09	2.7155e-07	4330.06	0.376116	0.0786269	4.78356	1.72219e-06	3.34685e-05	DDX60
ENSG00000137642	8996.85	-0.801753	0.0803417	-9.97929	1.87799e-23	6.54208e-22	8996.85	-0.893584	0.0804409	-11.1086	1.13954e-28	4.67694e-27	8996.85	-0.268936	0.0801892	-3.35377	0.000797173	0.00921615	8996.85	-0.382322	0.0802075	-4.76667	1.87299e-06	3.61828e-05	SORL1
ENSG00000137673	24.6799	7.86229	1.30418	6.02855	1.65442e-09	2.22118e-08	24.6799	7.94196	1.30441	6.08854	1.13945e-09	1.51506e-08	24.6799	6.77905	1.31295	5.16321	2.4275e-07	6.32229e-06	24.6799	7.38842	1.30721	5.65204	1.58558e-08	4.37143e-07	MMP7
ENSG00000137710	5360.33	0.726334	0.0602271	12.0599	1.71952e-33	8.94788e-32	5360.33	0.779855	0.0602742	12.9385	2.73078e-38	1.53699e-36	5360.33	0.410835	0.0605341	6.78683	1.14621e-11	5.0933e-10	5360.33	0.434703	0.0604701	7.18872	6.54023e-13	2.78955e-11	RDX
ENSG00000137714	2724.56	0.718306	0.10913	6.58212	4.638e-11	7.33511e-10	2724.56	0.676111	0.109251	6.18861	6.06984e-10	8.34837e-09	2724.56	0.415969	0.109452	3.80046	0.00014443	0.00209787	2724.56	0.529324	0.10931	4.84242	1.28265e-06	2.55903e-05	FDX1
ENSG00000137752	1854.92	-0.287473	0.0848949	-3.38623	0.000708612	0.00376349	1854.92	-0.338033	0.0851814	-3.96839	7.23599e-05	0.000478693	1854.92	-0.359544	0.0851922	-4.22038	2.43887e-05	0.000429022	1854.92	-0.363494	0.0851056	-4.27109	1.94519e-05	0.000309011	CASP1
ENSG00000137767	2347.93	0.64677	0.0595425	10.8623	1.74238e-27	7.2933e-26	2347.93	0.736488	0.0595971	12.3578	4.42127e-35	2.2885e-33	2347.93	0.181618	0.06053	3.00047	0.00269562	0.0250611	2347.93	0.262367	0.060263	4.35371	1.33855e-05	0.000220178	SQOR
ENSG00000137825	122.91	2.0637	0.279705	7.37812	1.60535e-13	3.15223e-12	122.91	2.0323	0.280467	7.24611	4.28898e-13	7.54607e-12	122.91	1.10811	0.286773	3.86405	0.000111524	0.00167036	122.91	1.30872	0.284599	4.59847	4.25613e-06	7.75332e-05	ITPKA
ENSG00000137868	190.684	7.47818	0.630647	11.8579	1.95709e-32	9.79527e-31	190.684	8.27507	0.630013	13.1348	2.08174e-39	1.20382e-37	190.684	4.93525	0.63961	7.71602	1.2002e-14	7.26002e-13	190.684	4.47274	0.643064	6.95536	3.51656e-12	1.41915e-10	STRA6
ENSG00000137959	2364.51	5.4876	0.248891	22.0482	9.94857e-108	2.42595e-105	2364.51	5.64517	0.248886	22.6817	6.78473e-114	1.49839e-111	2364.51	1.23693	0.253894	4.87183	1.10572e-06	2.5757e-05	2364.51	1.45861	0.252982	5.76567	8.13328e-09	2.30763e-07	IFI44L
ENSG00000138061	2397.31	0.607907	0.076787	7.9168	2.43706e-15	5.46021e-14	2397.31	0.693732	0.0768418	9.02806	1.74741e-19	4.81244e-18	2397.31	0.788796	0.076702	10.2839	8.32776e-25	9.07919e-23	2397.31	0.858319	0.0765553	11.2117	3.57068e-29	3.97713e-27	CYP1B1
ENSG00000138119	919.247	1.30668	0.115576	11.3058	1.22842e-29	5.6247e-28	919.247	1.5821	0.115348	13.7159	8.15825e-43	5.31409e-41	919.247	0.349379	0.118127	2.95766	0.0030998	0.0280945	919.247	0.490425	0.117512	4.17339	3.00101e-05	0.000453806	MYOF
ENSG00000138166	4192.96	0.945887	0.0690989	13.6889	1.18306e-42	8.32545e-41	4192.96	1.05778	0.0691095	15.3058	6.99371e-53	5.96239e-51	4192.96	0.461562	0.0695847	6.6331	3.28703e-11	1.39453e-09	4192.96	0.570647	0.0694303	8.21899	2.05223e-16	1.16285e-14	DUSP5
ENSG00000138172	2051.98	-1.01036	0.073316	-13.7809	3.32251e-43	2.37803e-41	2051.98	-1.03707	0.0736733	-14.0766	5.2899e-45	3.58677e-43	2051.98	-0.377484	0.072354	-5.21718	1.81669e-07	4.81167e-06	2051.98	-0.420711	0.0723352	-5.81613	6.02262e-09	1.73402e-07	CALHM2
ENSG00000138185	2372.81	1.74644	0.0628883	27.7705	9.86422e-170	5.30417e-167	2372.81	1.66743	0.0631473	26.4054	1.18753e-153	4.23657e-151	2372.81	1.25335	0.0637593	19.6576	4.97943e-86	3.2198e-83	2372.81	1.36363	0.0634854	21.4794	2.42779e-102	1.57868e-99	ENTPD1
ENSG00000138378	4075.77	-0.389466	0.051679	-7.53625	4.83683e-14	9.80978e-13	4075.77	-0.384086	0.0518374	-7.40944	1.26833e-13	2.32683e-12	4075.77	-0.21005	0.0515984	-4.07086	4.68407e-05	0.000771573	4075.77	-0.205578	0.051529	-3.98957	6.61935e-05	0.000933607	STAT4
ENSG00000138386	1783.13	0.4636	0.0715868	6.47605	9.41538e-11	1.44229e-09	1783.13	0.541981	0.0716714	7.56203	3.96822e-14	7.71325e-13	1783.13	0.279265	0.0721358	3.87138	0.000108221	0.0016287	1783.13	0.319186	0.0719482	4.43633	9.15065e-06	0.000156186	NAB1
ENSG00000138411	237.659	1.19718	0.209738	5.70797	1.14332e-08	1.39399e-07	237.659	1.20225	0.210235	5.71862	1.07392e-08	1.2797e-07	237.659	1.03351	0.210915	4.90014	9.57694e-07	2.26085e-05	237.659	0.868732	0.211446	4.10853	3.98178e-05	0.000588868	HECW2
ENSG00000138459	1149.42	-0.502353	0.0758745	-6.62084	3.57152e-11	5.71743e-10	1149.42	-0.486935	0.0762291	-6.38778	1.68306e-10	2.44847e-09	1149.42	-0.298429	0.0756076	-3.94708	7.91107e-05	0.00124767	1149.42	-0.406069	0.0757607	-5.35989	8.32746e-08	2.06915e-06	SLC35A5
ENSG00000138495	2522.61	0.593515	0.070028	8.4754	2.34267e-17	5.91905e-16	2522.61	0.604934	0.0701663	8.62143	6.61259e-18	1.65772e-16	2522.61	0.268026	0.0706094	3.79589	0.000147113	0.00212872	2522.61	0.341743	0.0704199	4.85294	1.21647e-06	2.44448e-05	COX17
ENSG00000138606	165.044	2.14705	0.312476	6.87107	6.3722e-12	1.08467e-10	165.044	2.09733	0.313137	6.6978	2.11583e-11	3.31513e-10	165.044	1.88806	0.313956	6.01377	1.81262e-09	6.15767e-08	165.044	1.88357	0.313729	6.00379	1.92765e-09	5.93583e-08	SHF
ENSG00000138621	1019.88	0.291243	0.101183	2.87839	0.00399715	0.0170404	1019.88	0.324539	0.101409	3.2003	0.00137285	0.00674899	1019.88	0.451735	0.101075	4.46932	7.84683e-06	0.000154725	1019.88	0.48342	0.100885	4.79177	1.65315e-06	3.21909e-05	PPCDC
ENSG00000138623	3314.95	1.01852	0.0672549	15.1441	8.28193e-52	7.39065e-50	3314.95	1.06098	0.0673252	15.7591	5.94757e-56	5.36647e-54	3314.95	0.398801	0.0680128	5.86362	4.52876e-09	1.47436e-07	3314.95	0.364959	0.0679846	5.36826	7.94981e-08	1.99431e-06	SEMA7A
ENSG00000138642	1431.47	1.93683	0.0881986	21.9599	6.97103e-107	1.66124e-104	1431.47	2.12582	0.0881293	24.1216	1.48426e-128	3.86725e-126	1431.47	0.479579	0.0914356	5.24499	1.56289e-07	4.20478e-06	1431.47	0.513274	0.0911499	5.6311	1.79065e-08	4.90217e-07	HERC6
ENSG00000138646	2952.18	2.03485	0.0759106	26.8059	2.75993e-158	1.25823e-155	2952.18	2.14799	0.0759199	28.2929	4.22886e-176	1.9228e-173	2952.18	0.458579	0.0779057	5.88633	3.94858e-09	1.29901e-07	2952.18	0.559287	0.0776126	7.20613	5.7566e-13	2.47153e-11	HERC5
ENSG00000138684	292.934	2.57716	0.206999	12.4501	1.39688e-35	7.79092e-34	292.934	2.2921	0.208082	11.0153	3.2235e-28	1.30226e-26	292.934	1.45794	0.211371	6.89753	5.2914e-12	2.44395e-10	292.934	1.5736	0.210528	7.47454	7.74743e-14	3.61275e-12	IL21
ENSG00000138685	265.942	2.38164	0.211207	11.2764	1.71664e-29	7.75853e-28	265.942	2.31086	0.211772	10.912	1.00991e-27	4.02386e-26	265.942	1.34297	0.215834	6.22224	4.90102e-10	1.84546e-08	265.942	1.54691	0.214461	7.21302	5.47237e-13	2.3599e-11	FGF2
ENSG00000138755	1328.3	2.0752	0.0803756	25.8188	5.44941e-147	2.19768e-144	1328.3	1.87627	0.0808765	23.1992	4.6415e-119	1.12116e-116	1328.3	1.08955	0.0825976	13.1911	9.87144e-40	2.03417e-37	1328.3	1.11516	0.0823743	13.5377	9.37111e-42	1.6456e-39	CXCL9
ENSG00000138772	1076.15	3.05466	0.108164	28.241	1.83505e-175	1.06896e-172	1076.15	3.27437	0.108049	30.3045	9.98793e-202	6.43361e-199	1076.15	1.78397	0.111121	16.0543	5.33653e-58	2.17545e-55	1076.15	2.11217	0.110012	19.1994	3.74157e-82	1.69606e-79	ANXA3
ENSG00000138801	3381.63	0.424454	0.0589032	7.20596	5.76356e-13	1.07725e-11	3381.63	0.414992	0.0590529	7.02747	2.10315e-12	3.53919e-11	3381.63	0.17678	0.0593269	2.97976	0.0028847	0.0265036	3381.63	0.1832	0.0592468	3.09215	0.00198716	0.0176383	PAPSS1
ENSG00000139083	2881.03	0.592762	0.0727062	8.15284	3.55488e-16	8.3017e-15	2881.03	0.673286	0.0727535	9.25435	2.15535e-20	6.23975e-19	2881.03	0.281196	0.0731883	3.84208	0.000121995	0.00180699	2881.03	0.391248	0.0729835	5.36077	8.28658e-08	2.06286e-06	ETV6
ENSG00000139146	9244.61	0.54282	0.062305	8.7123	2.9778e-18	7.96523e-17	9244.61	0.597619	0.0623322	9.58765	9.01168e-22	2.74963e-20	9244.61	0.275047	0.062463	4.40336	1.06588e-05	0.000204741	9244.61	0.42243	0.0623735	6.77259	1.26495e-11	4.90188e-10	SINHCAF
ENSG00000139182	3312.2	-0.539201	0.0643149	-8.38376	5.12622e-17	1.26473e-15	3312.2	-0.524734	0.0644629	-8.14009	3.94973e-16	8.83223e-15	3312.2	-0.321217	0.0641878	-5.00433	5.6057e-07	1.36517e-05	3312.2	-0.418347	0.0642371	-6.51255	7.38856e-11	2.64739e-09	CLSTN3
ENSG00000139193	2041.8	-1.04961	0.0902229	-11.6335	2.78324e-31	1.34798e-29	2041.8	-1.06308	0.0904929	-11.7477	7.26096e-32	3.38101e-30	2041.8	-0.410449	0.0894178	-4.59024	4.42739e-06	9.20425e-05	2041.8	-0.419602	0.0893595	-4.69567	2.65739e-06	4.97577e-05	CD27
ENSG00000139278	1091.34	-0.874716	0.0834636	-10.4802	1.06504e-25	4.05354e-24	1091.34	-0.805605	0.0836571	-9.62984	5.98199e-22	1.84218e-20	1091.34	-0.608926	0.0829981	-7.33663	2.19041e-13	1.15703e-11	1091.34	-0.65986	0.0829865	-7.95142	1.8439e-15	9.71384e-14	GLIPR1
ENSG00000139289	4668.02	0.764514	0.0558275	13.6942	1.09956e-42	7.76391e-41	4668.02	0.695523	0.0559976	12.4206	2.02102e-35	1.06271e-33	4668.02	0.6767	0.056001	12.0837	1.28793e-33	2.17579e-31	4668.02	0.792477	0.0558514	14.189	1.0714e-45	2.08838e-43	PHLDA1
ENSG00000139291	1154.87	-0.377312	0.0919469	-4.10359	4.06797e-05	0.000288305	1154.87	-0.292078	0.0920487	-3.17308	0.0015083	0.00733403	1154.87	-0.395076	0.0922655	-4.28194	1.85271e-05	0.000336974	1154.87	-0.435379	0.0922278	-4.72069	2.35041e-06	4.43936e-05	TMEM19
ENSG00000139318	3355.34	0.21529	0.0630809	3.41293	0.000642692	0.0034646	3355.34	0.204525	0.0632478	3.2337	0.00122196	0.00610031	3355.34	0.498104	0.0628969	7.91938	2.38704e-15	1.51735e-13	3355.34	0.385011	0.0629568	6.11548	9.62672e-10	3.09134e-08	DUSP6
ENSG00000139372	3342.89	0.644245	0.0631835	10.1964	2.05719e-24	7.41259e-23	3342.89	0.723076	0.0632312	11.4354	2.7819e-30	1.21946e-28	3342.89	0.336428	0.063648	5.28576	1.25186e-07	3.42698e-06	3342.89	0.343491	0.0635703	5.40332	6.54177e-08	1.66032e-06	TDG
ENSG00000139496	10800.7	0.444646	0.0431513	10.3043	6.73521e-25	2.50433e-23	10800.7	0.420425	0.0432241	9.72666	2.32098e-22	7.28298e-21	10800.7	0.261963	0.0432999	6.04997	1.4487e-09	4.99646e-08	10800.7	0.333112	0.0432324	7.70514	1.30698e-14	6.49891e-13	NUP58
ENSG00000139508	526.949	-1.04646	0.0987487	-10.5972	3.06966e-26	1.18771e-24	526.949	-1.17166	0.100452	-11.6639	1.94989e-31	8.95366e-30	526.949	-0.524585	0.0965216	-5.4349	5.48259e-08	1.56008e-06	526.949	-0.47807	0.0960554	-4.97702	6.45701e-07	1.35625e-05	SLC46A3
ENSG00000139531	493.2	0.697536	0.129711	5.37761	7.5481e-08	8.24433e-07	493.2	0.650235	0.130319	4.98958	6.05119e-07	5.66496e-06	493.2	0.674178	0.130176	5.17895	2.23137e-07	5.82766e-06	493.2	0.543859	0.130452	4.16903	3.05895e-05	0.000460425	SUOX
ENSG00000139572	236.491	5.63872	0.336137	16.775	3.71602e-63	4.42776e-61	236.491	5.95477	0.335861	17.7299	2.46551e-70	2.94704e-68	236.491	2.98511	0.34901	8.55307	1.19853e-17	8.84836e-16	236.491	3.59345	0.343513	10.4609	1.30641e-25	1.20116e-23	GPR84
ENSG00000139626	8516.86	-0.619348	0.0557686	-11.1057	1.17728e-28	5.11152e-27	8516.86	-0.581727	0.055825	-10.4205	1.99812e-25	7.30828e-24	8516.86	-0.285058	0.0556442	-5.12288	3.00909e-07	7.7509e-06	8516.86	-0.207429	0.0555778	-3.73223	0.000189794	0.00235785	ITGB7
ENSG00000139641	20840	-0.74205	0.0393375	-18.8637	2.26855e-79	3.25847e-77	20840	-0.775834	0.0393995	-19.6915	2.55176e-86	3.94485e-84	20840	-0.261454	0.0392196	-6.66641	2.62134e-11	1.13001e-09	20840	-0.348283	0.0392284	-8.87833	6.78698e-19	4.46932e-17	ESYT1
ENSG00000139645	6845.54	0.458965	0.0733939	6.25345	4.01471e-10	5.73129e-09	6845.54	0.574839	0.073399	7.8317	4.8132e-15	1.00462e-13	6845.54	0.298579	0.073521	4.06114	4.88335e-05	0.00080046	6845.54	0.202183	0.0735419	2.74922	0.00597371	0.0427282	ANKRD52
ENSG00000139679	873.565	-1.13064	0.119549	-9.45754	3.15267e-21	1.00022e-19	873.565	-1.32219	0.120651	-10.9588	6.02864e-28	2.41865e-26	873.565	-0.588381	0.118395	-4.96965	6.7073e-07	1.6125e-05	873.565	-0.649203	0.118407	-5.4828	4.18645e-08	1.08514e-06	LPAR6
ENSG00000140092	227.685	-1.95068	0.198154	-9.84422	7.25995e-23	2.49179e-21	227.685	-2.68071	0.209644	-12.787	1.93818e-37	1.06756e-35	227.685	-0.736695	0.190233	-3.8726	0.00010768	0.00162447	227.685	-0.989935	0.19127	-5.17559	2.27186e-07	5.24682e-06	FBLN5
ENSG00000140105	18332.1	0.551705	0.0431073	12.7984	1.67346e-37	9.99833e-36	18332.1	0.641158	0.0431171	14.8701	5.1498e-50	4.07573e-48	18332.1	0.134363	0.0432681	3.10535	0.00190051	0.0188663	18332.1	0.142281	0.0432455	3.29007	0.00100161	0.00991032	WARS1
ENSG00000140284	2241.69	0.592718	0.0658129	9.0061	2.13506e-19	6.12509e-18	2241.69	0.667989	0.0658873	10.1384	3.73346e-24	1.27504e-22	2241.69	0.256245	0.066538	3.8511	0.000117586	0.00175137	2241.69	0.377791	0.0662265	5.70454	1.16661e-08	3.27659e-07	SLC27A2
ENSG00000140320	1772.87	-0.345623	0.0648313	-5.3311	9.76176e-08	1.05251e-06	1772.87	-0.431235	0.0653327	-6.6006	4.09508e-11	6.24743e-10	1772.87	-0.191898	0.0647435	-2.96397	0.00303698	0.027632	1772.87	-0.280455	0.0648156	-4.32697	1.51174e-05	0.000244336	BAHD1
ENSG00000140367	2393.69	-0.58066	0.0671584	-8.64612	5.32812e-18	1.40549e-16	2393.69	-0.657063	0.0675386	-9.72871	2.27466e-22	7.14729e-21	2393.69	-0.25471	0.0668141	-3.81222	0.000137724	0.00200825	2393.69	-0.232895	0.0667009	-3.49163	0.000480089	0.00526908	UBE2Q2
ENSG00000140403	2093.61	0.509925	0.0532282	9.57998	9.70654e-22	3.16081e-20	2093.61	0.590008	0.05332	11.0654	1.84606e-28	7.48396e-27	2093.61	0.252884	0.05401	4.68217	2.83859e-06	6.1183e-05	2093.61	0.301444	0.0537727	5.60589	2.07185e-08	5.64819e-07	DNAJA4
ENSG00000140471	828.363	-0.309791	0.0946087	-3.27445	0.0010587	0.00533444	828.363	-0.477594	0.0956214	-4.99463	5.89486e-07	5.5253e-06	828.363	-0.258441	0.0948032	-2.72607	0.00640926	0.0497873	828.363	-0.257241	0.0946254	-2.71852	0.00655751	0.0459577	LINS1
ENSG00000140479	149.355	-0.948328	0.252095	-3.76179	0.000168704	0.00104332	149.355	-1.32482	0.260667	-5.08243	3.72639e-07	3.59748e-06	149.355	1.08222	0.236306	4.57972	4.65597e-06	9.60492e-05	149.355	0.999133	0.23642	4.2261	2.37776e-05	0.000368421	PCSK6
ENSG00000140505	9.10025	3.44448	1.40108	2.45845	0.0139538	0.0492966	9.10025	5.18061	1.3732	3.77266	0.000161514	0.000994757	9.10025	3.91976	1.39193	2.81606	0.0048616	0.039932	9.10025	4.43455	1.38139	3.21021	0.00132638	0.0125748	CYP1A2
ENSG00000140511	3415.73	0.456935	0.0694051	6.58359	4.59217e-11	7.2681e-10	3415.73	0.511452	0.0694741	7.36176	1.81506e-13	3.28824e-12	3415.73	0.387518	0.069583	5.56914	2.55996e-08	7.53602e-07	3415.73	0.352953	0.0695612	5.07399	3.89556e-07	8.54131e-06	HAPLN3
ENSG00000140545	663.529	-1.156	0.119585	-9.66676	4.17396e-22	1.37846e-20	663.529	-1.30304	0.120804	-10.7864	3.99336e-27	1.53824e-25	663.529	-0.686119	0.118301	-5.7998	6.63952e-09	2.13558e-07	663.529	-0.721517	0.118238	-6.10226	1.04579e-09	3.33627e-08	MFGE8
ENSG00000140563	1724.47	0.325806	0.0773839	4.21026	2.55075e-05	0.000187099	1724.47	0.328321	0.0776072	4.23054	2.33127e-05	0.000169149	1724.47	0.355934	0.0775289	4.59099	4.41151e-06	9.19163e-05	1724.47	0.392669	0.077368	5.07534	3.86813e-07	8.50029e-06	MCTP2
ENSG00000140564	44996.6	1.24866	0.0457709	27.2806	7.20649e-164	3.59827e-161	44996.6	1.36966	0.0457716	29.9238	9.64549e-197	5.73511e-194	44996.6	1.03636	0.0458062	22.625	2.46171e-113	2.88512e-110	44996.6	1.06721	0.045796	23.3037	4.0689e-120	3.77672e-117	FURIN
ENSG00000140678	2821.95	0.71088	0.0894686	7.94559	1.93272e-15	4.36757e-14	2821.95	0.739922	0.089561	8.26165	1.43675e-16	3.30524e-15	2821.95	0.869622	0.0894278	9.72429	2.37547e-22	2.30802e-20	2821.95	0.892583	0.0893606	9.98856	1.71054e-23	1.45598e-21	ITGAX
ENSG00000140939	477.88	0.639818	0.131191	4.87699	1.07716e-06	1.00536e-05	477.88	0.589663	0.131825	4.47308	7.70992e-06	6.1186e-05	477.88	0.590875	0.131763	4.48439	7.31226e-06	0.000145408	477.88	0.510574	0.131857	3.87217	0.000107869	0.00143816	NOL3
ENSG00000141068	2814.47	1.3115	0.0556662	23.5601	9.89319e-123	3.00681e-120	2814.47	1.53108	0.0555642	27.555	3.85015e-167	1.71695e-164	2814.47	0.663346	0.0568061	11.6774	1.66339e-31	2.59933e-29	2814.47	0.691949	0.056651	12.2142	2.60922e-34	3.62539e-32	KSR1
ENSG00000141232	2271.79	-0.554203	0.0643887	-8.60714	7.49065e-18	1.95868e-16	2271.79	-0.377637	0.0643025	-5.87282	4.28443e-09	5.32717e-08	2271.79	-0.558852	0.0646103	-8.64958	5.16909e-18	3.94028e-16	2271.79	-0.438817	0.0642862	-6.826	8.73176e-12	3.43144e-10	TOB1
ENSG00000141298	3328.81	-0.501627	0.0847983	-5.91553	3.30804e-09	4.29022e-08	3328.81	-0.584911	0.0850121	-6.88032	5.97177e-12	9.78652e-11	3328.81	-0.304134	0.084721	-3.58983	0.000330892	0.00427628	3328.81	-0.264908	0.0846392	-3.12985	0.00174897	0.0158048	SSH2
ENSG00000141404	70.9092	1.94485	0.280216	6.94053	3.90644e-12	6.77602e-11	70.9092	1.93773	0.281395	6.88617	5.73135e-12	9.40583e-11	70.9092	1.49324	0.285895	5.22303	1.76021e-07	4.66866e-06	70.9092	1.08654	0.290662	3.73815	0.00018538	0.00231482	GNAL
ENSG00000141526	8283.15	0.205613	0.0730026	2.81652	0.00485475	0.0201802	8283.15	0.25983	0.0730341	3.55765	0.000374185	0.00212828	8283.15	0.495363	0.072933	6.79203	1.10566e-11	4.9365e-10	8283.15	0.556332	0.0728914	7.63233	2.30541e-14	1.12343e-12	SLC16A3
ENSG00000141576	2693.14	-1.14561	0.0533047	-21.4917	1.86197e-102	4.02551e-100	2693.14	-1.30484	0.0540537	-24.1396	9.59312e-129	2.5279e-126	2693.14	-0.448326	0.0521542	-8.59617	8.24233e-18	6.20723e-16	2693.14	-0.508187	0.0521619	-9.74249	1.98617e-22	1.58018e-20	RNF157
ENSG00000141580	3068.43	0.314778	0.0490376	6.41911	1.37078e-10	2.06661e-09	3068.43	0.351368	0.0491772	7.14494	9.00384e-13	1.54659e-11	3068.43	0.220105	0.049366	4.45863	8.24848e-06	0.000161892	3068.43	0.302959	0.0491429	6.16485	7.05493e-10	2.29958e-08	WDR45B
ENSG00000141655	2240.93	0.632567	0.0810198	7.80755	5.831e-15	1.26717e-13	2240.93	0.709736	0.0810786	8.75369	2.06492e-18	5.34414e-17	2240.93	0.364419	0.0815133	4.47066	7.79777e-06	0.00015392	2240.93	0.450906	0.0813143	5.54523	2.93575e-08	7.82812e-07	TNFRSF11A
ENSG00000141682	3680.27	1.13502	0.078154	14.5228	8.68883e-48	6.98136e-46	3680.27	1.15609	0.078222	14.7796	1.98436e-49	1.52369e-47	3680.27	0.45285	0.0788015	5.74672	9.0991e-09	2.86286e-07	3680.27	0.57557	0.0786242	7.32052	2.47017e-13	1.09678e-11	PMAIP1
ENSG00000141753	2436.31	-0.29955	0.0740407	-4.04575	5.21561e-05	0.000361695	2436.31	-0.318574	0.0742893	-4.28828	1.80058e-05	0.000133421	2436.31	0.24535	0.0734382	3.34091	0.000835039	0.00960651	2436.31	0.313419	0.0732956	4.2761	1.90199e-05	0.000303136	IGFBP4
ENSG00000142089	455.17	1.32232	0.122219	10.8193	2.78822e-27	1.15102e-25	455.17	1.60728	0.121746	13.2019	8.55933e-40	4.987e-38	455.17	0.530615	0.126146	4.20634	2.59535e-05	0.000453147	455.17	0.55395	0.12571	4.40657	1.05022e-05	0.000176472	IFITM3
ENSG00000142192	6087.63	0.730166	0.045421	16.0755	3.78855e-58	3.93315e-56	6087.63	0.774849	0.0454847	17.0354	4.48885e-65	4.75306e-63	6087.63	0.534154	0.0456762	11.6944	1.36217e-31	2.1465e-29	6087.63	0.562952	0.0456012	12.3451	5.17643e-35	7.3649e-33	APP
ENSG00000142197	1325.38	-0.546692	0.0801921	-6.81728	9.2782e-12	1.5541e-10	1325.38	-0.631576	0.0807569	-7.8207	5.25285e-15	1.0905e-13	1325.38	-0.410233	0.0801345	-5.1193	3.06669e-07	7.85608e-06	1325.38	-0.390996	0.0799583	-4.89001	1.00832e-06	2.05159e-05	DOP1B
ENSG00000142235	152.157	-0.445995	0.176644	-2.52483	0.0115755	0.0420916	152.157	-1.04679	0.184148	-5.68447	1.31216e-08	1.54521e-07	152.157	-0.734299	0.180339	-4.07178	4.66561e-05	0.000770154	152.157	-0.749735	0.179939	-4.1666	3.09174e-05	0.000465002	LMTK3
ENSG00000142327	5482.34	-0.54032	0.0678332	-7.96542	1.64657e-15	3.73704e-14	5482.34	-0.507763	0.0679071	-7.47733	7.58488e-14	1.42649e-12	5482.34	-0.253372	0.0677101	-3.74201	0.000182556	0.00257778	5482.34	-0.1959	0.0676375	-2.89632	0.00377564	0.0296128	RNPEPL1
ENSG00000142347	9003.4	-1.04807	0.0541014	-19.3724	1.31993e-83	2.02046e-81	9003.4	-1.1353	0.0542584	-20.9239	3.2463e-97	5.83555e-95	9003.4	-0.413312	0.0538039	-7.68183	1.56829e-14	9.33603e-13	9003.4	-0.463719	0.0538013	-8.6191	6.7483e-18	4.14946e-16	MYO1F
ENSG00000142549	51.4768	2.1096	0.448173	4.70712	2.51242e-06	2.20544e-05	51.4768	2.44797	0.446413	5.48365	4.1664e-08	4.5985e-07	51.4768	1.83334	0.452163	4.05459	5.02231e-05	0.000820369	51.4768	2.27741	0.447219	5.09239	3.53587e-07	7.85874e-06	IGLON5
ENSG00000142657	7957.16	0.298999	0.043453	6.88099	5.94389e-12	1.01672e-10	7957.16	0.343773	0.0435083	7.90133	2.75952e-15	5.84389e-14	7957.16	0.207063	0.043595	4.7497	2.0372e-06	4.52089e-05	7957.16	0.298492	0.043491	6.86331	6.72842e-12	2.65487e-10	PGD
ENSG00000142765	1067.94	-0.749185	0.0826521	-9.06432	1.2538e-19	3.67226e-18	1067.94	-0.844316	0.0834345	-10.1195	4.527e-24	1.53925e-22	1067.94	-0.359218	0.0818286	-4.38989	1.13409e-05	0.000216783	1067.94	-0.463581	0.0819647	-5.65586	1.55065e-08	4.28728e-07	SYTL1
ENSG00000142794	391.038	-0.592565	0.12772	-4.63957	3.49141e-06	2.99952e-05	391.038	-0.699855	0.129087	-5.42157	5.90769e-08	6.36587e-07	391.038	-0.383058	0.127218	-3.01104	0.00260354	0.0243499	391.038	-0.393261	0.126996	-3.09664	0.00195729	0.0174049	NBPF3
ENSG00000142864	46933.8	0.312038	0.0341406	9.13979	6.25762e-20	1.86404e-18	46933.8	0.344054	0.0341539	10.0736	7.22549e-24	2.4365e-22	46933.8	0.141134	0.0341829	4.12878	3.64692e-05	0.000614438	46933.8	0.173927	0.0341687	5.09023	3.57629e-07	7.93049e-06	SERBP1
ENSG00000142875	5193.44	-0.825336	0.0494448	-16.6921	1.49699e-62	1.75382e-60	5193.44	-0.936011	0.0497389	-18.8185	5.32782e-79	7.22496e-77	5193.44	-0.494642	0.0492147	-10.0507	9.12257e-24	9.61047e-22	5193.44	-0.461366	0.0491302	-9.39069	5.96102e-21	4.38461e-19	PRKACB
ENSG00000143033	4057.26	0.30424	0.0522931	5.81799	5.95597e-09	7.49267e-08	4057.26	0.248811	0.0524915	4.74002	2.13695e-06	1.84009e-05	4057.26	0.175529	0.0525595	3.33962	0.000838923	0.00963349	4057.26	0.195816	0.0524713	3.73187	0.000190062	0.00235967	MTF2
ENSG00000143061	605.832	2.31194	0.12367	18.6945	5.49199e-78	7.7297e-76	605.832	2.6597	0.123231	21.5831	2.58876e-103	4.88056e-101	605.832	1.1268	0.128114	8.79533	1.42622e-18	1.14784e-16	605.832	1.41536	0.126546	11.1846	4.85301e-29	5.34435e-27	IGSF3
ENSG00000143079	395.171	1.43377	0.158196	9.06323	1.26647e-19	3.70419e-18	395.171	1.55539	0.158214	9.83094	8.28388e-23	2.65324e-21	395.171	0.728098	0.161221	4.51614	6.29778e-06	0.000126577	395.171	0.786806	0.160696	4.89626	9.76798e-07	1.98952e-05	CTTNBP2NL
ENSG00000143110	351.661	-0.565301	0.147158	-3.84145	0.000122309	0.000779856	351.661	-0.435541	0.147151	-2.95982	0.0030782	0.013772	351.661	-0.64464	0.148139	-4.35158	1.35157e-05	0.000255491	351.661	-0.912728	0.149383	-6.10998	9.96407e-10	3.18916e-08	C1orf162
ENSG00000143119	24370.1	-0.568901	0.0418636	-13.5894	4.6289e-42	3.18271e-40	24370.1	-0.626188	0.0419178	-14.9385	1.85144e-50	1.48558e-48	24370.1	-0.211964	0.0418019	-5.07068	3.96401e-07	1.00045e-05	24370.1	-0.22801	0.0417927	-5.45573	4.87732e-08	1.25752e-06	CD53
ENSG00000143147	144.052	2.32203	0.263596	8.80905	1.26211e-18	3.46921e-17	144.052	2.79192	0.262299	10.644	1.85943e-26	6.97708e-25	144.052	1.17337	0.272021	4.31353	1.6067e-05	0.000295381	144.052	1.08132	0.272395	3.9697	7.19644e-05	0.00100698	GPR161
ENSG00000143184	1165.47	1.72574	0.109838	15.7117	1.25737e-55	1.22076e-53	1165.47	1.91359	0.109759	17.4345	4.51716e-68	5.01189e-66	1165.47	1.02439	0.111302	9.2037	3.45827e-20	3.08807e-18	1165.47	1.06898	0.111076	9.62381	6.34365e-22	4.94602e-20	XCL1
ENSG00000143185	362.968	1.40078	0.17341	8.07785	6.59203e-16	1.52416e-14	362.968	1.62918	0.173137	9.40974	4.97362e-21	1.47485e-19	362.968	0.558671	0.177175	3.15321	0.00161487	0.0166384	362.968	0.849364	0.175528	4.83892	1.30546e-06	2.59124e-05	XCL2
ENSG00000143320	24.0654	2.23542	0.589676	3.79093	0.000150085	0.000939255	24.0654	2.66291	0.585783	4.5459	5.47001e-06	4.43666e-05	24.0654	1.99721	0.595354	3.35465	0.00079465	0.00919831	24.0654	2.1717	0.591496	3.67154	0.000241096	0.00290807	CRABP2
ENSG00000143333	2734.29	3.08212	0.0682308	45.1719	0	0	2734.29	3.33742	0.0681412	48.978	0	0	2734.29	1.3184	0.0710059	18.5675	5.8864e-77	3.3449e-74	2734.29	1.47453	0.0704958	20.9165	3.78604e-97	2.30617e-94	RGS16
ENSG00000143344	694.156	1.14498	0.124556	9.19249	3.83854e-20	1.15824e-18	694.156	1.28066	0.12454	10.2831	8.39791e-25	2.95507e-23	694.156	0.481084	0.12663	3.79913	0.000145204	0.00210748	694.156	0.359082	0.126864	2.83044	0.00464838	0.0350644	RGL1
ENSG00000143507	2640.43	1.09035	0.0615194	17.7238	2.74919e-70	3.55884e-68	2640.43	1.20009	0.0615436	19.4998	1.10209e-84	1.62779e-82	2640.43	0.989284	0.0618198	16.0027	1.22368e-57	4.78051e-55	2640.43	1.17574	0.0614833	19.1229	1.62732e-81	7.20901e-79	DUSP10
ENSG00000143515	4069.82	-0.739761	0.0517696	-14.2895	2.54482e-46	1.99878e-44	4069.82	-0.690812	0.0518767	-13.3164	1.85767e-40	1.11312e-38	4069.82	-0.560502	0.0516842	-10.8448	2.11198e-27	2.62278e-25	4069.82	-0.600688	0.0516652	-11.6266	3.02038e-31	3.65673e-29	ATP8B2
ENSG00000143545	63.7883	2.58019	0.371415	6.94692	3.7336e-12	6.50309e-11	63.7883	3.02216	0.369361	8.18212	2.7889e-16	6.26968e-15	63.7883	1.41569	0.386034	3.66726	0.00024516	0.00330499	63.7883	2.09026	0.376223	5.5559	2.7619e-08	7.38476e-07	RAB13
ENSG00000143669	5649.55	1.17137	0.0715187	16.3785	2.72406e-60	2.9909e-58	5649.55	1.13145	0.0715997	15.8024	2.99392e-56	2.72259e-54	5649.55	0.749798	0.0718126	10.441	1.61057e-25	1.81936e-23	5649.55	0.799143	0.0717459	11.1385	8.14681e-29	8.77335e-27	LYST
ENSG00000143776	467.942	0.79873	0.176904	4.51505	6.33026e-06	5.19539e-05	467.942	0.874577	0.177043	4.93991	7.81595e-07	7.18937e-06	467.942	0.690954	0.177528	3.89208	9.93872e-05	0.00151634	467.942	0.919899	0.17674	5.20482	1.94182e-07	4.54927e-06	CDC42BPA
ENSG00000143850	15.5367	3.57503	0.77765	4.59722	4.28168e-06	3.61106e-05	15.5367	2.54459	0.79656	3.19447	0.00140087	0.00687216	15.5367	2.7448	0.791846	3.46633	0.000527617	0.00643714	15.5367	2.95855	0.78685	3.75999	0.000169921	0.00214099	PLEKHA6
ENSG00000143878	698.98	0.765783	0.129969	5.89202	3.81497e-09	4.9082e-08	698.98	0.951612	0.129813	7.33065	2.29031e-13	4.11705e-12	698.98	1.18252	0.129209	9.15203	5.58732e-20	4.89595e-18	698.98	1.17442	0.129103	9.09675	9.30714e-20	6.43315e-18	RHOB
ENSG00000143947	27376.4	-0.169086	0.038121	-4.4355	9.18602e-06	7.3483e-05	27376.4	-0.195186	0.0381587	-5.11512	3.13537e-07	3.06647e-06	27376.4	-0.131719	0.038139	-3.45367	0.00055302	0.00669479	27376.4	-0.109757	0.0381205	-2.87921	0.00398673	0.0309352	RPS27A
ENSG00000144118	8662.15	0.61029	0.0445368	13.7031	9.73395e-43	6.89631e-41	8662.15	0.673811	0.0445715	15.1175	1.2415e-51	1.01015e-49	8662.15	0.310293	0.0447883	6.928	4.26839e-12	2.00102e-10	8662.15	0.366353	0.0447131	8.19342	2.53914e-16	1.43043e-14	RALB
ENSG00000144381	38945.8	0.439421	0.0395029	11.1238	9.6137e-29	4.20895e-27	38945.8	0.503952	0.0395117	12.7545	2.94326e-37	1.61351e-35	38945.8	0.146417	0.0395666	3.70053	0.000215148	0.00297307	38945.8	0.241093	0.0395408	6.09732	1.07861e-09	3.42541e-08	HSPD1
ENSG00000144567	5208.86	-0.57972	0.0538671	-10.7621	5.19983e-27	2.09301e-25	5208.86	-0.584024	0.0540063	-10.814	2.95523e-27	1.14789e-25	5208.86	-0.248009	0.0536626	-4.62164	3.80722e-06	8.04881e-05	5208.86	-0.214195	0.0535873	-3.99713	6.41159e-05	0.000906929	RETREG2
ENSG00000144579	6024.14	-0.800953	0.0531893	-15.0585	3.03457e-51	2.62967e-49	6024.14	-0.752707	0.0532708	-14.1298	2.48747e-45	1.70153e-43	6024.14	-0.205417	0.0527805	-3.8919	9.94611e-05	0.00151634	6024.14	-0.195512	0.0527345	-3.70747	0.000209337	0.00256306	CTDSP1
ENSG00000144580	7710.79	0.261358	0.0469018	5.57245	2.51185e-08	2.91834e-07	7710.79	0.277533	0.0469738	5.90825	3.4577e-09	4.35231e-08	7710.79	0.182262	0.0470289	3.87552	0.000106395	0.00161027	7710.79	0.268817	0.0469331	5.72765	1.01829e-08	2.87242e-07	CNOT9
ENSG00000144642	97.8315	1.49873	0.306051	4.89699	9.73155e-07	9.15569e-06	97.8315	1.34142	0.30798	4.35554	1.32739e-05	0.000100954	97.8315	1.19595	0.308989	3.87054	0.000108596	0.00163303	97.8315	1.3113	0.307684	4.26184	2.0275e-05	0.000321301	RBMS3
ENSG00000144645	889.11	1.16413	0.0922661	12.6171	1.70073e-36	9.82535e-35	889.11	0.787614	0.0937882	8.3978	4.54927e-17	1.07427e-15	889.11	1.18291	0.0925127	12.7864	1.95258e-37	3.7362e-35	889.11	1.46748	0.0916907	16.0047	1.18567e-57	3.44941e-55	OSBPL10
ENSG00000144677	611.602	1.22594	0.137684	8.904	5.38683e-19	1.51228e-17	611.602	1.39427	0.1376	10.1328	3.95193e-24	1.34767e-22	611.602	0.570054	0.13983	4.07678	4.56644e-05	0.000756447	611.602	0.60728	0.139509	4.35297	1.34304e-05	0.00022073	CTDSPL
ENSG00000144711	4034	-0.766067	0.0723354	-10.5905	3.29851e-26	1.2739e-24	4034	-0.851197	0.0725623	-11.7306	8.88536e-32	4.12085e-30	4034	-0.382643	0.0720908	-5.3078	1.10959e-07	3.05088e-06	4034	-0.463458	0.0721116	-6.42695	1.30189e-10	4.61391e-09	IQSEC1
ENSG00000144802	1337.23	2.13969	0.0778657	27.4792	3.11299e-166	1.63206e-163	1337.23	2.26843	0.0778648	29.1329	1.37451e-186	7.58895e-184	1337.23	1.29813	0.0799849	16.2297	3.10856e-59	1.29537e-56	1337.23	1.54753	0.0791594	19.5496	4.15917e-85	2.02677e-82	NFKBIZ
ENSG00000144815	2672.39	-0.346538	0.0712614	-4.86291	1.15671e-06	1.07476e-05	2672.39	-0.309196	0.0713855	-4.33135	1.48198e-05	0.000111685	2672.39	-0.293619	0.0713425	-4.11563	3.86131e-05	0.00064765	2672.39	-0.24388	0.0712022	-3.42518	0.000614394	0.0065192	NXPE3
ENSG00000144824	294.926	0.577481	0.127398	4.53288	5.81856e-06	4.79642e-05	294.926	0.699234	0.127437	5.4869	4.09041e-08	4.52109e-07	294.926	0.381005	0.129325	2.94611	0.003218	0.0288865	294.926	0.42309	0.128684	3.28783	0.00100962	0.0099694	PHLDB2
ENSG00000144843	1234.11	0.773161	0.0878314	8.80279	1.33453e-18	3.66314e-17	1234.11	0.891175	0.0878496	10.1443	3.51166e-24	1.20283e-22	1234.11	0.289955	0.0891448	3.25263	0.00114341	0.0125314	1234.11	0.406585	0.0887113	4.58324	4.57828e-06	8.30911e-05	ADPRH
ENSG00000144848	2474.66	-0.393104	0.0718247	-5.47311	4.42212e-08	4.97245e-07	2474.66	-0.333734	0.0719287	-4.63979	3.48761e-06	2.89987e-05	2474.66	-0.197475	0.0717058	-2.75396	0.00588784	0.0466253	2474.66	-0.225105	0.0716672	-3.14097	0.00168388	0.0153089	ATG3
ENSG00000145287	2047.06	-0.697909	0.0721539	-9.6725	3.94603e-22	1.30524e-20	2047.06	-0.787754	0.0726016	-10.8504	1.98645e-27	7.79423e-26	2047.06	-0.406165	0.0718323	-5.65434	1.56442e-08	4.77784e-07	2047.06	-0.37705	0.0716932	-5.25922	1.44671e-07	3.49001e-06	PLAC8
ENSG00000145476	493.132	-0.545106	0.125832	-4.33201	1.47752e-05	0.000113874	493.132	-0.507337	0.126219	-4.01949	5.83232e-05	0.000393795	493.132	-0.437086	0.125852	-3.47301	0.000514654	0.00630966	493.132	-0.620969	0.126412	-4.91225	9.00371e-07	1.84349e-05	CYP4V2
ENSG00000145569	2669.7	-0.778047	0.0721758	-10.7799	4.28379e-27	1.74438e-25	2669.7	-0.893306	0.0725993	-12.3046	8.55428e-35	4.38861e-33	2669.7	-0.195145	0.0715302	-2.72815	0.00636904	0.0495775	2669.7	-0.217971	0.0714924	-3.04887	0.00229703	0.0198626	OTULINL
ENSG00000145649	33175.7	0.493273	0.0609496	8.09312	5.81569e-16	1.34763e-14	33175.7	0.46866	0.0609673	7.68708	1.50533e-14	3.01442e-13	33175.7	0.494737	0.0609624	8.11545	4.83986e-16	3.21834e-14	33175.7	0.560599	0.0609485	9.19791	3.64969e-20	2.56822e-18	GZMA
ENSG00000145703	6292.61	-0.515725	0.0627575	-8.21775	2.07364e-16	4.9137e-15	6292.61	-0.569591	0.0628884	-9.05717	1.33875e-19	3.70899e-18	6292.61	-0.284459	0.0626806	-4.53823	5.67281e-06	0.000115251	6292.61	-0.317935	0.0626668	-5.07342	3.90724e-07	8.55728e-06	IQGAP2
ENSG00000145839	212.426	4.7469	0.278436	17.0484	3.59015e-65	4.40287e-63	212.426	5.28528	0.277556	19.0422	7.62318e-81	1.046e-78	212.426	2.97935	0.287785	10.3527	4.06932e-25	4.51526e-23	212.426	3.1586	0.285894	11.0482	2.23756e-28	2.31992e-26	IL9
ENSG00000145850	270.925	1.51288	0.147025	10.29	7.82124e-25	2.88335e-23	270.925	1.52545	0.147587	10.3359	4.84738e-25	1.72667e-23	270.925	1.13092	0.149755	7.55186	4.29095e-14	2.4383e-12	270.925	1.29168	0.148458	8.70067	3.29924e-18	2.08795e-16	TIMD4
ENSG00000145901	16192.9	0.564994	0.0419231	13.4769	2.13878e-41	1.43758e-39	16192.9	0.687423	0.0419249	16.3965	2.02426e-60	1.99747e-58	16192.9	0.409141	0.0420167	9.73758	2.08457e-22	2.03593e-20	16192.9	0.479447	0.0419706	11.4234	3.19445e-30	3.75098e-28	TNIP1
ENSG00000145990	757.759	0.60246	0.106869	5.63738	1.72653e-08	2.05487e-07	757.759	0.562109	0.107317	5.23784	1.62468e-07	1.65168e-06	757.759	0.393206	0.107772	3.64851	0.000263763	0.00351784	757.759	0.389654	0.107614	3.62086	0.00029363	0.00345201	GFOD1
ENSG00000146216	125.514	1.83487	0.272344	6.73733	1.61322e-11	2.64924e-10	125.514	2.18764	0.271215	8.06609	7.25829e-16	1.59841e-14	125.514	1.22578	0.277368	4.41934	9.90036e-06	0.000191196	125.514	1.42392	0.275325	5.17178	2.3188e-07	5.33835e-06	TTBK1
ENSG00000146232	2048.81	0.884305	0.123012	7.18877	6.53762e-13	1.21651e-11	2048.81	0.987025	0.123031	8.02257	1.03552e-15	2.26535e-14	2048.81	0.40727	0.123559	3.29617	0.000980115	0.0110584	2048.81	0.407583	0.123496	3.30036	0.0009656	0.0095979	NFKBIE
ENSG00000146285	486.23	-0.767857	0.119692	-6.41529	1.40557e-10	2.10846e-09	486.23	-0.838042	0.120731	-6.94143	3.88164e-12	6.41563e-11	486.23	-0.564039	0.11926	-4.7295	2.25068e-06	4.95943e-05	486.23	-0.388364	0.118272	-3.28366	0.00102469	0.0100977	SCML4
ENSG00000146425	1666.34	0.798962	0.10576	7.55446	4.20588e-14	8.57991e-13	1666.34	0.856604	0.10584	8.09336	5.80415e-16	1.2892e-14	1666.34	0.461353	0.106346	4.33821	1.43646e-05	0.000268827	1666.34	0.447376	0.106284	4.20925	2.56222e-05	0.00039325	DYNLT1
ENSG00000146426	1183.82	1.53034	0.0966429	15.835	1.78518e-56	1.78271e-54	1183.82	1.66405	0.096634	17.2202	1.87465e-66	2.02192e-64	1183.82	1.06152	0.097776	10.8567	1.85391e-27	2.31764e-25	1183.82	1.08225	0.0976016	11.0885	1.42714e-28	1.50367e-26	TIAM2
ENSG00000146555	72.2106	2.12242	0.331	6.41214	1.43495e-10	2.14792e-09	72.2106	2.3207	0.330545	7.02082	2.20572e-12	3.70641e-11	72.2106	1.14155	0.341705	3.34074	0.00083555	0.00960651	72.2106	1.18091	0.340454	3.46865	0.000523083	0.00567533	SDK1
ENSG00000146701	12031.9	0.219092	0.0583631	3.75395	0.00017407	0.0010734	12031.9	0.232501	0.0584017	3.98107	6.86063e-05	0.000456502	12031.9	0.189749	0.0584116	3.24848	0.00116024	0.0126714	12031.9	0.259162	0.0583685	4.44011	8.9915e-06	0.000153739	MDH2
ENSG00000146776	669.883	-0.482327	0.112011	-4.30605	1.66195e-05	0.00012683	669.883	-0.644146	0.113101	-5.6953	1.23153e-08	1.45481e-07	669.883	-0.308434	0.111808	-2.75861	0.00580482	0.0461237	669.883	-0.394193	0.111909	-3.52244	0.000427593	0.00476266	ATXN7L1
ENSG00000146828	1023.24	-0.407852	0.0980802	-4.15835	3.20558e-05	0.00023117	1023.24	-0.34949	0.098263	-3.55668	0.000375576	0.00213462	1023.24	-0.291672	0.0980718	-2.97406	0.00293884	0.0268694	1023.24	-0.345825	0.098069	-3.52634	0.000421338	0.00470104	SLC12A9
ENSG00000147010	11579.9	-0.177595	0.0447271	-3.97062	7.16846e-05	0.000482445	11579.9	-0.172758	0.044787	-3.85732	0.000114639	0.000726528	11579.9	-0.156177	0.0447712	-3.48835	0.000486011	0.00599585	11579.9	-0.146444	0.0447393	-3.27326	0.00106313	0.0103873	SH3KBP1
ENSG00000147251	5565.88	-0.552514	0.0655008	-8.43523	3.3056e-17	8.26242e-16	5565.88	-0.636181	0.0656712	-9.68736	3.41231e-22	1.06498e-20	5565.88	-0.279739	0.0653875	-4.27817	1.88433e-05	0.000341731	5565.88	-0.265057	0.0653412	-4.0565	4.98132e-05	0.000721902	DOCK11
ENSG00000147434	326.903	3.47547	0.216938	16.0206	9.18178e-58	9.39274e-56	326.903	3.60485	0.216935	16.6172	5.23414e-62	5.30019e-60	326.903	1.43614	0.225483	6.36919	1.90034e-10	7.47068e-09	326.903	1.38009	0.225493	6.12032	9.33862e-10	3.01372e-08	CHRNA6
ENSG00000147443	7733.58	-0.639176	0.0706519	-9.04683	1.4718e-19	4.28087e-18	7733.58	-0.607014	0.0707023	-8.58549	9.04462e-18	2.25038e-16	7733.58	-0.369986	0.0705765	-5.24234	1.5855e-07	4.25659e-06	7733.58	-0.422786	0.0705751	-5.99058	2.09089e-09	6.40812e-08	DOK2
ENSG00000147457	3172.51	-0.638855	0.0690221	-9.2558	2.12632e-20	6.48127e-19	3172.51	-0.662062	0.0692227	-9.56423	1.13041e-21	3.44003e-20	3172.51	-0.388377	0.0688567	-5.64037	1.69688e-08	5.14886e-07	3172.51	-0.410771	0.068819	-5.96886	2.38918e-09	7.23765e-08	CHMP7
ENSG00000147459	355.184	1.03069	0.173899	5.92693	3.08646e-09	4.01526e-08	355.184	1.29673	0.17343	7.47698	7.60511e-14	1.42913e-12	355.184	1.07824	0.174138	6.19188	5.94515e-10	2.21197e-08	355.184	1.02139	0.174143	5.86522	4.48534e-09	1.31077e-07	DOCK5
ENSG00000147650	365.156	0.925978	0.153427	6.03529	1.58675e-09	2.13443e-08	365.156	0.998608	0.153627	6.5002	8.02115e-11	1.1977e-09	365.156	0.710715	0.154723	4.59346	4.35955e-06	9.09347e-05	365.156	0.592584	0.155006	3.82296	0.000131859	0.00171805	LRP12
ENSG00000147883	222.6	-1.89496	0.167604	-11.3062	1.22295e-29	5.61194e-28	222.6	-2.09767	0.172274	-12.1763	4.15547e-34	2.06783e-32	222.6	-0.717065	0.157749	-4.54561	5.47766e-06	0.000111528	222.6	-0.687019	0.157216	-4.3699	1.24304e-05	0.000206735	CDKN2B
ENSG00000147889	263.259	-0.968021	0.191895	-5.04454	4.54611e-07	4.46332e-06	263.259	-0.862031	0.192031	-4.48902	7.15528e-06	5.70773e-05	263.259	-0.582493	0.19038	-3.05964	0.00221604	0.0213981	263.259	-0.667127	0.19053	-3.50142	0.000462785	0.00510504	CDKN2A
ENSG00000148053	1581.31	0.89428	0.0747011	11.9714	5.01561e-33	2.57169e-31	1581.31	0.926099	0.0748555	12.3718	3.71266e-35	1.93033e-33	1581.31	0.350645	0.0759792	4.61501	3.9307e-06	8.26329e-05	1581.31	0.331591	0.0758938	4.36915	1.24734e-05	0.000207273	NTRK2
ENSG00000148158	923.64	-0.47778	0.103615	-4.61109	4.00561e-06	3.39401e-05	923.64	-0.562236	0.104223	-5.39455	6.86948e-08	7.31052e-07	923.64	-0.361187	0.103606	-3.48617	0.000489986	0.00603693	923.64	-0.433329	0.103651	-4.18067	2.90653e-05	0.000440889	SNX30
ENSG00000148468	363.538	-0.596215	0.136796	-4.35841	1.31008e-05	0.000101642	363.538	-0.480758	0.136864	-3.51267	0.000443622	0.00247883	363.538	-0.655734	0.137741	-4.76062	1.93e-06	4.31878e-05	363.538	-0.646336	0.137377	-4.70482	2.54087e-06	4.77596e-05	FAM171A1
ENSG00000148498	86.5664	1.8192	0.323296	5.62703	1.83335e-08	2.17093e-07	86.5664	2.14038	0.322102	6.64503	3.03164e-11	4.67426e-10	86.5664	1.24597	0.329036	3.78674	0.000152637	0.00220343	86.5664	1.38453	0.327143	4.23218	2.31436e-05	0.000360604	PARD3
ENSG00000148516	3902.91	0.520289	0.0677712	7.67714	1.62682e-14	3.40714e-13	3902.91	0.531078	0.0678663	7.82536	5.06217e-15	1.0528e-13	3902.91	0.25707	0.0681055	3.77459	0.000160272	0.00230124	3902.91	0.332369	0.0679792	4.88927	1.01208e-06	2.05709e-05	ZEB1
ENSG00000148700	9944.89	-1.05895	0.0447879	-23.6437	1.37011e-123	4.22539e-121	9944.89	-1.22046	0.0450212	-27.1085	7.81842e-162	3.0729e-159	9944.89	-0.472021	0.0444922	-10.6091	2.70437e-26	3.18945e-24	9944.89	-0.498918	0.0444771	-11.2174	3.34922e-29	3.7519e-27	ADD3
ENSG00000148730	13368.5	-0.375839	0.0424355	-8.85671	8.24105e-19	2.29818e-17	13368.5	-0.388875	0.0425038	-9.14918	5.73669e-20	1.61835e-18	13368.5	-0.165621	0.0423921	-3.90689	9.34926e-05	0.00143233	13368.5	-0.170621	0.0423705	-4.02688	5.65219e-05	0.000810092	EIF4EBP2
ENSG00000149091	7009.36	-0.471583	0.0581227	-8.11358	4.91508e-16	1.14146e-14	7009.36	-0.48955	0.0582225	-8.40826	4.16132e-17	9.85668e-16	7009.36	-0.254131	0.058057	-4.37727	1.20176e-05	0.000228553	7009.36	-0.284384	0.0580416	-4.89965	9.60056e-07	1.95747e-05	DGKZ
ENSG00000149150	907.75	-0.895295	0.0841646	-10.6374	1.99565e-26	7.82256e-25	907.75	-1.1151	0.0856746	-13.0155	9.9836e-39	5.64658e-37	907.75	-0.557649	0.0833561	-6.68995	2.23239e-11	9.71273e-10	907.75	-0.462187	0.0828777	-5.57673	2.4508e-08	6.58911e-07	SLC43A1
ENSG00000149218	3173.79	0.868047	0.0551001	15.754	6.4492e-56	6.34959e-54	3173.79	0.842368	0.0552656	15.2422	1.85584e-52	1.55361e-50	3173.79	0.287822	0.0560008	5.13961	2.75311e-07	7.12086e-06	3173.79	0.184646	0.0560801	3.29254	0.000992852	0.00983867	ENDOD1
ENSG00000149289	557.855	2.14139	0.135724	15.7775	4.44522e-56	4.41804e-54	557.855	2.37693	0.135474	17.5453	6.45749e-69	7.413e-67	557.855	1.58995	0.137749	11.5424	8.06662e-31	1.21012e-28	557.855	1.88164	0.13658	13.7768	3.51466e-43	6.52455e-41	ZC3H12C
ENSG00000149311	4123.27	-0.849441	0.0932073	-9.11347	7.97919e-20	2.35678e-18	4123.27	-1.02523	0.0934672	-10.9689	5.39413e-28	2.16784e-26	4123.27	-0.384281	0.0929663	-4.13355	3.57195e-05	0.000603978	4123.27	-0.51099	0.0930101	-5.49392	3.93114e-08	1.02441e-06	ATM
ENSG00000149403	14.8683	7.1364	1.2817	5.56793	2.57784e-08	2.99003e-07	14.8683	7.0284	1.28374	5.47494	4.37657e-08	4.81672e-07	14.8683	6.53054	1.28908	5.06605	4.06158e-07	1.02095e-05	14.8683	6.53736	1.2883	5.0744	3.88731e-07	8.53281e-06	GRIK4
ENSG00000149428	13222.6	0.373535	0.0434886	8.58927	8.75246e-18	2.2801e-16	13222.6	0.545326	0.0434722	12.5442	4.27445e-36	2.27863e-34	13222.6	0.161584	0.0436266	3.70379	0.000212403	0.00294164	13222.6	0.231365	0.0435696	5.31025	1.09473e-07	2.68409e-06	HYOU1
ENSG00000149557	401.811	1.75313	0.180573	9.70869	2.76872e-22	9.24568e-21	401.811	1.56205	0.181456	8.60839	7.40931e-18	1.85345e-16	401.811	1.34973	0.182105	7.41182	1.24578e-13	6.83066e-12	401.811	1.62993	0.181049	9.00273	2.20173e-19	1.49534e-17	FEZ1
ENSG00000149573	345.257	1.28125	0.159375	8.03921	9.04204e-16	2.07259e-14	345.257	1.35668	0.159543	8.50349	1.83967e-17	4.47171e-16	345.257	0.624636	0.162533	3.84314	0.00012147	0.00180206	345.257	0.540549	0.162687	3.32263	0.000891736	0.00895965	MPZL2
ENSG00000150054	517.007	-0.977948	0.113832	-8.59112	8.61258e-18	2.24645e-16	517.007	-1.06386	0.11509	-9.24377	2.37964e-20	6.86335e-19	517.007	-0.405585	0.111661	-3.63229	0.000280913	0.00371224	517.007	-0.39395	0.111397	-3.53645	0.000405536	0.0045534	MPP7
ENSG00000150093	8251.18	-0.733868	0.0442164	-16.5972	7.29968e-62	8.36512e-60	8251.18	-0.751695	0.0443274	-16.9578	1.68548e-64	1.76853e-62	8251.18	-0.720883	0.0442912	-16.276	1.46143e-59	6.22836e-57	8251.18	-0.740061	0.0442633	-16.7195	9.45106e-63	3.12238e-60	ITGB1
ENSG00000150637	5574.9	0.212441	0.0684592	3.10318	0.00191455	0.00900427	5574.9	0.227757	0.0685297	3.32348	0.000889003	0.00458317	5574.9	0.217976	0.0685263	3.1809	0.00146816	0.0153134	5574.9	0.269529	0.0684591	3.93708	8.24801e-05	0.00113298	CD226
ENSG00000150893	192.206	2.11735	0.223061	9.49223	2.26136e-21	7.26233e-20	192.206	2.33895	0.222712	10.5021	8.44673e-26	3.11401e-24	192.206	1.31844	0.227907	5.785	7.25125e-09	2.31245e-07	192.206	1.29097	0.227714	5.66927	1.43411e-08	3.99339e-07	FREM2
ENSG00000150907	3031.74	0.19364	0.0725899	2.66759	0.00763983	0.0297024	3031.74	0.227493	0.0726927	3.12952	0.00175092	0.00836467	3031.74	0.2559	0.0726444	3.52264	0.000427276	0.00538098	3031.74	0.24715	0.0725939	3.40455	0.000662721	0.00691528	FOXO1
ENSG00000150995	6620.42	1.06771	0.0741813	14.3932	5.70507e-47	4.51476e-45	6620.42	1.19121	0.0741829	16.0577	5.04972e-58	4.76008e-56	6620.42	0.467763	0.0745257	6.27654	3.4619e-10	1.32756e-08	6620.42	0.569023	0.0744346	7.6446	2.09601e-14	1.02652e-12	ITPR1
ENSG00000151150	905.336	1.51351	0.100788	15.0167	5.70601e-51	4.86425e-49	905.336	1.77356	0.100557	17.6374	1.27195e-69	1.49722e-67	905.336	0.631458	0.103374	6.1085	1.00573e-09	3.58544e-08	905.336	0.466474	0.10378	4.49485	6.96182e-06	0.000121813	ANK3
ENSG00000151239	1365.05	-0.366341	0.0685761	-5.34211	9.18712e-08	9.94647e-07	1365.05	-0.340229	0.0688671	-4.94036	7.79769e-07	7.17542e-06	1365.05	-0.232682	0.0685195	-3.39586	0.000684133	0.00803813	1365.05	-0.214487	0.0683262	-3.13917	0.00169428	0.0153748	TWF1
ENSG00000151276	168.515	1.77458	0.253608	6.99733	2.6088e-12	4.63637e-11	168.515	1.88947	0.25367	7.44853	9.43846e-14	1.75657e-12	168.515	1.34238	0.256691	5.22954	1.69936e-07	4.53291e-06	168.515	1.99553	0.252882	7.89114	2.99441e-15	1.55645e-13	MAGI1
ENSG00000151287	1303.82	0.534817	0.0814195	6.56866	5.07705e-11	7.99331e-10	1303.82	0.459125	0.0818491	5.60941	2.03019e-08	2.3306e-07	1303.82	0.395047	0.0819606	4.81996	1.43588e-06	3.27563e-05	1303.82	0.419355	0.0817805	5.12781	2.93129e-07	6.62839e-06	TEX30
ENSG00000151292	1563.31	0.565045	0.0805574	7.01419	2.31282e-12	4.12784e-11	1563.31	0.700519	0.0805454	8.69719	3.40209e-18	8.69803e-17	1563.31	0.256706	0.0813552	3.15538	0.0016029	0.0165333	1563.31	0.309692	0.0811283	3.81731	0.000134912	0.00175314	CSNK1G3
ENSG00000151376	56.5046	1.44321	0.340871	4.2339	2.29675e-05	0.000169715	56.5046	1.43156	0.342403	4.18092	2.90333e-05	0.000208308	56.5046	1.44043	0.342126	4.21024	2.55096e-05	0.000446645	56.5046	1.37592	0.342236	4.0204	5.81004e-05	0.000829666	ME3
ENSG00000151490	154.298	-1.29396	0.223155	-5.79846	6.69283e-09	8.35449e-08	154.298	-1.90594	0.231363	-8.23787	1.75308e-16	4.00909e-15	154.298	-1.21652	0.223465	-5.44388	5.21324e-08	1.49478e-06	154.298	-1.01951	0.221411	-4.60458	4.13295e-06	7.55009e-05	PTPRO
ENSG00000151503	10073.1	0.282866	0.0554363	5.10255	3.35114e-07	3.37383e-06	10073.1	0.255845	0.0555007	4.60976	4.0314e-06	3.32211e-05	10073.1	0.205522	0.0555164	3.70201	0.000213898	0.00295798	10073.1	0.216604	0.055487	3.90369	9.47367e-05	0.00127881	NCAPD3
ENSG00000151623	65.3791	-1.64649	0.276761	-5.94915	2.69535e-09	3.53497e-08	65.3791	-1.49803	0.276351	-5.42075	5.93489e-08	6.38924e-07	65.3791	-1.18326	0.270086	-4.38105	1.18107e-05	0.000225076	65.3791	-0.9589	0.26573	-3.60855	0.000307912	0.00360038	NR3C2
ENSG00000151651	5275.29	0.352132	0.0587107	5.99775	2.00072e-09	2.66057e-08	5275.29	0.514943	0.0586855	8.77462	1.71475e-18	4.46778e-17	5275.29	0.280307	0.058855	4.76267	1.9105e-06	4.28024e-05	5275.29	0.356723	0.05875	6.07189	1.26415e-09	3.96791e-08	ADAM8
ENSG00000151690	4148.65	-0.247497	0.056212	-4.40292	1.06802e-05	8.43913e-05	4148.65	-0.271523	0.0563791	-4.81602	1.46451e-06	1.29558e-05	4148.65	-0.191936	0.056273	-3.4108	0.000647734	0.00767073	4148.65	-0.248046	0.0562737	-4.40786	1.04399e-05	0.000175577	MFSD6
ENSG00000151702	6826.04	-0.414724	0.0528793	-7.84284	4.4047e-15	9.68249e-14	6826.04	-0.483183	0.0530306	-9.11139	8.13337e-20	2.27509e-18	6826.04	-0.251322	0.0528435	-4.75597	1.97493e-06	4.39832e-05	6826.04	-0.206489	0.0527759	-3.91257	9.13199e-05	0.00123784	FLI1
ENSG00000151726	3718.67	1.15232	0.0522757	22.0432	1.11117e-107	2.67842e-105	3718.67	1.32816	0.0522322	25.4279	1.23916e-142	3.83133e-140	3718.67	0.473223	0.0532419	8.88816	6.21306e-19	5.13248e-17	3718.67	0.515058	0.0530944	9.70079	2.99177e-22	2.36096e-20	ACSL1
ENSG00000151849	2018.12	0.382644	0.0977435	3.91477	9.04893e-05	0.000594688	2018.12	0.359696	0.0979192	3.6734	0.000239346	0.00141913	2018.12	0.322274	0.0979468	3.2903	0.00100082	0.011238	2018.12	0.320101	0.0978814	3.2703	0.00107435	0.0104733	CPAP
ENSG00000151914	335.898	0.874044	0.159309	5.48646	4.10076e-08	4.62599e-07	335.898	0.667243	0.160656	4.15325	3.27792e-05	0.000232665	335.898	0.629608	0.160756	3.91654	8.98283e-05	0.00138525	335.898	0.6487	0.160427	4.04359	5.26381e-05	0.000759454	DST
ENSG00000151948	193.358	1.64745	0.231142	7.12742	1.02264e-12	1.88286e-11	193.358	1.56058	0.232359	6.71623	1.86491e-11	2.94187e-10	193.358	1.97685	0.230081	8.59199	8.54751e-18	6.41132e-16	193.358	2.24942	0.228741	9.83388	8.04547e-23	6.50715e-21	GLT1D1
ENSG00000152104	360.58	2.03144	0.190819	10.646	1.82112e-26	7.1518e-25	360.58	2.03746	0.191203	10.656	1.63491e-26	6.16456e-25	360.58	2.00257	0.191268	10.47	1.1868e-25	1.35701e-23	360.58	2.32283	0.190165	12.2148	2.59087e-34	3.62539e-32	PTPN14
ENSG00000152229	1730.58	1.28064	0.066868	19.1517	9.36728e-82	1.40315e-79	1730.58	1.36558	0.0669359	20.4014	1.62656e-92	2.71356e-90	1730.58	0.626852	0.0684138	9.16265	5.06381e-20	4.45805e-18	1730.58	0.813326	0.0678404	11.9888	4.06607e-33	5.24874e-31	PSTPIP2
ENSG00000152463	178.094	1.41472	0.188548	7.50324	6.22605e-14	1.25184e-12	178.094	1.7646	0.187384	9.41702	4.64053e-21	1.38138e-19	178.094	0.905283	0.192893	4.69319	2.6898e-06	5.83785e-05	178.094	0.934751	0.192199	4.86345	1.15354e-06	2.3373e-05	OLAH
ENSG00000152484	5220.63	0.670173	0.0576092	11.6331	2.79745e-31	1.35174e-29	5220.63	0.726327	0.0576584	12.5971	2.19102e-36	1.17883e-34	5220.63	0.352681	0.0579436	6.08662	1.1532e-09	4.0648e-08	5220.63	0.410207	0.0578459	7.09136	1.32797e-12	5.5547e-11	USP12
ENSG00000152518	3940.09	-1.38338	0.0848137	-16.3108	8.26666e-60	8.89026e-58	3940.09	-1.50113	0.0851196	-17.6356	1.31316e-69	1.53792e-67	3940.09	-0.60845	0.0842041	-7.2259	4.97811e-13	2.54358e-11	3940.09	-0.428386	0.0840454	-5.09708	3.44926e-07	7.69256e-06	ZFP36L2
ENSG00000152558	25646.8	-0.437805	0.0430689	-10.1652	2.83437e-24	1.0126e-22	25646.8	-0.485077	0.0431116	-11.2517	2.27286e-29	9.60025e-28	25646.8	-0.351149	0.043075	-8.15204	3.57844e-16	2.40512e-14	25646.8	-0.381985	0.0430691	-8.86912	7.3729e-19	4.82257e-17	TMEM123
ENSG00000152642	1517.49	-0.552376	0.0864806	-6.38728	1.68867e-10	2.50093e-09	1517.49	-0.574244	0.0868067	-6.61521	3.71035e-11	5.67542e-10	1517.49	-0.324703	0.0862524	-3.76457	0.000166834	0.00238088	1517.49	-0.310488	0.0861222	-3.6052	0.00031191	0.00363621	GPD1L
ENSG00000152894	796.401	1.20531	0.106661	11.3004	1.30595e-29	5.96669e-28	796.401	1.23711	0.106855	11.5774	5.36231e-31	2.42865e-29	796.401	0.312844	0.109466	2.85791	0.00426446	0.0361601	796.401	0.381309	0.109013	3.49783	0.000469058	0.00517131	PTPRK
ENSG00000152952	60.2201	1.52768	0.359727	4.24678	2.16861e-05	0.000161212	60.2201	1.68941	0.359442	4.70009	2.60047e-06	2.20645e-05	60.2201	1.04617	0.365999	2.85839	0.00425793	0.0361288	60.2201	1.22162	0.363271	3.36282	0.000771499	0.00788572	PLOD2
ENSG00000152990	279.777	1.53166	0.15643	9.79131	1.22694e-22	4.15003e-21	279.777	1.49848	0.157199	9.53236	1.53749e-21	4.65382e-20	279.777	1.28026	0.158287	8.08819	6.05555e-16	3.97041e-14	279.777	1.61673	0.156309	10.3431	4.49518e-25	4.07535e-23	ADGRA3
ENSG00000153179	3361.63	-0.478401	0.0673587	-7.10229	1.22703e-12	2.24147e-11	3361.63	-0.571313	0.0676313	-8.44746	2.97717e-17	7.10994e-16	3361.63	-0.294714	0.0672796	-4.38044	1.1844e-05	0.00022548	3361.63	-0.369943	0.0673012	-5.49683	3.86673e-08	1.01033e-06	RASSF3
ENSG00000153234	190.967	1.74777	0.22314	7.83263	4.77765e-15	1.04476e-13	190.967	1.93864	0.222875	8.69833	3.36813e-18	8.62071e-17	190.967	1.2928	0.226117	5.71738	1.08177e-08	3.35852e-07	190.967	1.36658	0.225339	6.06456	1.32318e-09	4.13988e-08	NR4A2
ENSG00000153563	20629.9	-0.694951	0.049524	-14.0326	9.84642e-45	7.45449e-43	20629.9	-0.732796	0.0495711	-14.7827	1.89343e-49	1.46356e-47	20629.9	-0.521778	0.0495082	-10.5392	5.69618e-26	6.63446e-24	20629.9	-0.50182	0.0494891	-10.14	3.67063e-24	3.22288e-22	CD8A
ENSG00000153574	3074.15	0.376466	0.0614129	6.13008	8.78336e-10	1.20871e-08	3074.15	0.391156	0.0615477	6.35534	2.07965e-10	2.99721e-09	3074.15	0.275991	0.0616752	4.4749	7.64455e-06	0.000151214	3074.15	0.236269	0.0616546	3.83214	0.000127035	0.00166186	RPIA
ENSG00000153721	9.08197	6.72766	1.55442	4.32809	1.50409e-05	0.000115794	9.08197	6.63055	1.55654	4.2598	2.04613e-05	0.000149867	9.08197	4.91593	1.58916	3.09341	0.00197869	0.0195183	9.08197	5.4722	1.57297	3.4789	0.000503476	0.00549482	CNKSR3
ENSG00000153936	1817.58	-0.189007	0.066408	-2.84615	0.00442508	0.0186006	1817.58	-0.279263	0.0668667	-4.17642	2.96133e-05	0.000211945	1817.58	-0.20561	0.0666717	-3.08392	0.0020429	0.0199732	1817.58	-0.226845	0.0666007	-3.40605	0.000659112	0.00689979	HS2ST1
ENSG00000154065	28.1123	2.7034	0.699372	3.86546	0.00011088	0.000716345	28.1123	2.86276	0.699047	4.09524	4.21735e-05	0.000294212	28.1123	2.48608	0.703258	3.53509	0.000407642	0.00516145	28.1123	3.09004	0.696272	4.43798	9.08077e-06	0.000155129	ANKRD29
ENSG00000154096	426.388	2.67232	0.137713	19.405	6.99909e-84	1.08724e-81	426.388	2.98081	0.137262	21.7162	1.44216e-104	2.83408e-102	426.388	1.42801	0.143565	9.94677	2.60511e-23	2.66946e-21	426.388	1.72827	0.141501	12.2138	2.62251e-34	3.62539e-32	THY1
ENSG00000154124	5065.24	0.302617	0.055457	5.45679	4.84831e-08	5.4313e-07	5065.24	0.280177	0.0555788	5.04108	4.62903e-07	4.40832e-06	5065.24	0.184063	0.0556497	3.30753	0.000941227	0.0106646	5065.24	0.161085	0.0556207	2.89614	0.00377787	0.0296128	OTULIN
ENSG00000154165	5660.15	-0.950881	0.0504963	-18.8307	4.23078e-79	6.03563e-77	5660.15	-1.04945	0.0507812	-20.6662	6.97811e-95	1.18982e-92	5660.15	-0.234545	0.0499192	-4.6985	2.6208e-06	5.7013e-05	5660.15	-0.26282	0.0498981	-5.26713	1.3857e-07	3.34698e-06	GPR15
ENSG00000154229	7809.41	0.250004	0.0717333	3.48519	0.000491797	0.00272699	7809.41	0.244912	0.0717908	3.41147	0.000646143	0.0034524	7809.41	0.324676	0.0717493	4.52514	6.03555e-06	0.000121697	7809.41	0.334782	0.0717219	4.66778	3.04471e-06	5.64013e-05	PRKCA
ENSG00000154358	481.517	-0.596769	0.128003	-4.66215	3.1293e-06	2.69949e-05	481.517	-0.717544	0.129182	-5.55451	2.78389e-08	3.13834e-07	481.517	-0.3493	0.127442	-2.74084	0.00612819	0.048082	481.517	-0.414773	0.127484	-3.25353	0.00113981	0.0110095	OBSCN
ENSG00000154642	6734.33	0.418143	0.0611481	6.8382	8.01971e-12	1.35521e-10	6734.33	0.432053	0.0612104	7.05848	1.68331e-12	2.84507e-11	6734.33	0.318771	0.0612682	5.20288	1.96222e-07	5.16067e-06	6734.33	0.328931	0.061229	5.37214	7.78074e-08	1.95946e-06	C21orf91
ENSG00000154822	1804.17	-0.719565	0.0968375	-7.43065	1.08069e-13	2.14613e-12	1804.17	-0.727379	0.0970697	-7.49337	6.7128e-14	1.27072e-12	1804.17	-0.421348	0.0965533	-4.36389	1.27772e-05	0.000242507	1804.17	-0.419281	0.0964718	-4.34616	1.38544e-05	0.000226363	PLCL2
ENSG00000154914	32.7632	2.79914	0.541731	5.16703	2.37841e-07	2.42596e-06	32.7632	2.9126	0.541857	5.37522	7.64913e-08	8.10304e-07	32.7632	2.00041	0.552457	3.62093	0.000293541	0.00385738	32.7632	1.6004	0.558555	2.86525	0.00416677	0.0321276	USP43
ENSG00000154930	1880.9	-1.07194	0.0844995	-12.6858	7.08992e-37	4.17648e-35	1880.9	-1.18453	0.0850651	-13.9249	4.46866e-44	2.96068e-42	1880.9	-0.329052	0.0833865	-3.94611	7.94321e-05	0.00125064	1880.9	-0.334583	0.0833167	-4.0158	5.92436e-05	0.000842902	ACSS1
ENSG00000154978	7117.01	0.656098	0.0486409	13.4886	1.82525e-41	1.23078e-39	7117.01	0.746747	0.048662	15.3456	3.79187e-53	3.25665e-51	7117.01	0.189608	0.0490377	3.86656	0.00011038	0.00165468	7117.01	0.175818	0.0490036	3.58785	0.000333413	0.00385462	VOPP1
ENSG00000155265	647.887	-1.16234	0.138141	-8.4142	3.95599e-17	9.80628e-16	647.887	-1.43273	0.139761	-10.2513	1.16769e-24	4.09027e-23	647.887	-0.575708	0.1367	-4.21148	2.53698e-05	0.000444612	647.887	-0.859265	0.137337	-6.25663	3.93387e-10	1.32434e-08	GOLGA7B
ENSG00000155330	1568.97	0.500622	0.0740758	6.75823	1.39683e-11	2.30835e-10	1568.97	0.473062	0.0743774	6.36029	2.0137e-10	2.9112e-09	1568.97	0.389585	0.0745194	5.22797	1.71381e-07	4.55849e-06	1568.97	0.435531	0.0743109	5.86093	4.6027e-09	1.34305e-07	C16orf87
ENSG00000155363	2905.17	0.791354	0.0767415	10.3119	6.22322e-25	2.31807e-23	2905.17	0.936723	0.0767268	12.2085	2.79861e-34	1.40166e-32	2905.17	0.229715	0.0774654	2.96539	0.00302296	0.0275445	2905.17	0.223374	0.0774007	2.88594	0.00390241	0.030402	MOV10
ENSG00000155660	9615.81	0.26068	0.0452285	5.76362	8.23293e-09	1.0162e-07	9615.81	0.378415	0.0452339	8.36574	5.97407e-17	1.40074e-15	9615.81	0.166671	0.0453448	3.67563	0.000237265	0.00322172	9615.81	0.2821	0.0452475	6.2346	4.52947e-10	1.51698e-08	PDIA4
ENSG00000155719	56.5201	1.70163	0.365154	4.66002	3.16174e-06	2.72523e-05	56.5201	2.0221	0.363547	5.56214	2.66483e-08	3.01437e-07	56.5201	1.2852	0.370807	3.46595	0.000528362	0.00644203	56.5201	1.04063	0.373368	2.78716	0.00531727	0.0389347	OTOA
ENSG00000155849	5483.73	0.555768	0.0569778	9.7541	1.77162e-22	5.96349e-21	5483.73	0.621251	0.0570199	10.8953	1.21332e-27	4.80953e-26	5483.73	0.264546	0.0572846	4.6181	3.87272e-06	8.15052e-05	5483.73	0.349372	0.0571683	6.11129	9.88308e-10	3.16844e-08	ELMO1
ENSG00000155850	1207.54	-0.570492	0.105943	-5.38491	7.24811e-08	7.94564e-07	1207.54	-0.592348	0.106273	-5.57384	2.49186e-08	2.82562e-07	1207.54	-0.316311	0.105661	-2.99365	0.00275666	0.0255526	1207.54	-0.473674	0.105861	-4.47447	7.66004e-06	0.000133193	SLC26A2
ENSG00000155926	5086.25	-0.480774	0.0533473	-9.01216	2.02046e-19	5.80426e-18	5086.25	-0.486016	0.0534888	-9.08631	1.02462e-19	2.84549e-18	5086.25	-0.160896	0.0531513	-3.02713	0.00246888	0.0232996	5086.25	-0.156293	0.0530992	-2.94342	0.00324606	0.0262649	SLA
ENSG00000155966	133.744	0.642986	0.241845	2.65867	0.00784487	0.0303869	133.744	0.962741	0.24053	4.00258	6.26547e-05	0.000420156	133.744	0.701098	0.242253	2.89408	0.00380273	0.0327556	133.744	0.835612	0.240902	3.46869	0.000523011	0.00567533	AFF2
ENSG00000156113	113.09	4.17923	0.378764	11.0339	2.62323e-28	1.12729e-26	113.09	4.70438	0.377549	12.4603	1.22871e-35	6.49035e-34	113.09	2.41271	0.392017	6.15461	7.5263e-10	2.75651e-08	113.09	2.88452	0.386508	7.46302	8.45584e-14	3.93368e-12	KCNMA1
ENSG00000156136	5975.85	-0.467067	0.0513442	-9.09679	9.30385e-20	2.74032e-18	5975.85	-0.515711	0.0515049	-10.0129	1.33824e-23	4.47153e-22	5975.85	-0.290374	0.0512907	-5.66134	1.50195e-08	4.59455e-07	5975.85	-0.273839	0.0512329	-5.34498	9.04293e-08	2.23403e-06	DCK
ENSG00000156234	38.4963	4.81634	0.650149	7.40805	1.28168e-13	2.52851e-12	38.4963	5.27534	0.648589	8.13357	4.1682e-16	9.3118e-15	38.4963	1.91446	0.701809	2.72789	0.006374	0.0495955	38.4963	2.94418	0.671164	4.38668	1.15093e-05	0.0001924	CXCL13
ENSG00000156502	2262	0.535138	0.078589	6.80933	9.8057e-12	1.6397e-10	2262	0.487699	0.0788043	6.18874	6.06466e-10	8.34619e-09	2262	0.289686	0.0790575	3.66425	0.000248065	0.00333457	2262	0.374269	0.0788607	4.74595	2.07532e-06	3.95813e-05	SUPV3L1
ENSG00000156675	10954	0.169149	0.0575243	2.94047	0.00327712	0.0143895	10954	0.143707	0.0575859	2.49552	0.0125772	0.0462941	10954	0.351487	0.0574984	6.11298	9.77856e-10	3.49938e-08	10954	0.351688	0.0574783	6.11863	9.43857e-10	3.04094e-08	RAB11FIP1
ENSG00000156711	3943.58	-0.378105	0.0474244	-7.97279	1.55133e-15	3.52469e-14	3943.58	-0.353678	0.0475717	-7.43462	1.04868e-13	1.94076e-12	3943.58	-0.249098	0.0474024	-5.25496	1.48057e-07	4.01209e-06	3943.58	-0.269678	0.0473561	-5.69468	1.23602e-08	3.46654e-07	MAPK13
ENSG00000156738	2118.04	-0.499084	0.0765229	-6.52202	6.93653e-11	1.07434e-09	2118.04	-0.549179	0.0767648	-7.15405	8.42518e-13	1.44934e-11	2118.04	-1.30942	0.0781569	-16.7537	5.32205e-63	2.43412e-60	2118.04	-1.55188	0.0786299	-19.7365	1.04844e-86	5.24006e-84	MS4A1
ENSG00000156860	9610.51	0.250722	0.0606153	4.13628	3.52988e-05	0.000252991	9610.51	0.367769	0.0606197	6.06683	1.30457e-09	1.71884e-08	9610.51	0.296214	0.0606429	4.88456	1.0366e-06	2.42979e-05	9610.51	0.288082	0.0606232	4.75201	2.01401e-06	3.86009e-05	FBRS
ENSG00000157216	5169.34	0.264659	0.0526259	5.02906	4.92899e-07	4.82342e-06	5169.34	0.347716	0.0526646	6.60246	4.04384e-11	6.17331e-10	5169.34	0.304792	0.0526891	5.78472	7.2634e-09	2.31245e-07	5169.34	0.292457	0.0526511	5.55463	2.78204e-08	7.42842e-07	SSBP3
ENSG00000157557	2248.52	0.789449	0.0762204	10.3575	3.87145e-25	1.44979e-23	2248.52	0.870542	0.0762746	11.4133	3.58993e-30	1.56185e-28	2248.52	0.375172	0.0769402	4.87614	1.0818e-06	2.52626e-05	2248.52	0.43694	0.0767573	5.69249	1.25199e-08	3.50628e-07	ETS2
ENSG00000157570	617.501	-1.72182	0.117187	-14.6929	7.15984e-49	5.84238e-47	617.501	-1.84373	0.118937	-15.5017	3.37922e-54	2.99086e-52	617.501	-0.457218	0.111958	-4.08382	4.43004e-05	0.000737763	617.501	-0.471751	0.111836	-4.21823	2.46232e-05	0.000380013	TSPAN18
ENSG00000157601	13447.1	2.9602	0.0500244	59.1751	0	0	13447.1	3.10283	0.0500216	62.0298	0	0	13447.1	0.66533	0.0511529	13.0067	1.12105e-38	2.23638e-36	13447.1	0.695281	0.0510738	13.6133	3.3394e-42	6.02699e-40	MX1
ENSG00000157680	185.846	5.78245	0.360415	16.0438	6.31178e-58	6.52041e-56	185.846	6.22326	0.359835	17.2948	5.14942e-67	5.63255e-65	185.846	3.50658	0.372794	9.4062	5.14403e-21	4.75177e-19	185.846	4.38779	0.365551	12.0032	3.41648e-33	4.4694e-31	DGKI
ENSG00000157978	968.252	-1.22854	0.101468	-12.1077	9.61797e-34	5.09339e-32	968.252	-1.22199	0.101931	-11.9884	4.08856e-33	1.98762e-31	968.252	-0.441268	0.0994813	-4.43569	9.17794e-06	0.000178717	968.252	-0.537469	0.0995781	-5.39747	6.75881e-08	1.71094e-06	LDLRAP1
ENSG00000158050	1805.82	1.77737	0.131382	13.5283	1.06529e-41	7.25331e-40	1805.82	2.03269	0.1313	15.4813	4.63868e-54	4.08998e-52	1805.82	0.592146	0.132793	4.45917	8.22782e-06	0.000161728	1805.82	0.765179	0.132446	5.77731	7.59055e-09	2.16625e-07	DUSP2
ENSG00000158286	190.454	1.28672	0.214101	6.00987	1.85667e-09	2.48317e-08	190.454	1.09631	0.215728	5.08188	3.73723e-07	3.60643e-06	190.454	1.31339	0.214508	6.1228	9.19425e-10	3.30289e-08	190.454	0.777371	0.217261	3.57805	0.000346167	0.00397461	RNF207
ENSG00000158457	1699.4	0.481351	0.0764654	6.29502	3.07359e-10	4.42998e-09	1699.4	0.571426	0.0765182	7.46785	8.15153e-14	1.52563e-12	1699.4	-0.505518	0.0786913	-6.42406	1.32687e-10	5.31655e-09	1699.4	-0.451543	0.0783917	-5.76009	8.40707e-09	2.38184e-07	TSPAN33
ENSG00000158470	3472.85	0.475361	0.0575974	8.25317	1.54242e-16	3.68405e-15	3472.85	0.511837	0.0576941	8.87155	7.21332e-19	1.92485e-17	3472.85	0.211151	0.058037	3.63821	0.000274536	0.00363685	3472.85	0.170116	0.0580182	2.93212	0.00336661	0.027032	B4GALT5
ENSG00000158555	691.556	-0.578568	0.111395	-5.19383	2.06012e-07	2.12298e-06	691.556	-0.694612	0.112285	-6.18613	6.16591e-10	8.46043e-09	691.556	-0.470341	0.111411	-4.22168	2.42492e-05	0.000426969	691.556	-0.512229	0.111367	-4.59948	4.23541e-06	7.72412e-05	GDPD5
ENSG00000158717	1742.97	-0.957468	0.0741318	-12.9158	3.66832e-38	2.22981e-36	1742.97	-1.11299	0.074893	-14.8611	5.89924e-50	4.65298e-48	1742.97	-0.455598	0.0732955	-6.2159	5.10322e-10	1.91775e-08	1742.97	-0.380312	0.0730598	-5.20549	1.93485e-07	4.5384e-06	RNF166
ENSG00000158747	2433.52	0.598373	0.0695135	8.60801	7.43429e-18	1.94637e-16	2433.52	0.692499	0.0695576	9.95577	2.37985e-23	7.82786e-22	2433.52	0.532741	0.0697568	7.63712	2.22142e-14	1.30994e-12	2433.52	0.541524	0.0696659	7.77316	7.65533e-15	3.87578e-13	NBL1
ENSG00000158856	811.35	-0.928454	0.101807	-9.11978	7.52747e-20	2.22964e-18	811.35	-0.796152	0.101791	-7.82143	5.22287e-15	1.08524e-13	811.35	-0.309348	0.100086	-3.0908	0.00199615	0.0196286	811.35	-0.307584	0.0999264	-3.0781	0.00208324	0.0183573	DMTN
ENSG00000158859	227.111	2.264	0.199686	11.3378	8.52638e-30	3.92982e-28	227.111	2.8679	0.198136	14.4744	1.75854e-47	1.28235e-45	227.111	1.18101	0.206654	5.71493	1.09749e-08	3.40168e-07	227.111	1.27104	0.205492	6.18534	6.19686e-10	2.04381e-08	ADAMTS4
ENSG00000158869	221.095	0.544011	0.202624	2.68483	0.0072566	0.0283967	221.095	0.572892	0.203207	2.81925	0.00481365	0.0203063	221.095	0.966992	0.201033	4.81013	1.50834e-06	3.43256e-05	221.095	1.03537	0.200484	5.16438	2.41243e-07	5.53212e-06	FCER1G
ENSG00000159023	5609.8	-0.644572	0.0501054	-12.8643	7.14691e-38	4.30683e-36	5609.8	-0.717237	0.0503205	-14.2534	4.27048e-46	3.00085e-44	5609.8	-0.318294	0.0499065	-6.3778	1.79649e-10	7.07728e-09	5609.8	-0.319067	0.0498599	-6.39927	1.56119e-10	5.47314e-09	EPB41
ENSG00000159263	76.3252	2.44658	0.352585	6.93899	3.94912e-12	6.83873e-11	76.3252	2.36109	0.35379	6.67369	2.49452e-11	3.88466e-10	76.3252	1.05398	0.366224	2.87797	0.0040024	0.0342239	76.3252	1.47618	0.360361	4.09641	4.19609e-05	0.000618218	SIM2
ENSG00000159335	5269.29	0.657765	0.0995608	6.60667	3.93071e-11	6.26375e-10	5269.29	0.78723	0.0995602	7.90708	2.63505e-15	5.5905e-14	5269.29	0.397568	0.0997282	3.98652	6.70501e-05	0.00107006	5269.29	0.426009	0.0996864	4.27349	1.92439e-05	0.000306206	PTMS
ENSG00000159388	4843.68	0.33501	0.0485977	6.89355	5.44184e-12	9.33885e-11	4843.68	0.379239	0.0486846	7.78972	6.71602e-15	1.38188e-13	4843.68	0.507734	0.0485386	10.4604	1.31261e-25	1.49176e-23	4843.68	0.507847	0.0484858	10.4741	1.13567e-25	1.04912e-23	BTG2
ENSG00000159399	5922.94	0.696437	0.0620761	11.2191	3.28655e-29	1.45405e-27	5922.94	0.7596	0.0621128	12.2294	2.16623e-34	1.09202e-32	5922.94	0.419766	0.0623235	6.73527	1.6363e-11	7.20278e-10	5922.94	0.502352	0.062228	8.07276	6.87252e-16	3.7629e-14	HK2
ENSG00000159618	2417.24	0.765564	0.0673336	11.3697	5.91781e-30	2.75172e-28	2417.24	0.878502	0.0673515	13.0435	6.91626e-39	3.9213e-37	2417.24	0.289264	0.0681845	4.24237	2.21175e-05	0.000392381	2417.24	0.276394	0.0681114	4.05797	4.95013e-05	0.000717916	ADGRG5
ENSG00000159788	179.671	-0.984888	0.20211	-4.87304	1.09895e-06	1.02336e-05	179.671	-1.19003	0.205008	-5.8048	6.44425e-09	7.84851e-08	179.671	-0.831253	0.201797	-4.11925	3.80109e-05	0.000638691	179.671	-0.85688	0.201578	-4.25087	2.12945e-05	0.000335277	RGS12
ENSG00000159840	7894.45	-0.576373	0.0705904	-8.16503	3.21344e-16	7.52951e-15	7894.45	-0.522694	0.070629	-7.40055	1.35622e-13	2.48218e-12	7894.45	-0.226197	0.0704795	-3.2094	0.00133014	0.0141554	7894.45	-0.267984	0.0704734	-3.80263	0.00014317	0.00184324	ZYX
ENSG00000159842	5603.7	-0.672357	0.0621556	-10.8173	2.84981e-27	1.17413e-25	5603.7	-0.618342	0.0622211	-9.93783	2.84979e-23	9.3207e-22	5603.7	-0.197618	0.0618786	-3.19365	0.00140488	0.014767	5603.7	-0.172198	0.0618253	-2.78523	0.00534899	0.0391523	ABR
ENSG00000160013	1390.65	2.12413	0.0937625	22.6544	1.26283e-113	3.43933e-111	1390.65	2.34036	0.0936588	24.9882	8.21335e-138	2.50604e-135	1390.65	1.05292	0.0959592	10.9726	5.17744e-28	6.74218e-26	1390.65	1.16523	0.0955333	12.1971	3.22064e-34	4.4209e-32	PTGIR
ENSG00000160179	1382.18	-0.484043	0.0815554	-5.93515	2.93584e-09	3.83359e-08	1382.18	-0.593095	0.0821336	-7.22111	5.15661e-13	9.05199e-12	1382.18	-0.434372	0.0817006	-5.31663	1.05706e-07	2.92361e-06	1382.18	-0.386327	0.0814665	-4.74216	2.1145e-06	4.02106e-05	ABCG1
ENSG00000160183	751.874	1.40713	0.140227	10.0346	1.07361e-23	3.78398e-22	751.874	1.41649	0.140428	10.0869	6.31135e-24	2.13344e-22	751.874	0.752482	0.141867	5.30412	1.13216e-07	3.10593e-06	751.874	0.800607	0.141593	5.65428	1.56501e-08	4.32085e-07	TMPRSS3
ENSG00000160185	3861.76	0.169441	0.0577305	2.93504	0.00333502	0.0146162	3861.76	0.26159	0.0577691	4.5282	5.94877e-06	4.81151e-05	3861.76	0.268111	0.0577456	4.64296	3.43447e-06	7.27719e-05	3861.76	0.221649	0.0577359	3.83902	0.000123527	0.00162359	UBASH3A
ENSG00000160255	29490.5	-0.383927	0.0424106	-9.05261	1.39586e-19	4.0713e-18	29490.5	-0.355395	0.0424326	-8.37553	5.49762e-17	1.29163e-15	29490.5	-0.142152	0.0423843	-3.35388	0.000796881	0.00921615	29490.5	-0.124918	0.0423704	-2.94824	0.00319587	0.0259722	ITGB2
ENSG00000160613	3286.84	-0.235442	0.0665644	-3.53706	0.000404606	0.0022846	3286.84	-0.235297	0.0667123	-3.52704	0.00042023	0.00236465	3286.84	-0.240597	0.0667005	-3.60713	0.000309599	0.0040429	3286.84	-0.221006	0.0666126	-3.31778	0.000907365	0.00908857	PCSK7
ENSG00000160654	9828.06	-0.379352	0.0519345	-7.30442	2.78458e-13	5.33291e-12	9828.06	-0.365238	0.0519954	-7.02443	2.14949e-12	3.61454e-11	9828.06	-0.178791	0.0518907	-3.44553	0.000569948	0.00687751	9828.06	-0.163411	0.051857	-3.15118	0.00162612	0.0148809	CD3G
ENSG00000160685	5380.81	0.234985	0.0594283	3.95409	7.68272e-05	0.000513267	5380.81	0.294049	0.0594781	4.94383	7.66043e-07	7.06033e-06	5380.81	0.176031	0.059557	2.95567	0.00311994	0.0281681	5380.81	0.20639	0.0594906	3.46929	0.000521833	0.00566977	ZBTB7B
ENSG00000160710	32315	0.678471	0.0458936	14.7836	1.87042e-49	1.55038e-47	32315	0.714507	0.0459058	15.5646	1.26589e-54	1.12903e-52	32315	0.177232	0.0459919	3.85355	0.000116415	0.00173531	32315	0.204177	0.0459761	4.44093	8.95695e-06	0.000153417	ADAR
ENSG00000160712	677.933	-0.522979	0.119988	-4.35859	1.30904e-05	0.000101598	677.933	-0.523123	0.120404	-4.34473	1.39444e-05	0.000105569	677.933	-0.545092	0.120426	-4.52635	6.00104e-06	0.000121132	677.933	-0.549187	0.120256	-4.56682	4.95179e-06	8.8951e-05	IL6R
ENSG00000160741	4152.95	0.245126	0.067645	3.62372	0.000290401	0.00170077	4152.95	0.345314	0.0676678	5.10309	3.34161e-07	3.25856e-06	4152.95	0.240468	0.0677443	3.54963	0.000385766	0.00492436	4152.95	0.192736	0.0677373	2.84534	0.00443638	0.0338715	CRTC2
ENSG00000160785	4997.74	0.974557	0.0490378	19.8736	6.88625e-88	1.17408e-85	4997.74	1.0612	0.0490695	21.6265	1.01277e-103	1.925e-101	4997.74	0.437526	0.0496539	8.81152	1.23463e-18	1.00224e-16	4997.74	0.465828	0.0495587	9.39951	5.48202e-21	4.04756e-19	SLC25A44
ENSG00000160789	11987.8	1.26736	0.0627904	20.184	1.35326e-90	2.46776e-88	11987.8	1.51839	0.0627614	24.193	2.6334e-129	7.10069e-127	11987.8	0.654546	0.0630214	10.3861	2.86881e-25	3.22131e-23	11987.8	0.733983	0.0629691	11.6562	2.13262e-31	2.61441e-29	LMNA
ENSG00000160791	1934.28	-0.903823	0.0747868	-12.0853	1.26258e-33	6.60289e-32	1934.28	-1.05048	0.0753716	-13.9373	3.75671e-44	2.50329e-42	1934.28	-0.64846	0.0745233	-8.70143	3.27729e-18	2.52904e-16	1934.28	-0.850263	0.0747947	-11.368	6.0387e-30	6.96487e-28	CCR5
ENSG00000160883	47.5435	2.76189	0.622982	4.43334	9.27864e-06	7.40702e-05	47.5435	2.27268	0.635154	3.57815	0.000346029	0.00198174	47.5435	4.46709	0.607409	7.35433	1.91891e-13	1.02517e-11	47.5435	5.08208	0.604489	8.40723	4.1979e-17	2.44255e-15	HK3
ENSG00000161057	8319.74	0.234406	0.0430993	5.43873	5.36602e-08	5.9825e-07	8319.74	0.287236	0.0431474	6.65707	2.79332e-11	4.31829e-10	8319.74	0.118251	0.0432539	2.73389	0.00625913	0.048925	8319.74	0.202766	0.0431565	4.69839	2.6222e-06	4.91461e-05	PSMC2
ENSG00000161217	2808.98	-0.452133	0.057723	-7.83281	4.77091e-15	1.04437e-13	2808.98	-0.461299	0.0579571	-7.95932	1.7299e-15	3.71777e-14	2808.98	-0.237756	0.0575634	-4.13034	3.62234e-05	0.000611948	2808.98	-0.281113	0.0575454	-4.88506	1.034e-06	2.09945e-05	PCYT1A
ENSG00000161513	1928.83	0.442576	0.0824726	5.36633	8.03533e-08	8.74009e-07	1928.83	0.581096	0.0824586	7.04712	1.82654e-12	3.08041e-11	1928.83	0.254	0.0829236	3.06305	0.0021909	0.0211796	1928.83	0.254666	0.0828325	3.07447	0.00210877	0.0185254	FDXR
ENSG00000161547	8404.87	0.140146	0.0390126	3.59232	0.000327751	0.00189034	8404.87	0.197943	0.0390634	5.06721	4.03681e-07	3.87777e-06	8404.87	0.158898	0.0390812	4.06583	4.78627e-05	0.00078661	8404.87	0.131831	0.0390601	3.37509	0.000737923	0.00760528	SRSF2
ENSG00000161638	1790.49	-0.466076	0.0655356	-7.11179	1.14544e-12	2.09425e-11	1790.49	-0.396214	0.0656739	-6.03306	1.60885e-09	2.0983e-08	1790.49	-0.22543	0.0652516	-3.45479	0.00055073	0.00668001	1790.49	-0.182834	0.0650501	-2.81067	0.00494389	0.0369502	ITGA5
ENSG00000161940	256.398	1.17122	0.178329	6.56774	5.10842e-11	8.01862e-10	256.398	1.114	0.179267	6.21419	5.15887e-10	7.14203e-09	256.398	1.37626	0.177905	7.73591	1.02662e-14	6.31188e-13	256.398	1.30091	0.177996	7.30864	2.69861e-13	1.19548e-11	BCL6B
ENSG00000162078	491.508	0.906754	0.117099	7.74346	9.67496e-15	2.06613e-13	491.508	1.01395	0.117179	8.65304	5.01454e-18	1.26946e-16	491.508	0.818341	0.117899	6.94104	3.89216e-12	1.82922e-10	491.508	0.942327	0.117183	8.04147	8.87639e-16	4.81946e-14	ZG16B
ENSG00000162341	492.079	-0.628648	0.150319	-4.18209	2.88844e-05	0.000210106	492.079	-0.70093	0.151074	-4.63964	3.49025e-06	2.89987e-05	492.079	-0.473092	0.150171	-3.15036	0.00163072	0.0167466	492.079	-0.671674	0.150686	-4.45745	8.2939e-06	0.000143447	TPCN2
ENSG00000162373	310.589	1.38508	0.18926	7.3184	2.50945e-13	4.8104e-12	310.589	1.35242	0.189808	7.12518	1.03942e-12	1.78145e-11	310.589	1.07109	0.190855	5.61204	1.99955e-08	5.99929e-07	310.589	1.22202	0.190027	6.43077	1.26961e-10	4.50771e-09	BEND5
ENSG00000162496	5175.87	0.680089	0.0618573	10.9945	4.06267e-28	1.72816e-26	5175.87	0.794972	0.0618663	12.8498	8.61871e-38	4.76991e-36	5175.87	0.587099	0.0620081	9.4681	2.8497e-21	2.65858e-19	5175.87	0.720144	0.061869	11.6398	2.58567e-31	3.14999e-29	DHRS3
ENSG00000162591	52.4396	-2.33161	0.35848	-6.50416	7.81289e-11	1.2074e-09	52.4396	-2.99479	0.386372	-7.75107	9.11244e-15	1.85521e-13	52.4396	-1.13476	0.336901	-3.36822	0.000756547	0.00881503	52.4396	-1.26221	0.337929	-3.73513	0.000187621	0.00233969	MEGF6
ENSG00000162594	599.532	3.16186	0.131653	24.0166	1.86426e-127	6.10866e-125	599.532	3.20208	0.131813	24.2925	2.35154e-130	6.49166e-128	599.532	1.86631	0.135805	13.7426	5.64149e-43	1.32237e-40	599.532	1.97813	0.135088	14.6433	1.48736e-48	3.11737e-46	IL23R
ENSG00000162645	12587.5	-0.513365	0.0492783	-10.4177	2.05925e-25	7.73915e-24	12587.5	-0.616118	0.049383	-12.4763	1.00535e-35	5.3226e-34	12587.5	-0.363442	0.049263	-7.37758	1.61192e-13	8.63623e-12	12587.5	-0.38368	0.0492486	-7.79068	6.66517e-15	3.40991e-13	GBP2
ENSG00000162694	385.795	1.94202	0.152396	12.7432	3.40126e-37	2.02636e-35	385.795	2.05315	0.15244	13.4686	2.39424e-41	1.48847e-39	385.795	0.708992	0.157919	4.48958	7.13644e-06	0.000142062	385.795	0.685183	0.15773	4.34402	1.39899e-05	0.000228384	EXTL2
ENSG00000162702	2247.62	0.308203	0.0719632	4.28278	1.84572e-05	0.000139132	2247.62	0.301088	0.0721546	4.17283	3.00845e-05	0.000215185	2247.62	0.231559	0.0722364	3.20558	0.00134792	0.0142884	2247.62	0.201542	0.0721977	2.79153	0.00524597	0.0385881	ZNF281
ENSG00000162729	1566.29	-0.378708	0.0742539	-5.10018	3.39332e-07	3.41465e-06	1566.29	-0.389357	0.0745694	-5.2214	1.77572e-07	1.79422e-06	1566.29	-0.339136	0.0744168	-4.55726	5.18262e-06	0.000106213	1566.29	-0.27109	0.0741476	-3.65609	0.000256089	0.00305675	IGSF8
ENSG00000162739	1631.99	-0.444351	0.070684	-6.28644	3.24829e-10	4.67214e-09	1631.99	-0.538032	0.0712007	-7.55656	4.13877e-14	8.02457e-13	1631.99	-0.355139	0.0707356	-5.02065	5.14958e-07	1.26394e-05	1631.99	-0.479821	0.0708921	-6.76833	1.3028e-11	5.03853e-10	SLAMF6
ENSG00000162772	1353.92	0.824444	0.0811403	10.1607	2.9688e-24	1.05523e-22	1353.92	0.982138	0.0810894	12.1118	9.1463e-34	4.50305e-32	1353.92	0.288413	0.082554	3.49363	0.000476504	0.00589595	1353.92	0.359438	0.0822297	4.37115	1.23597e-05	0.000205734	ATF3
ENSG00000162783	5836.85	0.455734	0.0974296	4.67757	2.90298e-06	2.51356e-05	5836.85	0.574234	0.0974334	5.8936	3.77865e-09	4.74152e-08	5836.85	0.489706	0.0974623	5.02457	5.04565e-07	1.24341e-05	5836.85	0.537455	0.0974197	5.5169	3.45031e-08	9.0638e-07	IER5
ENSG00000162819	2202.15	-0.537053	0.076602	-7.01095	2.367e-12	4.22095e-11	2202.15	-0.537269	0.0768219	-6.9937	2.67724e-12	4.46959e-11	2202.15	-0.215363	0.0762824	-2.82323	0.0047542	0.0393254	2202.15	-0.246546	0.076248	-3.23347	0.00122294	0.0117023	BROX
ENSG00000162849	51.229	2.17842	0.48569	4.48521	7.28437e-06	5.9095e-05	51.229	2.13794	0.487326	4.38709	1.14878e-05	8.84134e-05	51.229	2.32989	0.485341	4.80052	1.58256e-06	3.5884e-05	51.229	2.82956	0.481209	5.8801	4.10013e-09	1.20361e-07	KIF26B
ENSG00000162869	2250.84	-0.425043	0.0682375	-6.22887	4.69806e-10	6.66147e-09	2250.84	-0.457626	0.0685243	-6.67831	2.41715e-11	3.76689e-10	2250.84	-0.231521	0.0681049	-3.39947	0.000675168	0.00795274	2250.84	-0.297554	0.0681221	-4.36795	1.25418e-05	0.000208196	PPP1R21
ENSG00000162889	7557.11	0.293772	0.0489638	5.99978	1.97583e-09	2.62914e-08	7557.11	0.328501	0.0490207	6.70127	2.06612e-11	3.24382e-10	7557.11	0.17235	0.0491141	3.50917	0.00044951	0.00558596	7557.11	0.185367	0.0490675	3.7778	0.000158217	0.00201304	MAPKAPK2
ENSG00000162894	1754.02	-1.4485	0.0803118	-18.036	1.01732e-72	1.35026e-70	1754.02	-1.63443	0.0811734	-20.1351	3.63778e-90	5.94059e-88	1754.02	-0.910461	0.0793979	-11.4671	1.9309e-30	2.82878e-28	1754.02	-0.982079	0.0794283	-12.3643	4.07498e-35	5.8404e-33	FCMR
ENSG00000162909	10083.9	-0.257841	0.0427651	-6.02924	1.64733e-09	2.21308e-08	10083.9	-0.201094	0.0428069	-4.6977	2.63107e-06	2.22915e-05	10083.9	-0.208526	0.0428023	-4.87184	1.10564e-06	2.5757e-05	10083.9	-0.249984	0.0427938	-5.8416	5.17026e-09	1.50416e-07	CAPN2
ENSG00000162924	2064.85	0.563871	0.102908	5.47938	4.26826e-08	4.80718e-07	2064.85	0.463064	0.103148	4.4893	7.14587e-06	5.70415e-05	2064.85	0.355176	0.103257	3.43972	0.000582319	0.00701327	2064.85	0.481565	0.10305	4.67313	2.96647e-06	5.51215e-05	REL
ENSG00000162976	913.874	-0.596523	0.101212	-5.89381	3.77394e-09	4.86139e-08	913.874	-0.622676	0.101687	-6.12348	9.15551e-10	1.23077e-08	913.874	-0.391061	0.10095	-3.87382	0.000107141	0.00162025	913.874	-0.411107	0.100854	-4.07626	4.57664e-05	0.000671241	SLC66A3
ENSG00000163082	795.367	1.71347	0.128657	13.3181	1.81742e-40	1.17997e-38	795.367	1.80496	0.128718	14.0225	1.13493e-44	7.65052e-43	795.367	0.859413	0.13091	6.5649	5.20692e-11	2.16978e-09	795.367	1.1803	0.129856	9.08926	9.97117e-20	6.86778e-18	SGPP2
ENSG00000163121	58.4912	3.32044	0.397832	8.34634	7.04112e-17	1.72499e-15	58.4912	3.22758	0.399091	8.08732	6.09907e-16	1.35082e-14	58.4912	1.32049	0.422371	3.12637	0.00176981	0.0178619	58.4912	1.77594	0.413049	4.29959	1.71113e-05	0.000273837	NEURL3
ENSG00000163131	4109.14	-0.341014	0.0573741	-5.94369	2.78676e-09	3.64574e-08	4109.14	-0.396873	0.0575753	-6.89311	5.45868e-12	8.97739e-11	4109.14	-0.37743	0.0575355	-6.55995	5.38249e-11	2.23302e-09	4109.14	-0.368117	0.0574634	-6.40611	1.49276e-10	5.25214e-09	CTSS
ENSG00000163154	599.581	-0.862399	0.132504	-6.50849	7.59118e-11	1.174e-09	599.581	-0.658691	0.132217	-4.98188	6.29698e-07	5.87609e-06	599.581	-0.502143	0.131616	-3.81521	0.00013607	0.00198876	599.581	-0.413664	0.131164	-3.1538	0.00161159	0.0147687	TNFAIP8L2
ENSG00000163171	1549.67	-0.485189	0.0812197	-5.97378	2.31812e-09	3.06516e-08	1549.67	-0.463857	0.0814526	-5.69481	1.23512e-08	1.45683e-07	1549.67	-0.294081	0.0810596	-3.62796	0.000285667	0.00376711	1549.67	-0.333858	0.0810288	-4.12025	3.78469e-05	0.000562281	CDC42EP3
ENSG00000163219	4282.86	-0.429084	0.0469694	-9.1354	6.51659e-20	1.93843e-18	4282.86	-0.467847	0.0471894	-9.91425	3.60956e-23	1.1723e-21	4282.86	-0.377394	0.0470472	-8.0216	1.04377e-15	6.77258e-14	4282.86	-0.417351	0.0470275	-8.87461	7.0178e-19	4.60576e-17	ARHGAP25
ENSG00000163297	3459.76	-0.651324	0.0469563	-13.8709	9.51408e-44	6.92777e-42	3459.76	-0.791725	0.0474632	-16.6808	1.80705e-62	1.83788e-60	3459.76	-0.353715	0.0466564	-7.58128	3.42171e-14	1.95622e-12	3459.76	-0.277618	0.0464645	-5.97484	2.30312e-09	7.0254e-08	ANTXR2
ENSG00000163328	609.996	-0.767967	0.116788	-6.57573	4.84164e-11	7.63988e-10	609.996	-0.77923	0.117335	-6.64107	3.11415e-11	4.79248e-10	609.996	-0.739285	0.117112	-6.31263	2.74338e-10	1.06289e-08	609.996	-0.779559	0.117054	-6.65982	2.74171e-11	1.03368e-09	GPR155
ENSG00000163346	4278.99	-0.494081	0.0481247	-10.2667	9.95745e-25	3.63161e-23	4278.99	-0.482014	0.0482871	-9.98224	1.82295e-23	6.06492e-22	4278.99	-0.174952	0.0478656	-3.65507	0.000257112	0.00344629	4278.99	-0.155101	0.0477797	-3.24618	0.00116966	0.0112588	PBXIP1
ENSG00000163399	15383.7	-0.329249	0.0429093	-7.67314	1.67839e-14	3.50573e-13	15383.7	-0.312802	0.042955	-7.28208	3.28709e-13	5.84991e-12	15383.7	-0.126615	0.042875	-2.95313	0.0031457	0.0283461	15383.7	-0.122451	0.0428531	-2.85745	0.00427054	0.0328468	ATP1A1
ENSG00000163412	3175.76	-0.429724	0.0515785	-8.33145	7.98562e-17	1.94728e-15	3175.76	-0.525385	0.0519508	-10.1131	4.83122e-24	1.64028e-22	3175.76	-0.365679	0.0516551	-7.07925	1.44942e-12	7.05959e-11	3175.76	-0.316157	0.0514941	-6.13969	8.26848e-10	2.67723e-08	EIF4E3
ENSG00000163464	72.1622	-2.93911	0.402814	-7.29646	2.95438e-13	5.64266e-12	72.1622	-3.269	0.416744	-7.84414	4.35946e-15	9.12379e-14	72.1622	-1.02642	0.374841	-2.73827	0.00617634	0.0483585	72.1622	-1.29686	0.376719	-3.44251	0.000576338	0.00618271	CXCR1
ENSG00000163508	473.178	-1.3012	0.126404	-10.294	7.49837e-25	2.77334e-23	473.178	-1.29212	0.127111	-10.1653	2.8332e-24	9.73319e-23	473.178	-0.834086	0.124602	-6.69402	2.17118e-11	9.46837e-10	473.178	-0.763462	0.124056	-6.15416	7.5477e-10	2.45609e-08	EOMES
ENSG00000163519	5776.19	-1.58545	0.0540503	-29.3328	3.9551e-189	2.59195e-186	5776.19	-1.73851	0.0544354	-31.9371	8.15296e-224	5.90809e-221	5776.19	-0.79695	0.0533747	-14.9312	2.06416e-50	6.67364e-48	5776.19	-0.829116	0.0533563	-15.5392	1.8824e-54	5.16786e-52	TRAT1
ENSG00000163527	15022.5	-0.395483	0.0364019	-10.8643	1.70436e-27	7.14843e-26	15022.5	-0.471972	0.0365077	-12.928	3.12759e-38	1.75607e-36	15022.5	-0.160957	0.0363456	-4.42851	9.48845e-06	0.000183809	15022.5	-0.129216	0.0363079	-3.5589	0.000372404	0.00423507	STT3B
ENSG00000163564	1005.82	-0.671244	0.0802704	-8.36228	6.15177e-17	1.51241e-15	1005.82	-0.816692	0.08131	-10.0442	9.74586e-24	3.27058e-22	1005.82	-0.361301	0.0796293	-4.53729	5.69813e-06	0.00011564	1005.82	-0.333498	0.0793839	-4.20107	2.65654e-05	0.000406766	PYHIN1
ENSG00000163584	2542.92	0.414864	0.0657979	6.30513	2.87953e-10	4.16324e-09	2542.92	0.549026	0.0657901	8.34512	7.11443e-17	1.66475e-15	2542.92	0.202389	0.0662641	3.05427	0.00225606	0.0217127	2542.92	0.232164	0.0661322	3.51061	0.000447081	0.00495424	RPL22L1
ENSG00000163599	1167.74	0.465592	0.10603	4.39113	1.12762e-05	8.8633e-05	1167.74	0.340084	0.106572	3.19112	0.0014172	0.006942	1167.74	0.642447	0.105907	6.06613	1.31033e-09	4.55024e-08	1167.74	0.971152	0.105272	9.22516	2.83138e-20	2.00688e-18	CTLA4
ENSG00000163600	6918.71	0.92662	0.050654	18.2931	9.38732e-75	1.27832e-72	6918.71	0.936199	0.0507251	18.4563	4.63881e-76	6.07737e-74	6918.71	0.633976	0.0509233	12.4496	1.4051e-35	2.50938e-33	6918.71	0.89066	0.0507094	17.564	4.64835e-69	1.67788e-66	ICOS
ENSG00000163602	5812.75	0.94348	0.0629746	14.9819	9.64014e-51	8.15175e-49	5812.75	1.02016	0.0630014	16.1926	5.68433e-59	5.42444e-57	5812.75	0.389408	0.0634086	6.14125	8.18752e-10	2.96394e-08	5812.75	0.561827	0.0632374	8.8844	6.42638e-19	4.26065e-17	RYBP
ENSG00000163697	143.108	3.39185	0.359607	9.43211	4.01909e-21	1.26174e-19	143.108	3.53445	0.359569	9.82968	8.38873e-23	2.68312e-21	143.108	1.40008	0.371527	3.76845	0.000164267	0.00234781	143.108	1.90003	0.366614	5.18264	2.18766e-07	5.07642e-06	APBB2
ENSG00000163840	6017.88	0.34007	0.0555809	6.11848	9.44747e-10	1.29662e-08	6017.88	0.399	0.0556226	7.17334	7.31905e-13	1.26563e-11	6017.88	-0.168998	0.056038	-3.01578	0.00256322	0.0240448	6017.88	-0.191923	0.0560089	-3.42666	0.000611053	0.00649789	DTX3L
ENSG00000163874	2244.95	1.35224	0.0697445	19.3885	9.65693e-84	1.48908e-81	2244.95	1.51064	0.0697047	21.672	3.76699e-104	7.2794e-102	2244.95	1.28909	0.069992	18.4176	9.48595e-76	4.80758e-73	2244.95	1.31644	0.069872	18.8407	3.50177e-79	1.42201e-76	ZC3H12A
ENSG00000163875	2213.04	-0.203346	0.0606082	-3.35509	0.000793384	0.00415018	2213.04	-0.308858	0.0610557	-5.05864	4.22264e-07	4.04289e-06	2213.04	-0.220884	0.0608492	-3.63003	0.000283392	0.00374237	2213.04	-0.185402	0.0606797	-3.05543	0.00224742	0.0195304	MEAF6
ENSG00000163947	6258.66	-0.472975	0.0516058	-9.16514	4.94807e-20	1.48237e-18	6258.66	-0.559126	0.0517902	-10.796	3.5963e-27	1.38991e-25	6258.66	-0.302205	0.0515604	-5.86118	4.59589e-09	1.49362e-07	6258.66	-0.370426	0.0515701	-7.18297	6.82152e-13	2.90317e-11	ARHGEF3
ENSG00000164023	46.2481	1.13457	0.457159	2.48179	0.0130723	0.0466382	46.2481	2.00036	0.449679	4.44842	8.6505e-06	6.80218e-05	46.2481	1.3348	0.456069	2.92674	0.0034253	0.0302264	46.2481	1.60503	0.452524	3.54683	0.000389892	0.00440056	SGMS2
ENSG00000164045	3310.12	0.697592	0.0643656	10.838	2.27497e-27	9.42853e-26	3310.12	0.827231	0.0643641	12.8524	8.34222e-38	4.63904e-36	3310.12	0.391713	0.0648257	6.04255	1.51694e-09	5.20983e-08	3310.12	0.401429	0.0647452	6.20014	5.64127e-10	1.87006e-08	CDC25A
ENSG00000164056	1120.59	0.558777	0.0915079	6.10632	1.01952e-09	1.39377e-08	1120.59	0.44607	0.0920639	4.84523	1.26467e-06	1.13186e-05	1120.59	0.532012	0.0918192	5.79413	6.8677e-09	2.20142e-07	1120.59	0.677785	0.0913799	7.41722	1.19604e-13	5.52446e-12	SPRY1
ENSG00000164070	246.248	1.8576	0.238412	7.79158	6.6179e-15	1.43224e-13	246.248	1.96686	0.238469	8.24788	1.61225e-16	3.69066e-15	246.248	1.3363	0.240804	5.54934	2.86752e-08	8.37565e-07	246.248	1.43328	0.240132	5.96872	2.39126e-09	7.23765e-08	HSPA4L
ENSG00000164081	2262.65	-0.554478	0.0865058	-6.40972	1.45785e-10	2.17908e-09	2262.65	-0.417344	0.0864928	-4.82518	1.39874e-06	1.24417e-05	2262.65	-0.308577	0.0863237	-3.57464	0.000350704	0.00451056	2262.65	-0.243212	0.0861717	-2.82241	0.00476644	0.0358855	TEX264
ENSG00000164088	3258.19	-0.416086	0.076491	-5.43967	5.33792e-08	5.95751e-07	3258.19	-0.388508	0.0765985	-5.07201	3.93644e-07	3.79078e-06	3258.19	-0.300363	0.076488	-3.92692	8.60393e-05	0.0013324	3258.19	-0.301362	0.0764325	-3.94284	8.05209e-05	0.00110998	PPM1M
ENSG00000164109	9065.36	0.287048	0.0509604	5.63276	1.77348e-08	2.1048e-07	9065.36	0.265723	0.051035	5.20669	1.9224e-07	1.93148e-06	9065.36	0.185229	0.0510702	3.62694	0.000286802	0.00377941	9065.36	0.219666	0.0510221	4.30531	1.66755e-05	0.000267463	MAD2L1
ENSG00000164111	10794.9	-0.426383	0.056592	-7.53433	4.90859e-14	9.93609e-13	10794.9	-0.451701	0.056661	-7.97199	1.56139e-15	3.36498e-14	10794.9	-0.28017	0.0565779	-4.95194	7.3479e-07	1.75526e-05	10794.9	-0.224084	0.0565329	-3.96378	7.37716e-05	0.00103005	ANXA5
ENSG00000164211	4286.32	0.792949	0.0626422	12.6584	1.00563e-36	5.89081e-35	4286.32	0.824586	0.0627121	13.1487	1.73014e-39	1.00301e-37	4286.32	0.328196	0.0631392	5.19798	2.01468e-07	5.2838e-06	4286.32	0.302852	0.063108	4.79894	1.59506e-06	3.11221e-05	STARD4
ENSG00000164221	97.6094	-1.16724	0.278537	-4.19061	2.78205e-05	0.00020293	97.6094	-0.861677	0.27663	-3.11491	0.00184004	0.00874358	97.6094	-1.3321	0.282005	-4.72367	2.31622e-06	5.09187e-05	97.6094	-0.840632	0.275729	-3.04876	0.00229787	0.0198626	CCDC112
ENSG00000164236	5658.4	1.69025	0.0671971	25.1537	1.28885e-139	4.35944e-137	5658.4	1.94163	0.0671449	28.9171	7.28438e-184	3.83903e-181	5658.4	0.795626	0.0678371	11.7285	9.10766e-32	1.45972e-29	5658.4	0.829057	0.0677611	12.235	2.02093e-34	2.85449e-32	ANKRD33B
ENSG00000164300	2358.79	-0.658688	0.0739746	-8.90424	5.37512e-19	1.51101e-17	2358.79	-0.814142	0.0744895	-10.9296	8.31827e-28	3.32573e-26	2358.79	-0.24948	0.0735317	-3.39283	0.000691754	0.00810735	2358.79	-0.22151	0.073422	-3.01694	0.00255339	0.0216528	SERINC5
ENSG00000164398	330.643	-1.61142	0.156989	-10.2645	1.01854e-24	3.70186e-23	330.643	-1.69381	0.158684	-10.6741	1.34551e-26	5.08159e-25	330.643	-0.749699	0.152544	-4.91462	8.89536e-07	2.11414e-05	330.643	-0.996022	0.153482	-6.48951	8.61158e-11	3.06868e-09	ACSL6
ENSG00000164399	48.3759	5.69257	0.675193	8.43103	3.42646e-17	8.54414e-16	48.3759	5.83801	0.675136	8.64716	5.2795e-18	1.33362e-16	48.3759	2.11203	0.729681	2.89445	0.00379818	0.0327556	48.3759	2.34758	0.719313	3.26364	0.00109991	0.010693	IL3
ENSG00000164400	4483.91	4.75778	0.101911	46.6856	0	0	4483.91	5.10232	0.101853	50.0949	0	0	4483.91	2.55617	0.103549	24.6857	1.52397e-134	2.38146e-131	4483.91	2.974	0.102978	28.8799	2.13539e-183	3.46859e-180	CSF2
ENSG00000164402	4077.36	0.49867	0.0557915	8.93811	3.95898e-19	1.12346e-17	4077.36	0.49715	0.0559149	8.89118	6.04629e-19	1.62089e-17	4077.36	0.273014	0.0561382	4.86325	1.15476e-06	2.68329e-05	4077.36	0.308309	0.0560373	5.50185	3.7582e-08	9.83286e-07	SEPTIN8
ENSG00000164403	1061.76	1.28152	0.132309	9.68581	3.46452e-22	1.15142e-20	1061.76	1.34868	0.132394	10.1868	2.27058e-24	7.83519e-23	1061.76	1.04612	0.132848	7.87453	3.42039e-15	2.15232e-13	1061.76	0.982012	0.132863	7.39116	1.45548e-13	6.67536e-12	SHROOM1
ENSG00000164430	3344.54	0.272309	0.0612491	4.44592	8.75158e-06	7.0264e-05	3344.54	0.321482	0.0613382	5.24113	1.59594e-07	1.62388e-06	3344.54	0.195256	0.0614718	3.17635	0.00149143	0.0155201	3344.54	0.285485	0.0612984	4.6573	3.20385e-06	5.89702e-05	CGAS
ENSG00000164442	2676.74	-0.776015	0.0772404	-10.0467	9.49518e-24	3.3579e-22	2676.74	-0.803598	0.0774784	-10.3719	3.32843e-25	1.2041e-23	2676.74	-0.315251	0.0767908	-4.10533	4.03744e-05	0.000675297	2676.74	-0.344198	0.0767604	-4.48406	7.32371e-06	0.000127916	CITED2
ENSG00000164466	19336	0.384115	0.0348953	11.0077	3.51032e-28	1.49929e-26	19336	0.413064	0.0349286	11.8259	2.86657e-32	1.35383e-30	19336	0.292036	0.0349669	8.35178	6.7239e-17	4.75799e-15	19336	0.344813	0.0349277	9.8722	5.49435e-23	4.53796e-21	SFXN1
ENSG00000164483	643.435	-2.12878	0.129565	-16.4302	1.16294e-60	1.29037e-58	643.435	-2.29555	0.131366	-17.4744	2.24351e-68	2.51328e-66	643.435	-1.23551	0.126184	-9.79131	1.22693e-22	1.21092e-20	643.435	-1.31057	0.12625	-10.3807	3.03591e-25	2.76523e-23	SAMD3
ENSG00000164530	36.7403	-1.85942	0.438323	-4.24213	2.21406e-05	0.000164278	36.7403	-1.33945	0.429575	-3.11807	0.00182039	0.00866443	36.7403	-1.31848	0.428865	-3.07434	0.00210967	0.0204977	36.7403	-1.61808	0.433964	-3.72861	0.000192541	0.00238741	PI16
ENSG00000164626	1724.01	0.472491	0.0690407	6.84366	7.71949e-12	1.30658e-10	1724.01	0.619809	0.0690047	8.98213	2.65584e-19	7.26254e-18	1724.01	0.520303	0.0691672	7.5224	5.378e-14	3.04678e-12	1724.01	0.45162	0.0691943	6.52684	6.71703e-11	2.41565e-09	KCNK5
ENSG00000164674	5087.81	0.369892	0.0410053	9.02057	1.8711e-19	5.38995e-18	5087.81	0.441381	0.0410683	10.7475	6.08981e-27	2.32647e-25	5087.81	0.292722	0.0412259	7.10043	1.24366e-12	6.10499e-11	5087.81	0.496886	0.0409316	12.1394	6.52887e-34	8.89936e-32	SYTL3
ENSG00000164691	1728.47	-0.428507	0.0716744	-5.97852	2.25176e-09	2.9829e-08	1728.47	-0.403677	0.0718945	-5.61486	1.96723e-08	2.26168e-07	1728.47	-0.388482	0.0718279	-5.40851	6.35502e-08	1.79202e-06	1728.47	-0.344596	0.0716211	-4.81137	1.49899e-06	2.93652e-05	TAGAP
ENSG00000164741	107.607	3.58318	0.323705	11.0693	1.76815e-28	7.64535e-27	107.607	3.96684	0.322807	12.2886	1.04341e-34	5.31773e-33	107.607	1.71743	0.339537	5.05816	4.23323e-07	1.05701e-05	107.607	1.22613	0.346793	3.53564	0.00040679	0.00456223	DLC1
ENSG00000164742	1929.64	2.07697	0.0882951	23.5231	2.36821e-122	7.09481e-120	1929.64	2.30151	0.0882069	26.0922	4.47017e-150	1.54715e-147	1929.64	1.18787	0.0896484	13.2503	4.49123e-40	9.57041e-38	1929.64	1.05888	0.0897887	11.793	4.24128e-32	5.29942e-30	ADCY1
ENSG00000164867	411.943	-1.29862	0.127347	-10.1975	2.03489e-24	7.34488e-23	411.943	-1.11191	0.126937	-8.75954	1.96053e-18	5.08532e-17	411.943	-0.566219	0.12367	-4.57846	4.68421e-06	9.64197e-05	411.943	-0.426324	0.122788	-3.47204	0.000516527	0.00561839	NOS3
ENSG00000164938	1158.78	0.535046	0.0879264	6.08516	1.16377e-09	1.58067e-08	1158.78	0.403849	0.0884928	4.56364	5.02744e-06	4.09632e-05	1158.78	0.342264	0.0886044	3.86283	0.00011208	0.00167736	1158.78	0.359534	0.0884309	4.06571	4.78871e-05	0.000698142	TP53INP1
ENSG00000164951	1494.46	-0.949068	0.0921855	-10.2952	7.40613e-25	2.74892e-23	1494.46	-1.0605	0.092786	-11.4296	2.97598e-30	1.29962e-28	1494.46	-0.337436	0.0912057	-3.69973	0.000215832	0.00298033	1494.46	-0.42924	0.0912664	-4.70316	2.56167e-06	4.80578e-05	PDP1
ENSG00000164976	572.331	-0.85378	0.111371	-7.66611	1.77297e-14	3.69959e-13	572.331	-1.07316	0.113064	-9.4916	2.27508e-21	6.83377e-20	572.331	-0.625802	0.11089	-5.64345	1.66674e-08	5.06559e-07	572.331	-0.732969	0.111104	-6.59714	4.19157e-11	1.54739e-09	MYORG
ENSG00000165029	92.1164	-1.00401	0.255809	-3.92483	8.67897e-05	0.000573069	92.1164	-1.20809	0.260111	-4.64453	3.40855e-06	2.84524e-05	92.1164	-0.786971	0.254642	-3.0905	0.00199816	0.0196381	92.1164	-1.27434	0.260056	-4.90024	9.57189e-07	1.95367e-05	ABCA1
ENSG00000165030	3606.33	0.600808	0.0557872	10.7696	4.78857e-27	1.93124e-25	3606.33	0.552331	0.0559806	9.86648	5.8173e-23	1.87357e-21	3606.33	0.388446	0.0561621	6.9165	4.62932e-12	2.15407e-10	3606.33	0.528259	0.0559273	9.44546	3.53853e-21	2.66305e-19	NFIL3
ENSG00000165071	1944.71	-0.925615	0.0645929	-14.33	1.42145e-46	1.12065e-44	1944.71	-0.926481	0.0649244	-14.2701	3.35888e-46	2.37467e-44	1944.71	-0.419111	0.0637407	-6.57524	4.85736e-11	2.03315e-09	1944.71	-0.554483	0.0638971	-8.67775	4.03678e-18	2.53006e-16	TMEM71
ENSG00000165272	2859.55	-2.43935	0.0683303	-35.6994	4.04238e-279	6.0552e-276	2859.55	-2.58302	0.0692334	-37.3089	1.17867e-304	1.51846e-301	2859.55	-1.04277	0.0656986	-15.8721	9.89344e-57	3.71043e-54	2859.55	-0.982758	0.0655543	-14.9915	8.34404e-51	1.91344e-48	AQP3
ENSG00000165280	22374.7	0.214511	0.0435505	4.92557	8.41131e-07	7.96784e-06	22374.7	0.276357	0.0435665	6.34335	2.24827e-10	3.22819e-09	22374.7	0.217042	0.0435777	4.98059	6.33922e-07	1.5299e-05	22374.7	0.275182	0.0435495	6.31883	2.63544e-10	9.0281e-09	VCP
ENSG00000165406	1978.01	-0.700921	0.0648863	-10.8023	3.35722e-27	1.38048e-25	1978.01	-0.768515	0.0653516	-11.7597	6.29548e-32	2.94326e-30	1978.01	-0.401423	0.0644959	-6.22401	4.84618e-10	1.82848e-08	1978.01	-0.315746	0.0642314	-4.91576	8.84403e-07	1.8127e-05	MARCHF8
ENSG00000165449	71.4277	1.54801	0.313233	4.94203	7.73147e-07	7.36315e-06	71.4277	1.25238	0.316848	3.95262	7.73008e-05	0.000508171	71.4277	1.00464	0.319303	3.14634	0.00165328	0.0169042	71.4277	1.03861	0.31832	3.26278	0.00110326	0.0107148	SLC16A9
ENSG00000165474	2314.37	1.7989	0.0639102	28.1473	2.58658e-174	1.46603e-171	2314.37	1.89978	0.0639437	29.7102	5.66453e-194	3.28387e-191	2314.37	1.3702	0.064704	21.1764	1.57637e-99	1.28522e-96	2314.37	1.37842	0.0645956	21.3393	4.90507e-101	3.08418e-98	GJB2
ENSG00000165512	1183.47	-0.341469	0.0781059	-4.37187	1.23187e-05	9.62471e-05	1183.47	-0.311429	0.078381	-3.97327	7.08918e-05	0.00047063	1183.47	-0.280923	0.0782502	-3.59006	0.000330596	0.0042754	1183.47	-0.297673	0.0781445	-3.80926	0.000139385	0.00180046	ZNF22
ENSG00000165661	1619.12	0.390233	0.0813375	4.79769	1.60502e-06	1.45144e-05	1619.12	0.456218	0.0814412	5.60181	2.12125e-08	2.43152e-07	1619.12	0.228969	0.0818293	2.79813	0.00513997	0.0418155	1619.12	0.246377	0.0816899	3.016	0.00256129	0.0216906	QSOX2
ENSG00000165688	4144.03	0.253424	0.0621823	4.07551	4.59138e-05	0.000321919	4144.03	0.286586	0.062267	4.60253	4.17393e-06	3.43468e-05	4144.03	0.178731	0.0623552	2.86633	0.00415265	0.0353636	4144.03	0.188381	0.0622925	3.02414	0.00249339	0.0212603	PMPCA
ENSG00000165732	20865.1	0.360736	0.0348874	10.34	4.64441e-25	1.73306e-23	20865.1	0.426394	0.0349058	12.2156	2.56654e-34	1.29101e-32	20865.1	0.0984804	0.035011	2.81284	0.00491056	0.0402988	20865.1	0.111989	0.0349857	3.20099	0.00136957	0.0129151	DDX21
ENSG00000165733	6456.44	0.334569	0.0557516	6.00107	1.9602e-09	2.61164e-08	6456.44	0.355965	0.0558172	6.37734	1.80195e-10	2.6165e-09	6456.44	0.159364	0.0559406	2.84881	0.00438828	0.0369009	6456.44	0.150917	0.055907	2.69943	0.00694581	0.0479928	BMS1
ENSG00000165757	67.514	1.14125	0.324869	3.51296	0.000443141	0.00248346	67.514	1.23599	0.325292	3.79963	0.000144911	0.000900899	67.514	1.82211	0.319005	5.71185	1.11753e-08	3.45237e-07	67.514	1.9086	0.317856	6.00461	1.91792e-09	5.9152e-08	JCAD
ENSG00000165802	2561.07	-0.950112	0.0631813	-15.0379	4.14626e-51	3.54903e-49	2561.07	-0.975349	0.0635183	-15.3554	3.25853e-53	2.81948e-51	2561.07	-0.203848	0.062103	-3.28241	0.00102923	0.0115362	2561.07	-0.240332	0.0620772	-3.8715	0.000108168	0.00144116	NSMF
ENSG00000165914	309.505	0.53639	0.1685	3.18333	0.00145593	0.00706931	309.505	0.585344	0.168856	3.46652	0.000527241	0.00288218	309.505	0.604967	0.168697	3.58612	0.000335634	0.0043316	309.505	0.700845	0.168049	4.17049	3.03948e-05	0.000458202	TTC7B
ENSG00000165929	4949.37	-1.40553	0.0546352	-25.7257	6.02613e-146	2.38441e-143	4949.37	-1.58986	0.0551046	-28.8517	4.82828e-183	2.48807e-180	4949.37	-0.722535	0.0539952	-13.3815	7.75977e-41	1.7119e-38	4949.37	-0.650672	0.0538826	-12.0757	1.41908e-33	1.89457e-31	TC2N
ENSG00000166016	1236.54	1.75491	0.0789223	22.2359	1.54307e-109	3.89877e-107	1236.54	2.03959	0.0786521	25.9318	2.91782e-148	9.95018e-146	1236.54	1.04824	0.0809035	12.9567	2.15321e-38	4.20594e-36	1236.54	1.18628	0.0803368	14.7663	2.41678e-49	5.29302e-47	ABTB2
ENSG00000166165	509.696	0.985665	0.158062	6.23596	4.49028e-10	6.38411e-09	509.696	1.01337	0.158342	6.39986	1.5552e-10	2.27243e-09	509.696	0.949835	0.158484	5.99326	2.05671e-09	6.93659e-08	509.696	1.19741	0.157666	7.5946	3.08733e-14	1.48956e-12	CKB
ENSG00000166311	1108.43	-0.969663	0.0807	-12.0156	2.94076e-33	1.52274e-31	1108.43	-0.91897	0.0809894	-11.3468	7.69319e-30	3.30366e-28	1108.43	-0.35592	0.0791518	-4.49668	6.90242e-06	0.000137843	1108.43	-0.461294	0.0792857	-5.81812	5.95114e-09	1.72106e-07	SMPD1
ENSG00000166313	2113.2	-0.745506	0.0692137	-10.7711	4.71432e-27	1.90857e-25	2113.2	-0.793501	0.0695955	-11.4016	4.10459e-30	1.77577e-28	2113.2	-0.287098	0.0685834	-4.18612	2.83764e-05	0.00049088	2113.2	-0.282317	0.0684877	-4.12216	3.75339e-05	0.000558481	APBB1
ENSG00000166340	3074.13	-0.63591	0.0605872	-10.4958	9.0332e-26	3.44428e-24	3074.13	-0.636598	0.0607911	-10.4719	1.16299e-25	4.27394e-24	3074.13	-0.285889	0.0602552	-4.74465	2.08872e-06	4.61883e-05	3074.13	-0.357344	0.060276	-5.92846	3.05782e-09	9.11362e-08	TPP1
ENSG00000166347	1659.53	1.05851	0.0990862	10.6827	1.22678e-26	4.83588e-25	1659.53	1.15282	0.0991237	11.6301	2.89632e-31	1.3195e-29	1659.53	0.504935	0.100016	5.04852	4.45252e-07	1.10734e-05	1659.53	0.445807	0.100023	4.45706	8.30914e-06	0.000143583	CYB5A
ENSG00000166394	212.085	1.42971	0.16791	8.51471	1.6701e-17	4.27639e-16	212.085	1.61101	0.16765	9.60939	7.29835e-22	2.23864e-20	212.085	0.827658	0.172477	4.79865	1.59741e-06	3.61771e-05	212.085	0.815488	0.172145	4.73722	2.16673e-06	4.11636e-05	CYB5R2
ENSG00000166446	4451.29	1.03168	0.0678258	15.2108	3.00043e-52	2.70052e-50	4451.29	1.16522	0.0678224	17.1804	3.72305e-66	3.97852e-64	4451.29	0.493636	0.0683326	7.22402	5.04716e-13	2.56489e-11	4451.29	0.558295	0.0682212	8.1836	2.75496e-16	1.54309e-14	CDYL2
ENSG00000166503	4473.31	0.692126	0.0476378	14.5289	7.94405e-48	6.40749e-46	4473.31	0.777784	0.0476794	16.3128	8.00655e-60	7.801e-58	4473.31	0.442776	0.0480339	9.21799	3.02719e-20	2.71607e-18	4473.31	0.518159	0.0478798	10.8221	2.70548e-27	2.65001e-25	HDGFL3
ENSG00000166562	5509.88	0.618746	0.0666701	9.28072	1.68342e-20	5.17639e-19	5509.88	0.664769	0.0667156	9.96422	2.18587e-23	7.23084e-22	5509.88	0.209946	0.067009	3.1331	0.00172972	0.0175329	5509.88	0.318168	0.0668892	4.75664	1.96842e-06	3.78014e-05	SEC11C
ENSG00000166592	278.554	2.42178	0.236826	10.226	1.51624e-24	5.49172e-23	278.554	2.73469	0.236318	11.5721	5.71005e-31	2.5811e-29	278.554	2.17	0.238034	9.11634	7.77019e-20	6.77705e-18	278.554	2.18988	0.237759	9.21048	3.24673e-20	2.29294e-18	RRAD
ENSG00000166598	28047.2	0.368142	0.0360794	10.2037	1.90929e-24	6.9034e-23	28047.2	0.452734	0.0360886	12.5451	4.23084e-36	2.26057e-34	28047.2	0.102899	0.03617	2.84488	0.00444287	0.0372098	28047.2	0.179067	0.0361357	4.95541	7.21797e-07	1.49673e-05	HSP90B1
ENSG00000166689	196.936	1.9007	0.193833	9.80589	1.06201e-22	3.60964e-21	196.936	1.71027	0.195511	8.74766	2.17816e-18	5.62464e-17	196.936	1.41618	0.197298	7.17788	7.07996e-13	3.54983e-11	196.936	1.91128	0.194059	9.84896	6.92591e-23	5.64853e-21	PLEKHA7
ENSG00000166710	133808	-0.201626	0.047663	-4.23023	2.33449e-05	0.000172261	133808	-0.228825	0.0476692	-4.80026	1.58462e-06	1.39241e-05	133808	-0.207216	0.0476677	-4.34708	1.37959e-05	0.000260001	133808	-0.159946	0.0476636	-3.35572	0.000791598	0.0080668	B2M
ENSG00000166734	2984.11	-0.18965	0.0570429	-3.3247	0.000885139	0.00457086	2984.11	-0.248759	0.0573214	-4.33972	1.42666e-05	0.000107867	2984.11	-0.228068	0.0572651	-3.98267	6.81467e-05	0.00108479	2984.11	-0.168176	0.0570939	-2.94561	0.00322324	0.0261128	GOLM2
ENSG00000166750	15504.5	-0.334292	0.0720628	-4.63889	3.50283e-06	3.0081e-05	15504.5	-0.367626	0.0720998	-5.09886	3.41713e-07	3.3294e-06	15504.5	-0.335152	0.0720885	-4.64918	3.33259e-06	7.07732e-05	15504.5	-0.416774	0.0720945	-5.78094	7.42853e-09	2.12312e-07	SLFN5
ENSG00000166963	917.032	-1.18982	0.115031	-10.3435	4.4804e-25	1.67484e-23	917.032	-1.18813	0.115444	-10.2918	7.67361e-25	2.70842e-23	917.032	-0.67232	0.11392	-5.90167	3.59835e-09	1.19006e-07	917.032	-0.742451	0.113956	-6.51527	7.25596e-11	2.60466e-09	MAP1A
ENSG00000166971	1512.63	-0.391815	0.0943829	-4.15133	3.30546e-05	0.000237882	1512.63	-0.443955	0.0947244	-4.68681	2.77502e-06	2.34511e-05	1512.63	-0.280083	0.094385	-2.96745	0.00300278	0.0273872	1512.63	-0.268816	0.0942685	-2.8516	0.00434996	0.0333291	AKTIP
ENSG00000167074	300.818	-0.530397	0.149166	-3.55574	0.000376921	0.00214328	300.818	-0.583824	0.150286	-3.88474	0.00010244	0.000657117	300.818	-0.409571	0.149121	-2.74657	0.00602215	0.0474285	300.818	-0.422642	0.148883	-2.83875	0.00452903	0.0343769	TEF
ENSG00000167100	71.3506	0.94717	0.334424	2.83224	0.00462232	0.0193212	71.3506	1.26441	0.332695	3.80052	0.000144391	0.000898144	71.3506	1.17573	0.33334	3.52712	0.000420103	0.00529776	71.3506	1.00598	0.334415	3.00817	0.00262827	0.0221299	SAMD14
ENSG00000167105	104.533	3.19047	0.333328	9.57159	1.05274e-21	3.4228e-20	104.533	3.23143	0.333733	9.68268	3.5721e-22	1.11186e-20	104.533	2.48252	0.338279	7.33868	2.15713e-13	1.14267e-11	104.533	2.4814	0.337863	7.34439	2.06706e-13	9.21993e-12	TMEM92
ENSG00000167106	5411.29	-1.70012	0.0550064	-30.9076	9.43084e-210	7.60669e-207	5411.29	-1.83279	0.055422	-33.0697	8.11051e-240	6.48533e-237	5411.29	-0.598544	0.0539521	-11.094	1.34184e-28	1.7973e-26	5411.29	-0.70661	0.0539921	-13.0873	3.89235e-39	6.21883e-37	EEIG1
ENSG00000167208	4459.87	-0.215953	0.0644149	-3.35253	0.000800776	0.00418259	4459.87	-0.222535	0.0645341	-3.44832	0.000564076	0.00306188	4459.87	-0.182468	0.0644839	-2.82967	0.0046596	0.0386623	4459.87	-0.186695	0.0644387	-2.89725	0.00376451	0.0295521	SNX20
ENSG00000167323	6724.47	-0.255907	0.0439609	-5.82123	5.84146e-09	7.37072e-08	6724.47	-0.239646	0.0440597	-5.43911	5.35459e-08	5.82399e-07	6724.47	-0.132128	0.0439517	-3.00621	0.00264527	0.0246663	6724.47	-0.137981	0.0439105	-3.14233	0.00167608	0.0152522	STIM1
ENSG00000167414	393.938	1.91374	0.178055	10.748	6.05385e-27	2.42744e-25	393.938	2.04386	0.178051	11.4791	1.68025e-30	7.47855e-29	393.938	0.951014	0.181645	5.23557	1.64472e-07	4.40598e-06	393.938	1.00039	0.181171	5.52182	3.35514e-08	8.83763e-07	GNG8
ENSG00000167600	187.873	0.601884	0.216395	2.78141	0.00541227	0.022112	187.873	0.628528	0.216978	2.89674	0.00377063	0.0164789	187.873	0.695938	0.2165	3.21449	0.00130674	0.0139386	187.873	0.712039	0.216109	3.29482	0.000984853	0.00976934	CYP2S1
ENSG00000167641	59.3537	2.46807	0.384646	6.41649	1.39456e-10	2.09493e-09	59.3537	1.82989	0.390495	4.68609	2.78474e-06	2.35162e-05	59.3537	1.20463	0.397832	3.02799	0.00246186	0.0232661	59.3537	1.74499	0.390636	4.46704	7.93087e-06	0.000137657	PPP1R14A
ENSG00000167642	1061.79	1.05856	0.108016	9.80009	1.12486e-22	3.81707e-21	1061.79	1.11977	0.108129	10.3559	3.93603e-25	1.40853e-23	1061.79	0.704524	0.108927	6.46785	9.94063e-11	4.04353e-09	1061.79	0.678877	0.10886	6.23624	4.48223e-10	1.50374e-08	SPINT2
ENSG00000167695	933.011	0.297742	0.101277	2.93986	0.00328355	0.0144118	933.011	0.344985	0.10148	3.39953	0.000675029	0.0035869	933.011	0.412282	0.101273	4.07097	4.6817e-05	0.000771573	933.011	0.308227	0.101394	3.03988	0.0023667	0.0203402	TLCD3A
ENSG00000167716	1878.49	-0.772469	0.0719561	-10.7353	6.94968e-27	2.7655e-25	1878.49	-0.709645	0.0721061	-9.84168	7.44558e-23	2.39135e-21	1878.49	-0.266418	0.0711804	-3.74285	0.000181942	0.00257104	1878.49	-0.373339	0.0712711	-5.2383	1.62063e-07	3.87105e-06	WDR81
ENSG00000167772	22.4318	2.83611	0.724562	3.91424	9.06905e-05	0.000595824	22.4318	3.31262	0.721077	4.59399	4.34852e-06	3.57455e-05	22.4318	2.28903	0.733897	3.11901	0.00181458	0.0181865	22.4318	2.32538	0.732343	3.17526	0.00149702	0.0138688	ANGPTL4
ENSG00000167840	292.954	-0.43232	0.14653	-2.95038	0.00317381	0.0139945	292.954	-0.420087	0.147235	-2.85318	0.00432843	0.018522	292.954	-0.409088	0.147069	-2.78161	0.00540906	0.0434952	292.954	-0.44445	0.14695	-3.02449	0.0024905	0.0212543	ZNF232
ENSG00000167851	394.738	-1.74786	0.15117	-11.5622	6.40274e-31	3.05858e-29	394.738	-1.42641	0.149866	-9.51785	1.76799e-21	5.33133e-20	394.738	-0.894587	0.146948	-6.08777	1.14497e-09	4.04339e-08	394.738	-0.920295	0.146819	-6.26822	3.65204e-10	1.23586e-08	CD300A
ENSG00000167930	397.301	-0.671939	0.147945	-4.5418	5.57752e-06	4.61041e-05	397.301	-0.622852	0.148306	-4.19976	2.67195e-05	0.000192362	397.301	-0.710304	0.148652	-4.77831	1.76776e-06	3.9747e-05	397.301	-0.685927	0.148272	-4.62614	3.72541e-06	6.82478e-05	FAM234A
ENSG00000167972	854.901	0.728096	0.103265	7.05072	1.77993e-12	3.1996e-11	854.901	0.88557	0.1032	8.5811	9.39724e-18	2.33561e-16	854.901	0.298224	0.104739	2.8473	0.00440913	0.0370264	854.901	0.403348	0.104247	3.86915	0.000109216	0.00145115	ABCA3
ENSG00000167992	131.376	1.29111	0.246814	5.2311	1.68503e-07	1.76331e-06	131.376	1.31972	0.247374	5.33492	9.55873e-08	9.95766e-07	131.376	0.750728	0.251265	2.98779	0.00280998	0.0259698	131.376	0.692237	0.251295	2.75468	0.00587502	0.0422256	VWCE
ENSG00000168016	2427.47	-0.245227	0.0862649	-2.84272	0.00447305	0.0187872	2427.47	-0.295404	0.0864604	-3.41664	0.000633996	0.00339611	2427.47	-0.597885	0.0868299	-6.88571	5.7502e-12	2.64933e-10	2427.47	-0.780691	0.0870179	-8.97161	2.92218e-19	1.9709e-17	TRANK1
ENSG00000168038	200.968	-0.81476	0.191773	-4.24856	2.15147e-05	0.000160336	200.968	-0.653155	0.191526	-3.41027	0.000648997	0.00346685	200.968	-0.632507	0.191263	-3.307	0.00094301	0.0106783	200.968	-0.555049	0.190352	-2.91591	0.00354649	0.0282039	ULK4
ENSG00000168056	1544.75	0.264321	0.0885828	2.98389	0.00284608	0.0127505	1544.75	0.358896	0.0886404	4.0489	5.14598e-05	0.000351798	1544.75	0.334841	0.0886558	3.77686	0.000158817	0.00228385	1544.75	0.299888	0.0886202	3.38397	0.000714453	0.00738786	LTBP3
ENSG00000168209	8095	1.21387	0.0474795	25.5662	3.63113e-144	1.38452e-141	8095	1.26919	0.0475138	26.712	3.41501e-157	1.29821e-154	8095	0.539725	0.0479596	11.2537	2.21991e-29	3.10655e-27	8095	0.688544	0.0478092	14.4019	5.03337e-47	9.91014e-45	DDIT4
ENSG00000168214	15644.3	0.705227	0.0464198	15.1924	3.9712e-52	3.55897e-50	15644.3	0.704458	0.0464569	15.1637	6.15158e-52	5.05848e-50	15644.3	0.430897	0.0465422	9.2582	2.0791e-20	1.88345e-18	15644.3	0.469238	0.0465093	10.0891	6.17193e-24	5.34681e-22	RBPJ
ENSG00000168216	1734.95	-0.502199	0.0781846	-6.42325	1.33396e-10	2.01255e-09	1734.95	-0.625243	0.0787252	-7.94209	1.98796e-15	4.25824e-14	1734.95	-0.234227	0.0778935	-3.00702	0.00263826	0.0246132	1734.95	-0.238824	0.0778045	-3.06954	0.00214387	0.0187644	LMBRD1
ENSG00000168243	171.905	3.34142	0.272748	12.2509	1.66075e-34	8.99938e-33	171.905	3.60987	0.272354	13.2543	4.25814e-40	2.4998e-38	171.905	1.68892	0.282745	5.97331	2.32491e-09	7.81303e-08	171.905	1.7736	0.281461	6.30142	2.94939e-10	1.00331e-08	GNG4
ENSG00000168264	5053.54	0.601445	0.0756668	7.9486	1.88627e-15	4.26721e-14	5053.54	0.583862	0.0757476	7.70799	1.27813e-14	2.58175e-13	5053.54	0.36465	0.0758757	4.80589	1.54065e-06	3.4976e-05	5053.54	0.331075	0.0758608	4.36425	1.27561e-05	0.000210892	IRF2BP2
ENSG00000168386	500.468	1.98384	0.141148	14.0551	7.17039e-45	5.44819e-43	500.468	2.1699	0.140993	15.3902	1.90582e-53	1.66143e-51	500.468	1.69519	0.142406	11.9039	1.12989e-32	1.84241e-30	500.468	1.8651	0.141659	13.1661	1.37481e-39	2.23316e-37	FILIP1L
ENSG00000168389	296.358	1.41686	0.165526	8.55976	1.13098e-17	2.92813e-16	296.358	1.43998	0.165917	8.67891	3.99574e-18	1.01598e-16	296.358	0.915101	0.168258	5.43867	5.36794e-08	1.53444e-06	296.358	0.866066	0.168226	5.14822	2.62974e-07	5.98818e-06	MFSD2A
ENSG00000168488	11474	0.272289	0.0612169	4.44794	8.66964e-06	6.96327e-05	11474	0.310018	0.0612463	5.06182	4.15264e-07	3.9808e-06	11474	0.208092	0.0612766	3.39595	0.000683902	0.00803813	11474	0.203707	0.0612584	3.32537	0.000883023	0.00889161	ATXN2L
ENSG00000168575	1113.15	-0.518025	0.0788214	-6.57214	4.95984e-11	7.81464e-10	1113.15	-0.467145	0.0790675	-5.90818	3.4591e-09	4.35231e-08	1113.15	-0.267484	0.0784143	-3.41116	0.000646871	0.00766758	1113.15	-0.309387	0.0783778	-3.94738	7.90106e-05	0.00109303	SLC20A2
ENSG00000168610	16684.9	1.00132	0.0422411	23.7049	3.21168e-124	1.02049e-121	16684.9	1.07696	0.0422552	25.487	2.74772e-143	8.61038e-141	16684.9	0.48253	0.0424506	11.3669	6.1153e-30	8.75375e-28	16684.9	0.575822	0.0423926	13.5831	5.04636e-42	9.02419e-40	STAT3
ENSG00000168672	255.763	-0.695639	0.177334	-3.92276	8.75403e-05	0.00057748	255.763	-0.764954	0.178453	-4.28659	1.81433e-05	0.000134287	255.763	-1.11577	0.180717	-6.17416	6.65171e-10	2.46507e-08	255.763	-0.961716	0.179248	-5.36527	8.08282e-08	2.02247e-06	LRATD2
ENSG00000168675	2071.58	0.401756	0.064786	6.20127	5.60099e-10	7.87782e-09	2071.58	0.477742	0.0648741	7.36415	1.78284e-13	3.23996e-12	2071.58	0.415539	0.0649557	6.39727	1.58174e-10	6.29742e-09	2071.58	0.31054	0.0650453	4.77421	1.80417e-06	3.49919e-05	LDLRAD4
ENSG00000168685	5767.7	-1.48303	0.0577048	-25.7003	1.15996e-145	4.50473e-143	5767.7	-1.59423	0.0580073	-27.4832	2.78439e-166	1.17395e-163	5767.7	-0.635454	0.0570299	-11.1425	7.79375e-29	1.05905e-26	5767.7	-0.649079	0.0570005	-11.3872	4.84029e-30	5.64951e-28	IL7R
ENSG00000168824	121.459	-2.05711	0.260741	-7.88946	3.03485e-15	6.74194e-14	121.459	-1.95395	0.261084	-7.48402	7.20846e-14	1.36121e-12	121.459	-1.5424	0.256024	-6.02443	1.69709e-09	5.78616e-08	121.459	-1.57782	0.255826	-6.16754	6.93596e-10	2.26838e-08	NSG1
ENSG00000168961	2748.01	1.04058	0.0747162	13.9271	4.33595e-44	3.1905e-42	2748.01	1.19552	0.0746934	16.0057	1.16569e-57	1.07694e-55	2748.01	0.272453	0.0757457	3.59694	0.00032198	0.00418128	2748.01	0.216798	0.075746	2.86217	0.00420751	0.0324033	LGALS9
ENSG00000169032	8407.59	0.410054	0.051233	8.00371	1.2073e-15	2.76099e-14	8407.59	0.411687	0.051299	8.02524	1.01324e-15	2.2187e-14	8407.59	0.247992	0.0513844	4.82621	1.39154e-06	3.17834e-05	8407.59	0.361617	0.0512878	7.05075	1.77956e-12	7.38023e-11	MAP2K1
ENSG00000169129	1179.39	1.3943	0.103549	13.4652	2.50765e-41	1.68012e-39	1179.39	1.46037	0.103649	14.0896	4.39928e-45	2.99164e-43	1179.39	1.11746	0.104255	10.7185	8.32991e-27	1.0143e-24	1179.39	1.22013	0.103946	11.7381	8.12524e-32	1.00239e-29	AFAP1L2
ENSG00000169194	11040.3	3.48506	0.0844096	41.2875	0	0	11040.3	3.66099	0.0844026	43.3753	0	0	11040.3	1.90752	0.0848821	22.4725	7.70855e-112	8.0306e-109	11040.3	2.10611	0.0847716	24.8445	2.96288e-136	3.20847e-133	IL13
ENSG00000169220	2753.95	-0.589128	0.0674815	-8.73021	2.54202e-18	6.85201e-17	2753.95	-0.49163	0.0675282	-7.28036	3.32918e-13	5.92028e-12	2753.95	-0.264337	0.0671841	-3.93451	8.33658e-05	0.00129876	2753.95	-0.367527	0.0672474	-5.4653	4.6212e-08	1.19465e-06	RGS14
ENSG00000169245	774.488	2.82088	0.148158	19.0397	7.99689e-81	1.18101e-78	774.488	2.79085	0.148337	18.8143	5.768e-79	7.7764e-77	774.488	0.922533	0.152784	6.03815	1.55895e-09	5.33458e-08	774.488	0.820195	0.152986	5.36126	8.26452e-08	2.06e-06	CXCL10
ENSG00000169252	61.051	-1.81951	0.341535	-5.32744	9.96055e-08	1.07239e-06	61.051	-1.55121	0.339012	-4.5757	4.7464e-06	3.8796e-05	61.051	-1.45144	0.33709	-4.3058	1.66381e-05	0.000304091	61.051	-1.30781	0.334104	-3.91438	9.06379e-05	0.0012303	ADRB2
ENSG00000169398	386.964	0.945838	0.152581	6.19894	5.68444e-10	7.98448e-09	386.964	0.787381	0.153564	5.12737	2.93815e-07	2.88332e-06	386.964	0.555271	0.154444	3.59529	0.000324027	0.00420205	386.964	0.539295	0.154275	3.49566	0.000472891	0.00520474	PTK2
ENSG00000169418	17.3404	7.65233	1.32125	5.79175	6.96582e-09	8.66944e-08	17.3404	7.47379	1.32309	5.64874	1.61632e-08	1.88063e-07	17.3404	6.24631	1.33569	4.67647	2.91862e-06	6.27638e-05	17.3404	6.27668	1.33443	4.70365	2.55552e-06	4.79886e-05	NPR1
ENSG00000169442	3958.13	-0.863561	0.0791191	-10.9147	9.80517e-28	4.129e-26	3958.13	-1.0092	0.0794054	-12.7094	5.24117e-37	2.84631e-35	3958.13	-0.481185	0.0788848	-6.09984	1.06173e-09	3.77074e-08	3958.13	-0.428999	0.0788022	-5.444	5.20981e-08	1.34147e-06	CD52
ENSG00000169504	2448.94	0.829598	0.0617492	13.435	3.77288e-41	2.51978e-39	2448.94	0.877321	0.0618567	14.1831	1.16567e-45	8.04484e-44	2448.94	0.459004	0.0624919	7.34501	2.05737e-13	1.09291e-11	2448.94	0.583036	0.0621883	9.37534	6.89537e-21	5.0528e-19	CLIC4
ENSG00000169508	2102.96	0.383092	0.0640998	5.97649	2.27992e-09	3.01655e-08	2102.96	0.524948	0.0640774	8.19241	2.56056e-16	5.78722e-15	2102.96	0.270313	0.0645014	4.1908	2.77971e-05	0.000481303	2102.96	0.333974	0.0642825	5.19542	2.04262e-07	4.77396e-06	GPR183
ENSG00000169715	982.667	1.58203	0.125788	12.5769	2.8287e-36	1.62522e-34	982.667	1.79352	0.125685	14.2699	3.37027e-46	2.37547e-44	982.667	0.393158	0.128442	3.06099	0.00220607	0.0213128	982.667	0.348678	0.128408	2.71538	0.00661996	0.0462496	MT1E
ENSG00000169764	7180.42	-0.558908	0.0487907	-11.4552	2.21391e-30	1.04098e-28	7180.42	-0.629193	0.048959	-12.8514	8.44335e-38	4.68404e-36	7180.42	-0.288787	0.0486724	-5.93328	2.96933e-09	9.8725e-08	7180.42	-0.163231	0.0485507	-3.36208	0.00077358	0.00790284	UGP2
ENSG00000169860	219.103	1.41844	0.192565	7.36601	1.75812e-13	3.43612e-12	219.103	1.55412	0.19253	8.07208	6.91088e-16	1.5248e-14	219.103	1.35023	0.193486	6.97843	2.98501e-12	1.40995e-10	219.103	1.26421	0.193655	6.52817	6.65787e-11	2.40325e-09	P2RY1
ENSG00000169896	2314.49	-0.862266	0.0716955	-12.0268	2.57013e-33	1.33412e-31	2314.49	-0.889746	0.0720014	-12.3573	4.44611e-35	2.29623e-33	2314.49	-0.366791	0.0710662	-5.16126	2.45288e-07	6.37952e-06	2314.49	-0.358659	0.0709763	-5.05323	4.34407e-07	9.33567e-06	ITGAM
ENSG00000169991	2207.83	0.463765	0.0700262	6.62274	3.52598e-11	5.64883e-10	2207.83	0.495404	0.0701604	7.06103	1.65275e-12	2.79544e-11	2207.83	0.283282	0.0704627	4.02032	5.812e-05	0.000937924	2207.83	0.190398	0.0705251	2.69971	0.00693993	0.0479692	IFFO2
ENSG00000170006	1392.6	-0.360641	0.0862876	-4.17952	2.92128e-05	0.000212273	1392.6	-0.473773	0.0868177	-5.4571	4.83979e-08	5.29637e-07	1392.6	-0.289125	0.0863725	-3.34742	0.000815666	0.00940675	1392.6	-0.433814	0.0865643	-5.01147	5.40164e-07	1.14694e-05	TMEM154
ENSG00000170027	14749.7	0.377019	0.0543383	6.93836	3.96679e-12	6.86366e-11	14749.7	0.45394	0.0543522	8.35183	6.72134e-17	1.57435e-15	14749.7	0.213151	0.0544203	3.91675	8.97494e-05	0.00138517	14749.7	0.212792	0.0544025	3.91144	9.17489e-05	0.00124279	YWHAG
ENSG00000170088	795.134	-0.496218	0.0941397	-5.27108	1.3562e-07	1.43569e-06	795.134	-0.597972	0.0949888	-6.29519	3.07024e-10	4.33855e-09	795.134	-0.352042	0.0940339	-3.74377	0.000181278	0.00256359	795.134	-0.449546	0.0941787	-4.77333	1.81209e-06	3.51106e-05	TMEM192
ENSG00000170113	2102.43	-0.550693	0.0736782	-7.4743	7.76157e-14	1.55313e-12	2102.43	-0.558547	0.0739335	-7.55473	4.19733e-14	8.11098e-13	2102.43	-0.213155	0.0733044	-2.9078	0.00363979	0.0316427	2102.43	-0.26053	0.073292	-3.55469	0.000378426	0.00429353	NIPA1
ENSG00000170265	4426.37	0.474821	0.0581991	8.15855	3.39057e-16	7.93567e-15	4426.37	0.555145	0.0582387	9.53224	1.5393e-21	4.65382e-20	4426.37	0.272361	0.0584864	4.65682	3.2113e-06	6.84299e-05	4426.37	0.258757	0.0584446	4.4274	9.53757e-06	0.000161798	ZNF282
ENSG00000170442	81.5218	1.51276	0.337854	4.47754	7.55069e-06	6.11608e-05	81.5218	1.3569	0.34017	3.9889	6.63813e-05	0.000442714	81.5218	1.50028	0.338822	4.42793	9.514e-06	0.000184114	81.5218	1.6772	0.33709	4.97553	6.50695e-07	1.36527e-05	KRT86
ENSG00000170525	5669.6	0.807386	0.053473	15.099	1.64524e-51	1.4376e-49	5669.6	0.949261	0.0534636	17.7553	1.56889e-70	1.89072e-68	5669.6	0.565868	0.0537451	10.5287	6.36852e-26	7.37176e-24	5669.6	0.634567	0.0536421	11.8296	2.74331e-32	3.44985e-30	PFKFB3
ENSG00000170540	13571.4	-0.3925	0.0600382	-6.5375	6.25537e-11	9.73878e-10	13571.4	-0.355053	0.0600681	-5.91085	3.40351e-09	4.28702e-08	13571.4	-0.247857	0.0600282	-4.12902	3.6432e-05	0.000614363	13571.4	-0.216942	0.0600018	-3.6156	0.000299655	0.00351225	ARL6IP1
ENSG00000170542	5682.84	1.171	0.0568146	20.6109	2.19054e-94	4.33375e-92	5682.84	1.26715	0.0568326	22.2962	4.02532e-110	8.4093e-108	5682.84	0.592256	0.05731	10.3343	4.93214e-25	5.44044e-23	5682.84	0.638445	0.0572217	11.1574	6.58905e-29	7.17508e-27	SERPINB9
ENSG00000170759	12619.5	0.252902	0.0590485	4.28296	1.84423e-05	0.00013907	12619.5	0.302224	0.0590727	5.11613	3.11865e-07	3.0527e-06	12619.5	0.167632	0.0591122	2.83582	0.00457081	0.0380942	12619.5	0.205697	0.0590808	3.48161	0.000498402	0.0054425	KIF5B
ENSG00000170779	4716.01	0.262288	0.0798037	3.28666	0.00101383	0.00513552	4716.01	0.400287	0.0797975	5.01628	5.26812e-07	4.97404e-06	4716.01	0.265193	0.0798741	3.32014	0.000899718	0.0102314	4716.01	0.294017	0.0798194	3.68353	0.000230028	0.00278491	CDCA4
ENSG00000170854	4127.6	0.21135	0.0574678	3.67771	0.000235338	0.00140566	4127.6	0.155948	0.057658	2.7047	0.00683657	0.0274374	4127.6	0.29117	0.0575003	5.06379	4.10999e-07	1.03174e-05	4127.6	0.300342	0.0574372	5.22905	1.70384e-07	4.0403e-06	RIOX2
ENSG00000170873	1120.48	0.920912	0.0749034	12.2947	9.67595e-35	5.29803e-33	1120.48	1.12568	0.0747338	15.0625	2.85785e-51	2.30908e-49	1120.48	0.333927	0.0769247	4.34095	1.41866e-05	0.000265761	1120.48	0.497325	0.0761937	6.52712	6.70476e-11	2.41565e-09	MTSS1
ENSG00000171055	583.689	-0.596157	0.10083	-5.91248	3.36993e-09	4.3624e-08	583.689	-0.773681	0.102391	-7.55617	4.15097e-14	8.03907e-13	583.689	-0.331339	0.100163	-3.30798	0.000939699	0.0106537	583.689	-0.307177	0.0998422	-3.07662	0.0020936	0.0184237	FEZ2
ENSG00000171148	5403.84	-0.456621	0.0576559	-7.91977	2.37959e-15	5.34287e-14	5403.84	-0.421748	0.0577392	-7.30437	2.78568e-13	4.97667e-12	5403.84	-0.185888	0.0575262	-3.23136	0.00123201	0.0132926	5403.84	-0.225615	0.0575138	-3.9228	8.75243e-05	0.00119053	TADA3
ENSG00000171223	11709.5	1.47742	0.071288	20.7247	2.07606e-95	4.14639e-93	11709.5	1.66999	0.0712747	23.4303	2.0991e-121	5.23399e-119	11709.5	0.684229	0.071551	9.56281	1.14604e-21	1.09645e-19	11709.5	0.862672	0.0714665	12.071	1.50295e-33	1.99289e-31	JUNB
ENSG00000171246	5583.25	-1.07885	0.0531512	-20.2977	1.34674e-91	2.49934e-89	5583.25	-1.22849	0.0535811	-22.9277	2.46196e-116	5.70904e-114	5583.25	0.280654	0.0519618	5.40117	6.62085e-08	1.86418e-06	5583.25	0.167809	0.0519971	3.22727	0.00124976	0.0119296	NPTX1
ENSG00000171314	43155.6	0.296157	0.0466557	6.3477	2.1856e-10	3.2052e-09	43155.6	0.343559	0.0466647	7.3623	1.80773e-13	3.27751e-12	43155.6	0.136388	0.0466882	2.92125	0.00348626	0.0306347	43155.6	0.177006	0.046676	3.79222	0.000149306	0.00191507	PGAM1
ENSG00000171408	267.001	1.07781	0.148897	7.23859	4.53357e-13	8.57291e-12	267.001	0.949447	0.150304	6.31686	2.6693e-10	3.80212e-09	267.001	0.995981	0.149941	6.64247	3.08461e-11	1.31461e-09	267.001	1.00153	0.149604	6.69457	2.16306e-11	8.23483e-10	PDE7B
ENSG00000171435	16.2497	2.76499	0.731694	3.7789	0.000157525	0.000982293	16.2497	2.34865	0.741493	3.16746	0.00153776	0.0074679	16.2497	2.36998	0.740712	3.1996	0.00137619	0.0145469	16.2497	2.97886	0.729484	4.08352	4.43589e-05	0.000652069	KSR2
ENSG00000171522	3508.62	0.255085	0.0501447	5.08698	3.63801e-07	3.63471e-06	3508.62	0.328897	0.0502196	6.54918	5.7855e-11	8.73437e-10	3508.62	0.301869	0.050236	6.00903	1.86641e-09	6.32892e-08	3508.62	0.472503	0.0499401	9.46139	3.03868e-21	2.29573e-19	PTGER4
ENSG00000171552	4889.3	0.819199	0.0500597	16.3644	3.43223e-60	3.74882e-58	4889.3	0.97623	0.0500369	19.5102	8.99513e-85	1.34573e-82	4889.3	0.325975	0.0506534	6.4354	1.23145e-10	4.95538e-09	4889.3	0.426831	0.0504765	8.45604	2.76611e-17	1.62891e-15	BCL2L1
ENSG00000171603	9586.94	-0.442058	0.0524662	-8.42558	3.58978e-17	8.94076e-16	9586.94	-0.382551	0.052504	-7.28613	3.18989e-13	5.68129e-12	9586.94	-0.167799	0.0523839	-3.20324	0.00135889	0.0143965	9586.94	-0.194343	0.0523699	-3.71096	0.000206474	0.00253437	CLSTN1
ENSG00000171757	164.304	-0.806791	0.201231	-4.00928	6.09052e-05	0.000415634	164.304	-0.810501	0.202402	-4.00441	6.21724e-05	0.000417405	164.304	-0.571061	0.20023	-2.85202	0.0043442	0.0365795	164.304	-0.690409	0.200747	-3.4392	0.000583431	0.00624506	LRRC34
ENSG00000171766	442.71	0.840034	0.134784	6.23244	4.59234e-10	6.5248e-09	442.71	0.859414	0.135153	6.35884	2.03289e-10	2.93711e-09	442.71	0.412758	0.136905	3.01492	0.00257045	0.0240765	442.71	0.61137	0.135814	4.50151	6.74718e-06	0.000118376	GATM
ENSG00000171791	10918.2	-0.729828	0.0553906	-13.176	1.20596e-39	7.73398e-38	10918.2	-0.74068	0.0554609	-13.355	1.10781e-40	6.68986e-39	10918.2	-0.359222	0.0552765	-6.49864	8.10482e-11	3.32563e-09	10918.2	-0.344285	0.0552485	-6.23157	4.61779e-10	1.54391e-08	BCL2
ENSG00000171793	5986.24	0.44062	0.0506365	8.70163	3.27157e-18	8.71767e-17	5986.24	0.506395	0.05068	9.99201	1.65197e-23	5.50395e-22	5986.24	0.152298	0.0509523	2.98903	0.00279869	0.0258782	5986.24	0.18856	0.0508722	3.70655	0.000210104	0.00257084	CTPS1
ENSG00000171843	3876.28	-0.513295	0.0494407	-10.382	2.99327e-25	1.12293e-23	3876.28	-0.570586	0.0497193	-11.4762	1.73846e-30	7.72282e-29	3876.28	-0.314953	0.0493236	-6.38545	1.70897e-10	6.77518e-09	3876.28	-0.187476	0.0490942	-3.81869	0.000134162	0.00174572	MLLT3
ENSG00000171848	44421.4	0.173693	0.0360198	4.82214	1.42025e-06	1.30175e-05	44421.4	0.178996	0.036038	4.96687	6.80434e-07	6.31648e-06	44421.4	0.150713	0.0360401	4.18182	2.89187e-05	0.000498254	44421.4	0.147522	0.036032	4.09419	4.23638e-05	0.000623212	RRM2
ENSG00000171867	4334.23	-0.734105	0.0581516	-12.624	1.55722e-36	9.02114e-35	4334.23	-0.856364	0.0584519	-14.6507	1.33245e-48	9.87159e-47	4334.23	-0.506227	0.0580297	-8.72359	2.69528e-18	2.09717e-16	4334.23	-0.485216	0.0579536	-8.37249	5.6411e-17	3.25314e-15	PRNP
ENSG00000171992	532.227	-0.395587	0.139779	-2.8301	0.00465342	0.0194396	532.227	-0.352149	0.140019	-2.51501	0.011903	0.0440956	532.227	-1.19252	0.143229	-8.32597	8.36404e-17	5.80898e-15	532.227	-1.49519	0.144588	-10.341	4.59524e-25	4.14677e-23	SYNPO
ENSG00000172116	3280.16	-0.984053	0.0707362	-13.9116	5.38686e-44	3.94993e-42	3280.16	-0.936199	0.070845	-13.2147	7.21395e-40	4.21371e-38	3280.16	-0.629873	0.0704422	-8.9417	3.83235e-19	3.23713e-17	3280.16	-0.643111	0.0703953	-9.1357	6.49851e-20	4.52389e-18	CD8B
ENSG00000172123	838.209	1.6333	0.125209	13.0446	6.8224e-39	4.29647e-37	838.209	1.71509	0.125279	13.6901	1.16339e-42	7.53574e-41	838.209	0.565783	0.127902	4.42355	9.709e-06	0.000187694	838.209	0.605239	0.127599	4.74329	2.1028e-06	4.00662e-05	SLFN12
ENSG00000172183	3013.05	0.428113	0.102857	4.1622	3.1519e-05	0.000227892	3013.05	0.55767	0.102856	5.42184	5.89897e-08	6.35943e-07	3013.05	-0.578605	0.103835	-5.57237	2.51299e-08	7.42103e-07	3013.05	-0.535461	0.103715	-5.1628	2.43277e-07	5.57157e-06	ISG20
ENSG00000172264	202.002	-0.917251	0.183741	-4.99208	5.97327e-07	5.79664e-06	202.002	-1.69757	0.191528	-8.86331	7.76736e-19	2.0632e-17	202.002	-1.19041	0.186501	-6.38287	1.73802e-10	6.87582e-09	202.002	-1.43885	0.188171	-7.64649	2.06537e-14	1.01406e-12	MACROD2
ENSG00000172375	1728.97	0.367951	0.0595876	6.17496	6.6182e-10	9.21582e-09	1728.97	0.386693	0.0598268	6.46354	1.02282e-10	1.5165e-09	1728.97	0.207998	0.0602157	3.45421	0.000551907	0.00668995	1728.97	0.30796	0.0598459	5.14588	2.66268e-07	6.05613e-06	C2CD2L
ENSG00000172380	48.7125	3.25989	0.457478	7.1258	1.03478e-12	1.90188e-11	48.7125	3.4408	0.457156	7.52653	5.21063e-14	9.96119e-13	48.7125	1.75386	0.47562	3.68751	0.000226455	0.00310416	48.7125	1.78159	0.474158	3.75737	0.000171711	0.00216074	GNG12
ENSG00000172456	394.721	0.891008	0.144619	6.16106	7.22582e-10	1.00286e-08	394.721	1.12003	0.144281	7.76285	8.30389e-15	1.69506e-13	394.721	0.450217	0.146938	3.064	0.00218401	0.0211433	394.721	0.544426	0.146227	3.72316	0.000196748	0.00243184	FGGY
ENSG00000172543	9285.6	0.2153	0.0630114	3.41684	0.000633522	0.00342942	9285.6	0.281689	0.0630372	4.46862	7.87249e-06	6.23268e-05	9285.6	0.318085	0.0630156	5.04772	4.47117e-07	1.11013e-05	9285.6	0.42078	0.0629534	6.68399	2.32517e-11	8.81754e-10	CTSW
ENSG00000172673	6258.4	-0.274447	0.0581503	-4.71962	2.36283e-06	2.08197e-05	6258.4	-0.309413	0.058267	-5.31026	1.0947e-07	1.13529e-06	6258.4	-0.230898	0.0581984	-3.96743	7.26505e-05	0.0011518	6258.4	-0.189777	0.0581318	-3.2646	0.00109619	0.0106675	THEMIS
ENSG00000172716	4696.32	0.413494	0.0636501	6.49635	8.22901e-11	1.27077e-09	4696.32	0.438245	0.0637264	6.87698	6.11362e-12	1.00048e-10	4696.32	0.245372	0.0638709	3.84168	0.000122196	0.00180853	4696.32	0.26547	0.0638071	4.16051	3.17531e-05	0.000475515	SLFN11
ENSG00000172752	38.6603	6.13454	0.832596	7.36797	1.73252e-13	3.38924e-12	38.6603	6.23106	0.832707	7.48289	7.27038e-14	1.37067e-12	38.6603	3.07987	0.871909	3.53233	0.000411919	0.00520857	38.6603	3.88432	0.852315	4.55738	5.17965e-06	9.23712e-05	COL6A5
ENSG00000172936	3441.16	-0.154559	0.0484681	-3.18888	0.00142825	0.00695102	3441.16	-0.16371	0.0486706	-3.36363	0.000769233	0.00403569	3441.16	-0.203106	0.0487079	-4.16988	3.04763e-05	0.000520484	3441.16	-0.222396	0.0486525	-4.5711	4.85162e-06	8.73202e-05	MYD88
ENSG00000172965	1159.2	-1.20686	0.0881689	-13.688	1.19754e-42	8.39919e-41	1159.2	-1.27746	0.0889101	-14.3679	8.22396e-47	5.92252e-45	1159.2	-0.389381	0.0862026	-4.51705	6.27079e-06	0.000126169	1159.2	-0.51443	0.0863592	-5.95687	2.57114e-09	7.69841e-08	MIR4435-2HG
ENSG00000173020	33317.9	0.372305	0.0541139	6.88002	5.98421e-12	1.02278e-10	33317.9	0.442905	0.054121	8.18361	2.75469e-16	6.20181e-15	33317.9	0.233309	0.0541471	4.30881	1.64138e-05	0.000300578	33317.9	0.238157	0.0541385	4.39903	1.08735e-05	0.000182397	GRK2
ENSG00000173077	115.519	2.96864	0.263182	11.2798	1.6511e-29	7.49463e-28	115.519	2.71385	0.264838	10.2472	1.21823e-24	4.26087e-23	115.519	0.857556	0.282511	3.03548	0.00240156	0.0228483	115.519	1.04139	0.278881	3.73418	0.000188325	0.00234558	DELEC1
ENSG00000173110	78.1025	0.83196	0.297427	2.79719	0.00515493	0.0212302	78.1025	0.775284	0.299631	2.58747	0.00966847	0.0369919	78.1025	1.20279	0.294772	4.08039	4.49593e-05	0.000748071	78.1025	1.64497	0.29077	5.65729	1.53779e-08	4.25776e-07	HSPA6
ENSG00000173208	4254.55	-0.331435	0.0600085	-5.52313	3.33016e-08	3.79136e-07	4254.55	-0.316849	0.0601231	-5.27	1.36424e-07	1.39855e-06	4254.55	-0.298946	0.0600888	-4.97507	6.52227e-07	1.57003e-05	4254.55	-0.306763	0.0600406	-5.10925	3.23434e-07	7.25474e-06	ABCD2
ENSG00000173264	1155.01	0.65203	0.100041	6.51761	7.14375e-11	1.10562e-09	1155.01	0.873235	0.0998669	8.74398	2.25036e-18	5.79819e-17	1155.01	0.615397	0.100345	6.1328	8.63461e-10	3.11579e-08	1155.01	0.654292	0.10015	6.53313	6.441e-11	2.33361e-09	GPR137
ENSG00000173334	1521.77	0.348349	0.0975353	3.57151	0.000354927	0.00203199	1521.77	0.334557	0.0977887	3.42122	0.000623403	0.00334554	1521.77	0.705593	0.0971521	7.26277	3.79237e-13	1.94834e-11	1521.77	0.78332	0.0969681	8.07812	6.57704e-16	3.61126e-14	TRIB1
ENSG00000173404	37.722	6.7696	1.19701	5.65545	1.55442e-08	1.8606e-07	37.722	7.56494	1.19528	6.32902	2.46717e-10	3.52503e-09	37.722	3.47856	1.2408	2.80347	0.00505555	0.041254	37.722	4.93048	1.20963	4.07601	4.58142e-05	0.000671436	INSM1
ENSG00000173542	2254.49	0.760622	0.0752173	10.1123	4.87122e-24	1.7285e-22	2254.49	0.814888	0.0753014	10.8217	2.71738e-27	1.05905e-25	2254.49	0.240699	0.076096	3.1631	0.00156099	0.0161543	2254.49	0.275673	0.0759465	3.62984	0.000283599	0.00335025	MOB1B
ENSG00000173597	132.583	-1.23281	0.250156	-4.92816	8.30074e-07	7.87669e-06	132.583	-1.65452	0.25648	-6.45085	1.11225e-10	1.6428e-09	132.583	-0.783705	0.247272	-3.16941	0.0015275	0.0158603	132.583	-0.816182	0.2471	-3.30305	0.0009564	0.00952102	SULT1B1
ENSG00000173598	4816.55	0.34891	0.0626913	5.56552	2.61374e-08	3.02666e-07	4816.55	0.392164	0.0627538	6.24924	4.12452e-10	5.74436e-09	4816.55	0.183352	0.0629109	2.91448	0.00356285	0.0311459	4816.55	0.230466	0.0628249	3.66838	0.000244093	0.00293328	NUDT4
ENSG00000173852	1265.47	-0.67863	0.073103	-9.2832	1.64468e-20	5.0647e-19	1265.47	-0.80365	0.0739537	-10.8669	1.65675e-27	6.53373e-26	1265.47	-0.284523	0.0723101	-3.93476	8.32782e-05	0.00129876	1265.47	-0.311754	0.0722396	-4.31556	1.59201e-05	0.000256246	DPY19L1
ENSG00000173894	322.908	-0.499574	0.14262	-3.50284	0.000460318	0.00256806	322.908	-0.575966	0.143817	-4.00485	6.20556e-05	0.000416862	322.908	-0.423041	0.142821	-2.96204	0.00305607	0.0277787	322.908	-0.538339	0.143166	-3.76023	0.000169755	0.00214099	CBX2
ENSG00000173905	1467.28	0.891809	0.0737179	12.0976	1.08764e-33	5.73089e-32	1467.28	0.936089	0.0738698	12.6721	8.43758e-37	4.56082e-35	1467.28	0.387328	0.0750607	5.16019	2.46702e-07	6.40741e-06	1467.28	0.570973	0.0744757	7.66657	1.76657e-14	8.71748e-13	GOLIM4
ENSG00000173926	140.318	1.03976	0.241291	4.30915	1.63884e-05	0.00012534	140.318	0.986771	0.242443	4.07011	4.69902e-05	0.000323436	140.318	0.745758	0.244085	3.05532	0.00224819	0.0216639	140.318	1.14478	0.241013	4.7499	2.03519e-06	3.88921e-05	MARCHF3
ENSG00000173991	25.3249	-3.49722	0.970792	-3.60244	0.000315244	0.00182877	25.3249	-3.383	0.971236	-3.48319	0.000495473	0.00272845	25.3249	-2.77478	0.955059	-2.90535	0.00366847	0.0318164	25.3249	-2.92205	0.957041	-3.05321	0.00226406	0.0196312	TCAP
ENSG00000174106	3390.92	-0.513855	0.0554338	-9.2697	1.86665e-20	5.69804e-19	3390.92	-0.576585	0.0557328	-10.3455	4.3851e-25	1.5644e-23	3390.92	-0.173235	0.0551236	-3.14266	0.00167419	0.0170714	3390.92	-0.180204	0.0550635	-3.27266	0.00106542	0.0104044	LEMD3
ENSG00000174123	118.408	-0.98303	0.274131	-3.58598	0.000335811	0.00193257	118.408	-0.950405	0.274884	-3.45748	0.000545256	0.00296806	118.408	-1.50121	0.280099	-5.35955	8.3428e-08	2.32804e-06	118.408	-1.72188	0.282124	-6.10328	1.03913e-09	3.32046e-08	TLR10
ENSG00000174125	368.048	-1.29284	0.169801	-7.61387	2.66016e-14	5.49078e-13	368.048	-1.23809	0.170232	-7.27293	3.51768e-13	6.24112e-12	368.048	-0.621874	0.167131	-3.72087	0.000198538	0.00276185	368.048	-0.637171	0.166975	-3.81596	0.000135656	0.00175849	TLR1
ENSG00000174151	875.867	-0.635791	0.128301	-4.95545	7.21626e-07	6.91331e-06	875.867	-0.608218	0.128556	-4.73115	2.23248e-06	1.91453e-05	875.867	-0.375002	0.127957	-2.93068	0.00338216	0.0299557	875.867	-0.478159	0.128064	-3.73374	0.000188654	0.00234668	CYB561D1
ENSG00000174371	3644.93	0.332032	0.0515954	6.4353	1.23232e-10	1.86592e-09	3644.93	0.304826	0.0517836	5.88654	3.94369e-09	4.92993e-08	3644.93	0.171744	0.0519399	3.3066	0.000944348	0.010687	3644.93	0.268231	0.0517407	5.18414	2.17016e-07	5.04783e-06	EXO1
ENSG00000174437	19493.5	0.335126	0.0466512	7.18365	6.78728e-13	1.26073e-11	19493.5	0.429614	0.0466593	9.20749	3.33849e-20	9.51058e-19	19493.5	0.171856	0.0467238	3.67812	0.000234961	0.00319738	19493.5	0.163608	0.0467102	3.50261	0.000460729	0.00508812	ATP2A2
ENSG00000174485	6792.49	0.397131	0.0716435	5.54314	2.97087e-08	3.41008e-07	6792.49	0.427894	0.0716884	5.96879	2.39015e-09	3.06268e-08	6792.49	0.292285	0.0717486	4.07373	4.62656e-05	0.000764382	6792.49	0.316276	0.0717082	4.41059	1.03088e-05	0.000173522	DENND4A
ENSG00000174718	4568.5	-0.524689	0.0616833	-8.50618	1.79755e-17	4.59153e-16	4568.5	-0.579641	0.0618692	-9.36882	7.33507e-21	2.15035e-19	4568.5	-0.24058	0.061529	-3.91003	9.22856e-05	0.00141832	4568.5	-0.339442	0.0615662	-5.51345	3.51876e-08	9.21877e-07	RESF1
ENSG00000174738	370.004	-0.887451	0.146844	-6.04348	1.50829e-09	2.0341e-08	370.004	-1.13011	0.149114	-7.57884	3.48656e-14	6.80554e-13	370.004	-0.544575	0.145691	-3.73788	0.000185579	0.00261365	370.004	-0.473884	0.14513	-3.26524	0.00109371	0.0106487	NR1D2
ENSG00000174792	58.394	3.49357	0.402568	8.67822	4.02019e-18	1.06718e-16	58.394	3.17856	0.405323	7.84203	4.43316e-15	9.26965e-14	58.394	2.08837	0.416642	5.01238	5.37617e-07	1.31439e-05	58.394	2.22055	0.414055	5.36293	8.18834e-08	2.04625e-06	ODAPH
ENSG00000174807	1006.01	-1.48689	0.122878	-12.1006	1.04816e-33	5.53676e-32	1006.01	-1.51146	0.123403	-12.2482	1.71807e-34	8.69877e-33	1006.01	-0.461631	0.120648	-3.82628	0.000130097	0.00191189	1006.01	-0.61649	0.120829	-5.10215	3.35808e-07	7.5064e-06	CD248
ENSG00000174837	172.36	2.01124	0.201747	9.96916	2.07978e-23	7.22103e-22	172.36	2.02206	0.2023	9.99535	1.59727e-23	5.32935e-22	172.36	1.21864	0.20737	5.87666	4.18631e-09	1.37001e-07	172.36	1.12467	0.2077	5.41486	6.13354e-08	1.56281e-06	ADGRE1
ENSG00000174944	366.209	2.54084	0.189524	13.4065	5.54262e-41	3.6783e-39	366.209	2.78093	0.189244	14.695	6.94226e-49	5.24378e-47	366.209	2.12751	0.191164	11.1292	9.04026e-29	1.21959e-26	366.209	2.1282	0.19096	11.1448	7.59346e-29	8.22287e-27	P2RY14
ENSG00000175093	47.7005	4.72283	0.657684	7.181	6.92047e-13	1.28433e-11	47.7005	5.35788	0.655725	8.17093	3.06022e-16	6.86299e-15	47.7005	2.54	0.682965	3.71907	0.000199957	0.00277953	47.7005	2.77514	0.677276	4.09751	4.17626e-05	0.000616228	SPSB4
ENSG00000175348	1892.68	-0.410405	0.0689422	-5.95289	2.63448e-09	3.45731e-08	1892.68	-0.386159	0.0691559	-5.58389	2.35195e-08	2.68006e-07	1892.68	-0.287909	0.0689232	-4.17725	2.95059e-05	0.000506217	1892.68	-0.25975	0.0687632	-3.77746	0.000158438	0.00201453	TMEM9B
ENSG00000175352	459.254	1.16023	0.123556	9.3903	5.98269e-21	1.85322e-19	459.254	1.41035	0.123158	11.4515	2.30994e-30	1.01835e-28	459.254	0.7016	0.125914	5.57204	2.51776e-08	7.42344e-07	459.254	0.774586	0.125308	6.18146	6.35095e-10	2.08757e-08	NRIP3
ENSG00000175390	12558	-0.3715	0.0490152	-7.57929	3.47452e-14	7.10869e-13	12558	-0.390334	0.0490811	-7.95284	1.82283e-15	3.91385e-14	12558	-0.144025	0.0489681	-2.9412	0.00326946	0.0292504	12558	-0.138853	0.0489444	-2.83694	0.00455477	0.0345051	EIF3F
ENSG00000175564	90.4153	1.94106	0.288137	6.73657	1.62168e-11	2.66105e-10	90.4153	1.78991	0.289902	6.1742	6.65003e-10	9.06569e-09	90.4153	1.01506	0.296739	3.42073	0.000624542	0.00746901	90.4153	0.972137	0.296606	3.27754	0.00104715	0.0102517	UCP3
ENSG00000175746	12.1473	2.99456	0.845688	3.54097	0.000398653	0.00225524	12.1473	3.44979	0.840236	4.10574	4.03025e-05	0.000282434	12.1473	2.38793	0.862833	2.76754	0.00564807	0.04505	12.1473	2.87779	0.849136	3.38909	0.000701258	0.0072707	LINC02915
ENSG00000176014	2538.91	0.900659	0.0721216	12.4881	8.67463e-36	4.8771e-34	2538.91	0.960343	0.0721998	13.3012	2.27839e-40	1.36169e-38	2538.91	0.699782	0.0725123	9.65052	4.89048e-22	4.70289e-20	2538.91	0.799878	0.0723082	11.0621	1.91624e-28	1.99739e-26	TUBB6
ENSG00000176083	209.414	-1.61889	0.256217	-6.31842	2.64258e-10	3.83778e-09	209.414	-1.39365	0.255602	-5.45244	4.96838e-08	5.42428e-07	209.414	-1.211	0.254464	-4.75904	1.94515e-06	4.34231e-05	209.414	-1.68373	0.257053	-6.55012	5.74891e-11	2.09063e-09	ZNF683
ENSG00000176105	1433.22	0.375425	0.0772588	4.85932	1.17793e-06	1.09399e-05	1433.22	0.239964	0.0778203	3.08357	0.00204535	0.00960699	1433.22	0.334378	0.0775745	4.31042	1.62947e-05	0.000298701	1433.22	0.327669	0.0774716	4.22953	2.34176e-05	0.000364291	YES1
ENSG00000176171	3694.39	0.211734	0.0650822	3.25333	0.00114062	0.00569659	3694.39	0.238971	0.065184	3.6661	0.000246281	0.00145689	3694.39	0.282816	0.0651236	4.34276	1.40706e-05	0.000263853	3694.39	0.335665	0.0650185	5.16261	2.43535e-07	5.57157e-06	BNIP3
ENSG00000176533	53.8728	-1.75122	0.358588	-4.88365	1.04138e-06	9.75814e-06	53.8728	-1.6348	0.358812	-4.55615	5.2101e-06	4.23919e-05	53.8728	-1.48083	0.355839	-4.16151	3.16149e-05	0.000539439	53.8728	-1.8519	0.361665	-5.12049	3.04742e-07	6.87503e-06	GNG7
ENSG00000176597	94.6857	1.51441	0.25529	5.93213	2.99037e-09	3.89751e-08	94.6857	1.59429	0.255641	6.23644	4.47651e-10	6.21964e-09	94.6857	1.01217	0.2607	3.88249	0.000103391	0.0015686	94.6857	0.722534	0.263417	2.74292	0.00608948	0.0434307	B3GNT5
ENSG00000176619	16451	0.161024	0.0526998	3.05548	0.00224697	0.0103662	16451	0.201367	0.0527239	3.81927	0.000133848	0.000836983	16451	0.179418	0.0527259	3.40284	0.000666901	0.00786524	16451	0.189442	0.0527075	3.59422	0.00032537	0.00377282	LMNB2
ENSG00000176749	667.647	0.371807	0.110053	3.37844	0.000728979	0.00385462	667.647	0.342689	0.110563	3.09949	0.00193853	0.00915716	667.647	0.405202	0.110304	3.67351	0.000239243	0.00323919	667.647	0.469059	0.109933	4.26678	1.98311e-05	0.000314715	CDK5R1
ENSG00000176845	656.226	0.573563	0.131272	4.36928	1.24656e-05	9.72171e-05	656.226	0.695742	0.131287	5.29942	1.16173e-07	1.20051e-06	656.226	0.403418	0.132049	3.05505	0.0022502	0.0216722	656.226	0.497303	0.131621	3.7783	0.0001579	0.00201032	METRNL
ENSG00000177000	995.179	-0.471259	0.10118	-4.65763	3.19869e-06	2.75595e-05	995.179	-0.446012	0.101459	-4.39598	1.10276e-05	8.52683e-05	995.179	-0.281885	0.100985	-2.79136	0.00524866	0.0424461	995.179	-0.326743	0.100959	-3.2364	0.00121049	0.0116002	MTHFR
ENSG00000177098	42.3478	2.09889	0.417567	5.02649	4.99534e-07	4.88607e-06	42.3478	1.76229	0.422277	4.1733	3.00223e-05	0.000214806	42.3478	1.48638	0.425627	3.4922	0.00047906	0.00591787	42.3478	1.34337	0.4269	3.1468	0.00165066	0.0150701	SCN4B
ENSG00000177103	64.0015	3.6476	0.497557	7.33102	2.28408e-13	4.42284e-12	64.0015	3.90903	0.496995	7.86533	3.68125e-15	7.7253e-14	64.0015	1.91851	0.513705	3.73464	0.00018798	0.00264243	64.0015	2.41604	0.506644	4.76871	1.85412e-06	3.58537e-05	DSCAML1
ENSG00000177239	2234.95	-0.320729	0.0695409	-4.6121	3.98625e-06	3.38208e-05	2234.95	-0.309968	0.06974	-4.44463	8.80431e-06	6.91609e-05	2234.95	-0.198163	0.0695252	-2.85024	0.00436863	0.0367687	2234.95	-0.210617	0.0694566	-3.03235	0.00242658	0.0207907	MAN1B1
ENSG00000177374	3106.86	0.548121	0.170959	3.20616	0.00134521	0.0065943	3106.86	0.549889	0.171018	3.21539	0.00130267	0.0064436	3106.86	0.7988	0.1709	4.67407	2.95283e-06	6.34267e-05	3106.86	0.822282	0.170869	4.81237	1.49152e-06	2.92483e-05	HIC1
ENSG00000177494	6918.07	2.09993	0.0469265	44.7494	0	0	6918.07	2.16803	0.046956	46.1714	0	0	6918.07	1.09573	0.0477326	22.9555	1.29927e-116	1.74028e-113	6918.07	1.28764	0.0474984	27.109	7.70484e-162	1.15525e-158	ZBED2
ENSG00000177606	3954.24	1.08248	0.0688563	15.7209	1.08847e-55	1.06665e-53	3954.24	1.27915	0.0688099	18.5897	3.89384e-77	5.18933e-75	3954.24	0.558104	0.0694071	8.04102	8.90901e-16	5.80076e-14	3954.24	0.585746	0.0693208	8.44978	2.91852e-17	1.71349e-15	JUN
ENSG00000177628	1293.9	-0.781155	0.0687298	-11.3656	6.20351e-30	2.87818e-28	1293.9	-0.714475	0.0689459	-10.3628	3.65936e-25	1.3197e-23	1293.9	-0.288306	0.0675781	-4.26627	1.9877e-05	0.000356553	1293.9	-0.355049	0.0676103	-5.2514	1.50944e-07	3.6234e-06	GBA1
ENSG00000177663	2556.12	-0.660632	0.0706642	-9.34889	8.85722e-21	2.7396e-19	2556.12	-0.619356	0.070808	-8.74698	2.19131e-18	5.65232e-17	2556.12	-0.244247	0.0702228	-3.47817	0.000504849	0.0062119	2556.12	-0.311534	0.0702383	-4.43539	9.19046e-06	0.000156591	IL17RA
ENSG00000177738	842.659	-0.259255	0.087675	-2.957	0.00310653	0.0137644	842.659	-0.255987	0.088097	-2.90574	0.00366388	0.0160912	842.659	-0.257518	0.088048	-2.92475	0.00344737	0.0303498	842.659	-0.379346	0.0882866	-4.29676	1.73317e-05	0.000276682	FLJ32255
ENSG00000177875	49.4711	1.50186	0.413092	3.63565	0.000277285	0.00163066	49.4711	1.80086	0.411236	4.37913	1.19155e-05	9.1342e-05	49.4711	1.61342	0.413108	3.90555	9.40098e-05	0.00143908	49.4711	1.95114	0.409127	4.76903	1.85114e-06	3.58316e-05	CCDC184
ENSG00000177879	2918.21	-0.605187	0.0764661	-7.91444	2.48361e-15	5.55857e-14	2918.21	-0.708817	0.0767768	-9.23217	2.65195e-20	7.62033e-19	2918.21	-0.290622	0.0762326	-3.8123	0.000137677	0.00200825	2918.21	-0.317972	0.0762022	-4.17274	3.00952e-05	0.000454741	AP3S1
ENSG00000177885	16734.3	0.244109	0.0357117	6.83556	8.16878e-12	1.37818e-10	16734.3	0.330969	0.0357273	9.26378	1.9732e-20	5.71958e-19	16734.3	0.107596	0.0358134	3.00435	0.0026615	0.0247685	16734.3	0.197477	0.0357519	5.52355	3.32216e-08	8.76258e-07	GRB2
ENSG00000178177	591.437	-0.374526	0.120575	-3.10617	0.00189529	0.00891967	591.437	-0.442632	0.121293	-3.64929	0.000262968	0.0015477	591.437	-0.372251	0.120968	-3.07728	0.00208901	0.0203075	591.437	-0.412339	0.120913	-3.41022	0.000649107	0.00682438	LCORL
ENSG00000178199	1513.74	1.01797	0.0929263	10.9546	6.31909e-28	2.67172e-26	1513.74	1.0732	0.0930326	11.5358	8.70991e-31	3.92183e-29	1513.74	0.756564	0.0935333	8.08872	6.02959e-16	3.96726e-14	1513.74	0.902929	0.0931869	9.68945	3.34334e-22	2.61905e-20	ZC3H12D
ENSG00000178202	2066.58	-0.331867	0.0815475	-4.06961	4.70922e-05	0.0003293	2066.58	-0.332549	0.0817426	-4.06824	4.73686e-05	0.000325847	2066.58	-0.387296	0.081806	-4.73432	2.19789e-06	4.85451e-05	2066.58	-0.315886	0.0816084	-3.87076	0.000108496	0.00144454	POGLUT3
ENSG00000178445	536.865	1.77344	0.127128	13.95	3.14791e-44	2.32447e-42	536.865	1.69232	0.127635	13.259	4.00026e-40	2.35437e-38	536.865	0.840668	0.130541	6.43985	1.19588e-10	4.83301e-09	536.865	0.861305	0.130208	6.61484	3.71964e-11	1.37839e-09	GLDC
ENSG00000178562	4605.55	-1.28659	0.0632383	-20.3451	5.12657e-92	9.68552e-90	4605.55	-1.56139	0.0637912	-24.4766	2.62082e-132	7.41149e-130	4605.55	-0.625681	0.0626911	-9.98038	1.85755e-23	1.93516e-21	4605.55	-0.608207	0.0626322	-9.71078	2.71266e-22	2.14939e-20	CD28
ENSG00000178573	2577.49	-1.40644	0.0953288	-14.7535	2.92008e-49	2.4109e-47	2577.49	-1.42351	0.0955671	-14.8954	3.53023e-50	2.81314e-48	2577.49	-0.542131	0.0944091	-5.74236	9.33647e-09	2.92283e-07	2577.49	-0.591633	0.0944031	-6.26709	3.67864e-10	1.2427e-08	MAF
ENSG00000178623	901.296	0.262431	0.0831303	3.15686	0.00159478	0.00767419	901.296	0.371653	0.0831914	4.46745	7.9158e-06	6.26056e-05	901.296	0.366166	0.0831593	4.40319	1.06672e-05	0.000204741	901.296	0.366077	0.082989	4.41115	1.02821e-05	0.000173223	GPR35
ENSG00000178700	776.099	-0.592009	0.0994214	-5.95454	2.60803e-09	3.42903e-08	776.099	-0.635756	0.100041	-6.35498	2.08457e-10	3.00243e-09	776.099	-0.452439	0.0993316	-4.55484	5.24259e-06	0.000107207	776.099	-0.539039	0.0994384	-5.42084	5.93207e-08	1.51544e-06	DHFR2
ENSG00000178719	2717.85	0.968234	0.0692446	13.9828	1.985e-44	1.47093e-42	2717.85	1.15437	0.069186	16.685	1.68393e-62	1.7202e-60	2717.85	0.510906	0.0699602	7.3028	2.81841e-13	1.46401e-11	2717.85	0.585976	0.0697714	8.39852	4.52135e-17	2.62292e-15	GRINA
ENSG00000178732	69.1693	-1.22563	0.357075	-3.43241	0.000598244	0.00325526	69.1693	-1.57023	0.363699	-4.31739	1.57888e-05	0.000118334	69.1693	-1.23811	0.358636	-3.45227	0.000555898	0.00672095	69.1693	-0.957319	0.354727	-2.69875	0.00696007	0.0480743	GP5
ENSG00000178977	102.012	-1.69199	0.25443	-6.65009	2.92907e-11	4.72868e-10	102.012	-1.48388	0.253173	-5.86115	4.59685e-09	5.69425e-08	102.012	-0.712589	0.24361	-2.92512	0.00344321	0.0303274	102.012	-0.936011	0.245272	-3.81621	0.000135515	0.00175849	LINC00324
ENSG00000178996	3989.43	0.272796	0.0480001	5.68324	1.32168e-08	1.59659e-07	3989.43	0.28389	0.0481482	5.89617	3.72029e-09	4.67081e-08	3989.43	0.349405	0.0480448	7.27249	3.52916e-13	1.8181e-11	3989.43	0.404331	0.0479125	8.43896	3.20181e-17	1.87416e-15	SNX18
ENSG00000179051	12627.7	0.3239	0.0506146	6.39934	1.56053e-10	2.31933e-09	12627.7	0.38539	0.0506377	7.61074	2.72539e-14	5.3604e-13	12627.7	0.150274	0.0507222	2.96268	0.00304971	0.0277343	12627.7	0.205896	0.0506778	4.06285	4.84776e-05	0.000705695	RCC2
ENSG00000179094	1278.93	0.295988	0.0685752	4.31625	1.58704e-05	0.000121733	1278.93	0.308887	0.068883	4.48423	7.31786e-06	5.8274e-05	1278.93	0.25496	0.0689903	3.69559	0.000219376	0.00302135	1278.93	0.329179	0.0686398	4.79574	1.62072e-06	3.1591e-05	PER1
ENSG00000179144	3090.78	-0.777606	0.0816968	-9.5182	1.7621e-21	5.68509e-20	3090.78	-0.788718	0.0818693	-9.63387	5.75223e-22	1.77378e-20	3090.78	-0.364878	0.0813761	-4.48385	7.33078e-06	0.000145622	3090.78	-0.345254	0.0813052	-4.2464	2.17235e-05	0.000340929	GIMAP7
ENSG00000179344	8132.74	0.352489	0.0611566	5.76371	8.22841e-09	1.0162e-07	8132.74	0.452841	0.0611675	7.40329	1.32851e-13	2.4334e-12	8132.74	-0.261126	0.0615255	-4.24419	2.19383e-05	0.000389572	8132.74	-0.248137	0.0614822	-4.03593	5.43871e-05	0.000782416	HLA-DQB1
ENSG00000179361	4471.35	0.497303	0.0541307	9.18708	4.03667e-20	1.21453e-18	4471.35	0.539544	0.054207	9.9534	2.43704e-23	8.00461e-22	4471.35	0.263689	0.0544679	4.84118	1.29072e-06	2.9625e-05	4471.35	0.323276	0.054347	5.94837	2.70819e-09	8.09634e-08	ARID3B
ENSG00000179403	47.9704	1.07603	0.385218	2.79331	0.00521719	0.0214487	47.9704	1.69388	0.379533	4.46306	8.07969e-06	6.38799e-05	47.9704	1.19838	0.385091	3.11193	0.00185868	0.0185295	47.9704	1.44154	0.381435	3.77927	0.00015729	0.00200385	VWA1
ENSG00000179593	37.9973	8.65039	1.24451	6.95086	3.63076e-12	6.33977e-11	37.9973	9.37513	1.2431	7.54171	4.63834e-14	8.91861e-13	37.9973	4.91519	1.29865	3.78485	0.000153801	0.00221681	37.9973	6.13986	1.26475	4.85459	1.20638e-06	2.4292e-05	ALOX15B
ENSG00000179820	4260.69	-0.556789	0.0504129	-11.0446	2.32846e-28	1.00267e-26	4260.69	-0.526691	0.0505684	-10.4154	2.10869e-25	7.68842e-24	4260.69	0.328675	0.0494872	6.64161	3.1027e-11	1.31931e-09	4260.69	0.220592	0.0495362	4.45314	8.46234e-06	0.000145972	MYADM
ENSG00000179833	6905.53	0.66279	0.0699508	9.47508	2.66554e-21	8.50822e-20	6905.53	0.636311	0.070022	9.0873	1.01528e-19	2.82295e-18	6905.53	0.576458	0.0700442	8.22992	1.87331e-16	1.27739e-14	6905.53	0.608514	0.0700013	8.69289	3.53334e-18	2.22167e-16	SERTAD2
ENSG00000179841	504.091	0.510883	0.131387	3.88839	0.000100913	0.000656606	504.091	0.421548	0.132136	3.19025	0.00142149	0.0069586	504.091	0.41533	0.132103	3.14399	0.00166659	0.0170032	504.091	0.45933	0.13175	3.48639	0.000489586	0.00535522	AKAP5
ENSG00000179934	2297.43	1.10549	0.0811098	13.6295	2.6736e-42	1.85656e-40	2297.43	0.96809	0.0814045	11.8923	1.29715e-32	6.16383e-31	2297.43	0.885414	0.0814883	10.8655	1.68234e-27	2.11726e-25	2297.43	0.796868	0.0815306	9.77385	1.45808e-22	1.16959e-20	CCR8
ENSG00000180304	2566.85	-0.518457	0.0636172	-8.14963	3.65047e-16	8.51547e-15	2566.85	-0.470076	0.063758	-7.37282	1.67058e-13	3.04313e-12	2566.85	-0.179125	0.0632566	-2.83173	0.00462974	0.0384315	2566.85	-0.173806	0.0631688	-2.75146	0.00593311	0.0425177	OAZ2
ENSG00000180448	19276.4	-0.442194	0.0499066	-8.86042	7.9711e-19	2.22883e-17	19276.4	-0.358195	0.0499192	-7.17549	7.20463e-13	1.24678e-11	19276.4	-0.13704	0.0498554	-2.74874	0.00598239	0.0471947	19276.4	-0.185395	0.0498535	-3.71879	0.00020018	0.002468	ARHGAP45
ENSG00000180549	95.4624	-0.816753	0.223893	-3.64796	0.00026433	0.00156236	95.4624	-0.730691	0.22433	-3.25722	0.00112508	0.00566917	95.4624	-1.93933	0.242875	-7.98491	1.40628e-15	9.00017e-14	95.4624	-2.27877	0.249736	-9.1247	7.19331e-20	4.98975e-18	FUT7
ENSG00000180611	1988.24	0.687557	0.0696504	9.87155	5.53048e-23	1.90756e-21	1988.24	0.803135	0.0696685	11.528	9.53871e-31	4.28669e-29	1988.24	0.299746	0.0705033	4.25152	2.12328e-05	0.000378477	1988.24	0.333865	0.0703296	4.74715	2.06305e-06	3.93859e-05	MB21D2
ENSG00000180628	5527.45	-0.334801	0.0523823	-6.39149	1.64282e-10	2.43646e-09	5527.45	-0.314191	0.0524779	-5.98712	2.13591e-09	2.75165e-08	5527.45	-0.304585	0.0524552	-5.80657	6.3766e-09	2.05453e-07	5527.45	-0.312923	0.0524131	-5.97032	2.36786e-09	7.18914e-08	PCGF5
ENSG00000180694	1965.43	0.464595	0.0764402	6.07789	1.21773e-09	1.65181e-08	1965.43	0.515162	0.0765571	6.72912	1.70689e-11	2.69975e-10	1965.43	0.364452	0.0767765	4.74693	2.0653e-06	4.57784e-05	1965.43	0.506429	0.0764632	6.62318	3.51551e-11	1.30772e-09	TMEM64
ENSG00000180776	7772.57	-0.372185	0.0439202	-8.47412	2.36861e-17	5.97738e-16	7772.57	-0.413528	0.0440547	-9.3867	6.19098e-21	1.82418e-19	7772.57	-0.23485	0.043902	-5.34941	8.82417e-08	2.45871e-06	7772.57	-0.222394	0.043853	-5.07136	3.94993e-07	8.64108e-06	ZDHHC20
ENSG00000181038	484.434	-0.624668	0.130013	-4.80465	1.5502e-06	1.40733e-05	484.434	-0.731171	0.131088	-5.57772	2.43698e-08	2.7688e-07	484.434	-0.46337	0.129812	-3.56956	0.000357581	0.00458957	484.434	-0.469255	0.129613	-3.62042	0.00029412	0.0034536	METTL23
ENSG00000181104	2098.56	-0.94507	0.0619179	-15.2633	1.34325e-52	1.22475e-50	2098.56	-1.09806	0.0626585	-17.5246	9.30597e-69	1.05266e-66	2098.56	-0.425582	0.0610625	-6.96961	3.17825e-12	1.49745e-10	2098.56	-0.441429	0.0609914	-7.23757	4.56804e-13	1.97867e-11	F2R
ENSG00000181191	1473.19	-0.49704	0.0684596	-7.26034	3.86129e-13	7.32143e-12	1473.19	-0.549814	0.0689651	-7.97235	1.55682e-15	3.35825e-14	1473.19	-0.293346	0.0682281	-4.29949	1.71189e-05	0.000312271	1473.19	-0.29687	0.0681031	-4.35913	1.30579e-05	0.000215334	PJA1
ENSG00000181192	2255.89	0.600982	0.0554008	10.8479	2.04063e-27	8.49087e-26	2255.89	0.597593	0.0556193	10.7443	6.30119e-27	2.40326e-25	2255.89	0.275908	0.0562072	4.90877	9.16483e-07	2.17268e-05	2255.89	0.270533	0.0561041	4.82198	1.4214e-06	2.80709e-05	DHTKD1
ENSG00000181381	1783.34	0.966155	0.0869676	11.1094	1.12952e-28	4.91433e-27	1783.34	1.1072	0.0869539	12.7332	3.86719e-37	2.11003e-35	1783.34	-0.248132	0.0892155	-2.78127	0.00541473	0.0435221	1783.34	-0.259559	0.0891052	-2.91295	0.00358037	0.0283809	DDX60L
ENSG00000181523	313.431	-1.18575	0.151885	-7.80688	5.86192e-15	1.27257e-13	313.431	-1.14881	0.152563	-7.53003	5.07295e-14	9.706e-13	313.431	-0.541769	0.148655	-3.64447	0.000267948	0.00356099	313.431	-0.619508	0.148772	-4.16414	3.12535e-05	0.00046861	SGSH
ENSG00000181704	1329.17	0.234969	0.0773288	3.03857	0.00237701	0.0108982	1329.17	0.209595	0.0776858	2.69798	0.00697624	0.0279305	1329.17	0.214891	0.0776356	2.76794	0.00564119	0.0450143	1329.17	0.289636	0.0773357	3.74518	0.000180267	0.0022582	YIPF6
ENSG00000181754	42.2738	-2.76121	0.438691	-6.29421	3.08976e-10	4.45023e-09	42.2738	-2.08315	0.423482	-4.9191	8.69427e-07	7.96568e-06	42.2738	-1.7368	0.415997	-4.17504	2.97937e-05	0.000510686	42.2738	-2.09807	0.422226	-4.96908	6.72729e-07	1.40696e-05	AMIGO1
ENSG00000181773	60.2402	1.22131	0.333412	3.66306	0.000249216	0.00148222	60.2402	1.54323	0.331263	4.65865	3.18296e-06	2.66557e-05	60.2402	1.83089	0.328403	5.57515	2.47322e-08	7.31511e-07	60.2402	1.04866	0.336363	3.11764	0.00182307	0.0163681	GPR3
ENSG00000181788	2837.72	0.524393	0.10924	4.80036	1.58379e-06	1.43348e-05	2837.72	0.543273	0.109317	4.96971	6.70525e-07	6.23449e-06	2837.72	0.354378	0.109452	3.23776	0.00120471	0.0130496	2837.72	0.358768	0.109403	3.27932	0.00104056	0.0102128	SIAH2
ENSG00000181804	350.014	-0.442766	0.140442	-3.15267	0.00161786	0.00776923	350.014	-0.486619	0.14131	-3.44362	0.000573971	0.00310687	350.014	-0.618211	0.141953	-4.35505	1.33039e-05	0.000251994	350.014	-0.768034	0.142517	-5.38906	7.08253e-08	1.78593e-06	SLC9A9
ENSG00000181830	1748.62	-0.643008	0.0708335	-9.07774	1.10851e-19	3.26038e-18	1748.62	-0.546228	0.0709054	-7.70362	1.32265e-14	2.66705e-13	1748.62	-0.365044	0.0704806	-5.17935	2.22656e-07	5.8232e-06	1748.62	-0.451517	0.0705447	-6.40043	1.54938e-10	5.44154e-09	SLC35C1
ENSG00000181896	2341.35	-0.512695	0.0703087	-7.29206	3.05256e-13	5.81428e-12	2341.35	-0.534829	0.0705639	-7.57936	3.47259e-14	6.78971e-13	2341.35	-0.287613	0.0701343	-4.10089	4.11562e-05	0.000687232	2341.35	-0.364508	0.0701666	-5.19489	2.04838e-07	4.78167e-06	ZNF101
ENSG00000182010	1511.02	-0.525428	0.0903861	-5.81315	6.13071e-09	7.68482e-08	1511.02	-0.680113	0.0909754	-7.47579	7.67426e-14	1.44096e-12	1511.02	-0.325333	0.0902258	-3.60576	0.000311238	0.00405865	1511.02	-0.460427	0.0903718	-5.09481	3.49095e-07	7.77663e-06	RTKN2
ENSG00000182197	1029.23	0.463618	0.100985	4.59096	4.41211e-06	3.71294e-05	1029.23	0.465166	0.101258	4.59389	4.3506e-06	3.57499e-05	1029.23	0.308583	0.101591	3.03752	0.00238535	0.0227362	1029.23	0.414843	0.101212	4.09875	4.15393e-05	0.000613397	EXT1
ENSG00000182446	7550.72	0.260778	0.0550007	4.74135	2.12297e-06	1.88487e-05	7550.72	0.298887	0.0550505	5.42933	5.65661e-08	6.12279e-07	7550.72	0.176415	0.0551142	3.2009	0.00137	0.0144897	7550.72	0.217765	0.0550564	3.95532	7.6433e-05	0.00106493	NPLOC4
ENSG00000182463	456.135	1.24663	0.131344	9.49134	2.28078e-21	7.30861e-20	456.135	1.14752	0.13202	8.69197	3.56222e-18	9.08737e-17	456.135	0.565689	0.134226	4.21447	2.50369e-05	0.000439599	456.135	0.395618	0.134785	2.93518	0.0033335	0.0268276	TSHZ2
ENSG00000182511	1326.14	1.30229	0.0904713	14.3946	5.59791e-47	4.44673e-45	1326.14	1.24065	0.0908104	13.662	1.71295e-42	1.09728e-40	1326.14	1.25813	0.0907487	13.8639	1.04839e-43	2.58677e-41	1326.14	1.25462	0.0906538	13.8397	1.46796e-43	2.75129e-41	FES
ENSG00000182568	13935.9	0.328226	0.045817	7.16385	7.84443e-13	1.45323e-11	13935.9	0.307826	0.045871	6.7107	1.93696e-11	3.0493e-10	13935.9	0.265717	0.0458814	5.79139	6.98049e-09	2.23376e-07	13935.9	0.306916	0.0458448	6.69468	2.16149e-11	8.23483e-10	SATB1
ENSG00000182718	17416.6	-0.762243	0.0613814	-12.4181	2.08361e-35	1.15291e-33	17416.6	-0.748066	0.0614139	-12.1807	3.93698e-34	1.96332e-32	17416.6	-0.430127	0.0613256	-7.01382	2.31894e-12	1.10367e-10	17416.6	-0.37803	0.0613011	-6.16678	6.96941e-10	2.27551e-08	ANXA2
ENSG00000183134	204.867	-2.84243	0.18817	-15.1056	1.48654e-51	1.30436e-49	204.867	-3.62139	0.206645	-17.5247	9.28308e-69	1.05266e-66	204.867	-1.91815	0.178401	-10.7519	5.80608e-27	7.11605e-25	204.867	-1.82002	0.17706	-10.2791	8.75293e-25	7.79051e-23	PTGDR2
ENSG00000183508	1781.18	-0.707406	0.0658632	-10.7405	6.56651e-27	2.61799e-25	1781.18	-0.711022	0.0661874	-10.7426	6.42403e-27	2.44609e-25	1781.18	-0.573466	0.0658141	-8.71341	2.94859e-18	2.28479e-16	1781.18	-0.46919	0.0654635	-7.16719	7.65504e-13	3.24374e-11	TENT5C
ENSG00000183570	171.067	0.881411	0.222279	3.96533	7.32933e-05	0.000492008	171.067	1.00319	0.222315	4.51246	6.40801e-06	5.16135e-05	171.067	0.671499	0.22427	2.99416	0.00275204	0.0255223	171.067	0.887557	0.222569	3.98778	6.66932e-05	0.000939974	PCBP3
ENSG00000183696	1934.65	-0.377081	0.0766621	-4.91874	8.71011e-07	8.23533e-06	1934.65	-0.437708	0.0770016	-5.6844	1.31272e-08	1.54521e-07	1934.65	-0.322025	0.0767616	-4.19513	2.72712e-05	0.000473071	1934.65	-0.293618	0.0766186	-3.8322	0.000127004	0.00166186	UPP1
ENSG00000183722	342.782	1.80333	0.153803	11.725	9.49463e-32	4.65215e-30	342.782	1.95719	0.153723	12.7319	3.93034e-37	2.13945e-35	342.782	0.954275	0.158031	6.03855	1.55505e-09	5.33095e-08	342.782	1.03251	0.157274	6.56503	5.20207e-11	1.89885e-09	LHFPL6
ENSG00000183747	7.31143	5.73016	1.38911	4.12507	3.70618e-05	0.000265083	7.31143	6.6185	1.37757	4.80448	1.55156e-06	1.36595e-05	7.31143	5.58654	1.39455	4.00598	6.17605e-05	0.000991552	7.31143	4.63503	1.42305	3.25711	0.00112552	0.010893	ACSM2A
ENSG00000183813	7739.08	0.655691	0.0534801	12.2605	1.47634e-34	8.02081e-33	7739.08	0.68654	0.0535281	12.8258	1.17601e-37	6.493e-36	7739.08	0.334576	0.0537219	6.22794	4.72622e-10	1.78682e-08	7739.08	0.300075	0.0537083	5.58713	2.30855e-08	6.22383e-07	CCR4
ENSG00000184009	270955	-0.352111	0.0389469	-9.0408	1.55534e-19	4.50511e-18	270955	-0.303728	0.038949	-7.79809	6.28499e-15	1.29664e-13	270955	-0.107808	0.0389438	-2.7683	0.00563497	0.045003	270955	-0.133489	0.0389431	-3.4278	0.000608497	0.00647425	ACTG1
ENSG00000184014	4031	0.94076	0.0526638	17.8635	2.26904e-71	2.9927e-69	4031	1.10867	0.0526304	21.0651	1.6614e-98	3.03355e-96	4031	0.237433	0.0535882	4.4307	9.3927e-06	0.00018252	4031	0.211987	0.0535449	3.95906	7.52464e-05	0.00104929	DENND5A
ENSG00000184216	7731.65	-0.266659	0.0477081	-5.58938	2.27886e-08	2.66239e-07	7731.65	-0.136958	0.047707	-2.87081	0.00409415	0.0177159	7731.65	-0.281966	0.0477973	-5.89921	3.65253e-09	1.20585e-07	7731.65	-0.312426	0.0477791	-6.53896	6.19489e-11	2.24862e-09	IRAK1
ENSG00000184371	6684.13	1.41675	0.0711056	19.9246	2.49243e-88	4.28432e-86	6684.13	1.55793	0.0711003	21.9117	2.0081e-106	4.01429e-104	6684.13	1.0664	0.0713218	14.952	1.51095e-50	5.05954e-48	6684.13	1.0362	0.0713079	14.5313	7.67195e-48	1.55773e-45	CSF1
ENSG00000184481	530.497	-0.594106	0.10542	-5.63564	1.74413e-08	2.0723e-07	530.497	-0.682212	0.106542	-6.40319	1.52166e-10	2.22763e-09	530.497	-0.327974	0.104715	-3.13205	0.00173589	0.0175859	530.497	-0.411143	0.104841	-3.92157	8.79722e-05	0.00119578	FOXO4
ENSG00000184500	73.1026	1.26209	0.300032	4.20652	2.59338e-05	0.000189961	73.1026	1.33475	0.300522	4.44145	8.93547e-06	7.00963e-05	73.1026	0.895417	0.304903	2.93673	0.00331698	0.0295487	73.1026	0.964478	0.303495	3.1779	0.00148345	0.0138087	PROS1
ENSG00000184557	919.547	1.70606	0.0894537	19.072	4.31423e-81	6.41658e-79	919.547	1.989	0.0891369	22.314	2.70211e-110	5.6963e-108	919.547	0.970099	0.0919097	10.5549	4.82062e-26	5.64977e-24	919.547	1.13965	0.0911223	12.5069	6.84652e-36	9.95914e-34	SOCS3
ENSG00000184613	1826.3	0.356661	0.0759583	4.69548	2.65987e-06	2.32417e-05	1826.3	0.396247	0.0761019	5.2068	1.92126e-07	1.93148e-06	1826.3	0.283947	0.0762693	3.72295	0.000196908	0.0027453	1826.3	0.224917	0.0762759	2.94873	0.00319085	0.0259583	NELL2
ENSG00000184916	450.108	0.449174	0.125054	3.59183	0.000328359	0.0018928	450.108	0.35061	0.126075	2.78096	0.00541977	0.0224909	450.108	0.706555	0.124479	5.67608	1.37816e-08	4.23661e-07	450.108	0.671199	0.124405	5.39526	6.84247e-08	1.72988e-06	JAG2
ENSG00000184939	1491.9	-0.186217	0.0673186	-2.76621	0.00567126	0.0230043	1491.9	-0.300254	0.0679222	-4.42055	9.84501e-06	7.67897e-05	1491.9	-0.248707	0.0677455	-3.67119	0.000241419	0.00326159	1491.9	-0.301342	0.0677399	-4.44852	8.64651e-06	0.000148622	ZFP90
ENSG00000184979	1638.54	3.15867	0.0961675	32.8456	1.31831e-236	1.25665e-233	1638.54	3.33478	0.0961305	34.6902	1.10741e-263	1.16726e-260	1638.54	0.731926	0.101439	7.21546	5.37507e-13	2.72414e-11	1638.54	0.854207	0.100721	8.48093	2.23407e-17	1.31959e-15	USP18
ENSG00000185022	402.062	0.776884	0.142952	5.43459	5.49218e-08	6.11665e-07	402.062	0.646997	0.143981	4.49364	7.00162e-06	5.60057e-05	402.062	0.723833	0.143593	5.04088	4.6339e-07	1.14637e-05	402.062	0.825134	0.142986	5.77072	7.89322e-09	2.24605e-07	MAFF
ENSG00000185164	4031.27	0.218512	0.064479	3.38889	0.000701752	0.00373419	4031.27	0.279855	0.0645385	4.33625	1.44933e-05	0.000109509	4031.27	0.188919	0.0646096	2.92401	0.00345558	0.0303936	4031.27	0.182717	0.0645628	2.83007	0.00465381	0.0350917	NOMO2
ENSG00000185187	2232.61	-0.701725	0.0709039	-9.89685	4.29606e-23	1.48668e-21	2232.61	-0.707389	0.0711652	-9.9401	2.78549e-23	9.12326e-22	2232.61	-0.237582	0.07032	-3.37858	0.000728613	0.00851274	2232.61	-0.299105	0.070329	-4.25294	2.10985e-05	0.000332459	SIGIRR
ENSG00000185215	506.745	1.39443	0.107894	12.924	3.29529e-38	2.01474e-36	506.745	1.95189	0.106828	18.2714	1.39863e-74	1.76266e-72	506.745	-0.592235	0.120665	-4.90809	9.19682e-07	2.17751e-05	506.745	-0.647882	0.120694	-5.36799	7.96173e-08	1.99473e-06	TNFAIP2
ENSG00000185344	4170.82	0.818716	0.0628628	13.0239	8.95323e-39	5.60472e-37	4170.82	0.957503	0.0628549	15.2336	2.11764e-52	1.7664e-50	4170.82	0.290661	0.0634508	4.58089	4.6301e-06	9.58319e-05	4170.82	0.396954	0.0632774	6.27323	3.53627e-10	1.19877e-08	ATP6V0A2
ENSG00000185436	273.253	-0.52675	0.170856	-3.083	0.00204925	0.00955015	273.253	-0.773815	0.173094	-4.47049	7.8042e-06	6.18495e-05	273.253	-0.570045	0.171721	-3.31961	0.000901434	0.0102447	273.253	-0.524423	0.171153	-3.06406	0.00218358	0.0190521	IFNLR1
ENSG00000185634	465.756	1.3142	0.145639	9.02368	1.81868e-19	5.24615e-18	465.756	1.44371	0.145635	9.91322	3.64689e-23	1.18111e-21	465.756	1.24434	0.146257	8.50787	1.77161e-17	1.28765e-15	465.756	1.54473	0.145119	10.6445	1.84921e-26	1.73292e-24	SHC4
ENSG00000185650	5461.39	0.490256	0.0765567	6.40383	1.51529e-10	2.2537e-09	5461.39	0.544053	0.0765945	7.10304	1.22046e-12	2.08404e-11	5461.39	0.236357	0.0767638	3.07902	0.00207682	0.0202099	5461.39	0.261195	0.0767136	3.4048	0.000662122	0.00691274	ZFP36L1
ENSG00000185669	306.064	-1.25406	0.17291	-7.25267	4.0864e-13	7.73429e-12	306.064	-1.25927	0.173872	-7.24249	4.40513e-13	7.74454e-12	306.064	-0.480685	0.16922	-2.8406	0.00450289	0.0376117	306.064	-0.474643	0.168952	-2.80934	0.00496437	0.0370749	SNAI3
ENSG00000185697	1172.27	-1.15993	0.091272	-12.7085	5.30449e-37	3.15129e-35	1172.27	-1.12489	0.0915896	-12.2818	1.13388e-34	5.76611e-33	1172.27	-0.435011	0.0896109	-4.85444	1.20728e-06	2.79492e-05	1172.27	-0.432801	0.0894867	-4.83648	1.32157e-06	2.62055e-05	MYBL1
ENSG00000185811	23103	-0.438471	0.0453254	-9.67385	3.89452e-22	1.29024e-20	23103	-0.480853	0.0453715	-10.5981	3.03991e-26	1.13514e-24	23103	-0.186378	0.0452916	-4.11508	3.87052e-05	0.000648615	23103	-0.180191	0.0452774	-3.97971	6.89991e-05	0.000967575	IKZF1
ENSG00000185862	2269.83	-1.11674	0.0702002	-15.9079	5.58753e-57	5.60651e-55	2269.83	-1.23829	0.0707742	-17.4964	1.52541e-68	1.71712e-66	2269.83	-0.498733	0.069294	-7.19734	6.13976e-13	3.08667e-11	2269.83	-0.449571	0.0691416	-6.50219	7.91616e-11	2.82604e-09	EVI2B
ENSG00000185905	1957.09	-1.36415	0.0615289	-22.1709	6.56554e-109	1.63912e-106	1957.09	-1.4132	0.0621079	-22.754	1.30884e-114	2.94667e-112	1957.09	-0.522171	0.0597422	-8.7404	2.32292e-18	1.83022e-16	1957.09	-0.678907	0.0599435	-11.3258	9.78044e-30	1.12141e-27	C16orf54
ENSG00000185947	3615.12	0.566444	0.0659841	8.58456	9.11873e-18	2.37257e-16	3615.12	0.515986	0.0661423	7.80115	6.13475e-15	1.26903e-13	3615.12	0.22145	0.0664319	3.33349	0.00085765	0.00980649	3615.12	0.293368	0.0662929	4.42533	9.62933e-06	0.000163071	ZNF267
ENSG00000185989	2975.41	-1.93176	0.0711845	-27.1374	3.56522e-162	1.69923e-159	2975.41	-2.18515	0.0721956	-30.2672	3.10328e-201	1.94492e-198	2975.41	-0.605799	0.0692457	-8.74853	2.16142e-18	1.71017e-16	2975.41	-0.662352	0.0692466	-9.56512	1.12073e-21	8.63448e-20	RASA3
ENSG00000186063	5360.57	-0.308966	0.055877	-5.52939	3.21346e-08	3.66247e-07	5360.57	-0.342293	0.0560174	-6.11047	9.93402e-10	1.32772e-08	5360.57	-0.292588	0.0559591	-5.22859	1.70805e-07	4.54962e-06	5360.57	-0.236849	0.0558648	-4.23968	2.23842e-05	0.00035017	AIDA
ENSG00000186111	2540.75	0.481965	0.0767866	6.27668	3.4588e-10	4.96472e-09	2540.75	0.69245	0.0766971	9.02837	1.74244e-19	4.80446e-18	2540.75	0.328114	0.0771128	4.25499	2.09061e-05	0.000373008	2540.75	0.308539	0.0770652	4.00361	6.23825e-05	0.000886268	PIP5K1C
ENSG00000186174	2676.79	-0.321793	0.0826783	-3.89211	9.93767e-05	0.000647616	2676.79	-0.23028	0.082719	-2.78388	0.00537132	0.0223058	2676.79	-0.379617	0.0828778	-4.58044	4.63991e-06	9.59289e-05	2676.79	-0.403055	0.0828384	-4.86556	1.14135e-06	2.31501e-05	BCL9L
ENSG00000186187	602.095	1.14304	0.139749	8.17924	2.8564e-16	6.71542e-15	602.095	1.31458	0.139649	9.41344	4.80141e-21	1.42561e-19	602.095	0.791329	0.141023	5.61136	2.0074e-08	6.01321e-07	602.095	0.895629	0.140539	6.3728	1.8561e-10	6.46055e-09	ZNRF1
ENSG00000186197	300.584	0.660315	0.170654	3.86933	0.000109135	0.000705289	300.584	0.982109	0.169857	5.78199	7.38237e-09	8.92078e-08	300.584	0.598476	0.171467	3.49033	0.000482424	0.00595551	300.584	0.626276	0.171069	3.66096	0.000251274	0.00300481	EDARADD
ENSG00000186265	1164.85	-0.344934	0.0962847	-3.58244	0.0003404	0.00195683	1164.85	-0.435528	0.0967916	-4.49964	6.8068e-06	5.45792e-05	1164.85	-0.342826	0.0965321	-3.55142	0.000383157	0.00489439	1164.85	-0.412701	0.096566	-4.27378	1.92191e-05	0.000306061	BTLA
ENSG00000186469	15567	-0.377008	0.0428949	-8.78912	1.50736e-18	4.12136e-17	15567	-0.4382	0.042974	-10.1969	2.04797e-24	7.08812e-23	15567	-0.139589	0.0428481	-3.25775	0.00112298	0.0123798	15567	-0.161067	0.0428359	-3.76011	0.000169841	0.00214099	GNG2
ENSG00000186470	3308.62	-0.375694	0.05845	-6.42762	1.29619e-10	1.95838e-09	3308.62	-0.448998	0.0587364	-7.6443	2.10085e-14	4.17452e-13	3308.62	-0.204762	0.0583744	-3.50773	0.000451953	0.0056126	3308.62	-0.208577	0.0583096	-3.57706	0.000347474	0.00398644	BTN3A2
ENSG00000186480	5805.32	-0.298512	0.0483368	-6.17567	6.58825e-10	9.18022e-09	5805.32	-0.34703	0.0484976	-7.15563	8.32909e-13	1.43388e-11	5805.32	-0.417852	0.0485523	-8.60624	7.54976e-18	5.7086e-16	5805.32	-0.254237	0.0483481	-5.25848	1.45251e-07	3.49966e-06	INSIG1
ENSG00000186517	27375.8	-0.282237	0.0414682	-6.80611	1.00275e-11	1.67293e-10	27375.8	-0.314763	0.0415057	-7.5836	3.36086e-14	6.57678e-13	27375.8	-0.14093	0.0414619	-3.39903	0.000676264	0.00796064	27375.8	-0.167311	0.0414556	-4.03591	5.43902e-05	0.000782416	ARHGAP30
ENSG00000186529	11.418	2.96804	0.870495	3.4096	0.000650583	0.00350189	11.418	2.87071	0.875317	3.27962	0.00103946	0.00528944	11.418	2.83183	0.875856	3.23321	0.00122406	0.0132221	11.418	3.27792	0.86591	3.78553	0.000153384	0.00195793	CYP4F3
ENSG00000186827	6220.22	1.10366	0.0822665	13.4157	4.89492e-41	3.25877e-39	6220.22	1.25842	0.0822567	15.2987	7.80192e-53	6.62706e-51	6220.22	0.637616	0.082529	7.72597	1.11009e-14	6.75857e-13	6220.22	0.662132	0.0824859	8.02721	9.97152e-16	5.38407e-14	TNFRSF4
ENSG00000186891	2559.07	1.52938	0.0997134	15.3378	4.27507e-53	3.94945e-51	2559.07	1.68647	0.0996933	16.9166	3.39512e-64	3.53047e-62	2559.07	0.838359	0.100457	8.34548	7.09273e-17	4.96279e-15	2559.07	1.02561	0.100188	10.2369	1.35505e-24	1.19514e-22	TNFRSF18
ENSG00000187045	319.447	2.33796	0.153696	15.2116	2.96272e-52	2.67807e-50	319.447	2.15652	0.154816	13.9296	4.18804e-44	2.78271e-42	319.447	1.81409	0.156277	11.6082	3.74601e-31	5.75781e-29	319.447	1.70934	0.15653	10.9202	9.22687e-28	9.22308e-26	TMPRSS6
ENSG00000187091	634.155	-1.11371	0.103139	-10.7981	3.51292e-27	1.43886e-25	634.155	-1.12717	0.103933	-10.8451	2.10388e-27	8.24103e-26	634.155	-0.380306	0.100412	-3.78746	0.000152198	0.00219878	634.155	-0.376892	0.100208	-3.7611	0.000169166	0.002137	PLCD1
ENSG00000187210	1629.03	0.609848	0.0919732	6.63071	3.34071e-11	5.37254e-10	1629.03	0.635388	0.0921204	6.89737	5.29755e-12	8.71859e-11	1629.03	0.387986	0.0924944	4.1947	2.73236e-05	0.000473542	1629.03	0.489492	0.0922351	5.30701	1.11439e-07	2.72543e-06	GCNT1
ENSG00000187231	656.717	0.430427	0.10764	3.99878	6.36703e-05	0.000432954	656.717	0.462227	0.107948	4.28193	1.85276e-05	0.000136739	656.717	0.369622	0.10821	3.4158	0.000635954	0.00756689	656.717	0.382917	0.107978	3.54627	0.000390731	0.00440748	SESTD1
ENSG00000187446	5041.16	-0.303227	0.0412437	-7.35207	1.95162e-13	3.80721e-12	5041.16	-0.288793	0.0413894	-6.97747	3.00547e-12	5.00314e-11	5041.16	-0.162526	0.0412098	-3.94387	8.01784e-05	0.00126027	5041.16	-0.116409	0.0410914	-2.83294	0.00461217	0.0348451	CHP1
ENSG00000187583	84.2817	-0.80551	0.252823	-3.18606	0.00144224	0.00701257	84.2817	-1.14862	0.259298	-4.42975	9.43439e-06	7.37358e-05	84.2817	-1.18239	0.259584	-4.55494	5.24015e-06	0.000107207	84.2817	-0.717171	0.252474	-2.84057	0.0045033	0.0342525	PLEKHN1
ENSG00000187688	3323.4	-0.560826	0.0636597	-8.80974	1.25432e-18	3.45654e-17	3323.4	-0.46936	0.0637076	-7.36741	1.73973e-13	3.16412e-12	3323.4	-0.374102	0.0635669	-5.88517	3.97636e-09	1.30586e-07	3323.4	-0.343396	0.063464	-5.41088	6.27152e-08	1.5938e-06	TRPV2
ENSG00000187808	74.0759	-1.0725	0.29585	-3.62515	0.000288797	0.00169314	74.0759	-0.94063	0.295806	-3.17989	0.00147328	0.00718033	74.0759	-0.967482	0.295957	-3.269	0.00107928	0.0120182	74.0759	-1.04304	0.296242	-3.5209	0.000430092	0.00478775	SOWAHD
ENSG00000188001	536.028	1.17744	0.165909	7.09691	1.2758e-12	2.3265e-11	536.028	1.26601	0.165991	7.62699	2.40296e-14	4.73828e-13	536.028	0.66758	0.167501	3.98552	6.73335e-05	0.00107367	536.028	0.672547	0.167316	4.01963	5.82903e-05	0.000831767	TPRG1
ENSG00000188042	18112.9	-0.872179	0.0498107	-17.5099	1.2048e-68	1.52204e-66	18112.9	-0.980044	0.0499037	-19.6387	7.21847e-86	1.09405e-83	18112.9	-0.155803	0.0496313	-3.13921	0.00169406	0.0172273	18112.9	-0.185763	0.049625	-3.74333	0.000181595	0.00227192	ARL4C
ENSG00000188157	3085.34	1.96507	0.0700305	28.0602	3.00295e-173	1.65723e-170	3085.34	2.13325	0.0700011	30.4745	5.67594e-204	3.76056e-201	3085.34	0.979537	0.0712384	13.7501	5.08471e-43	1.20694e-40	3085.34	1.07166	0.0710197	15.0896	1.89571e-51	4.56186e-49	AGRN
ENSG00000188191	1982.47	-0.641609	0.0826642	-7.76163	8.38438e-15	1.79968e-13	1982.47	-0.626168	0.0828691	-7.55611	4.15318e-14	8.03907e-13	1982.47	-0.324185	0.0823298	-3.93764	8.2286e-05	0.00128693	1982.47	-0.236864	0.0821219	-2.8843	0.00392282	0.0305488	PRKAR1B
ENSG00000188290	57.7156	4.89511	0.659647	7.42081	1.16405e-13	2.3073e-12	57.7156	5.48656	0.658204	8.33565	7.70727e-17	1.79442e-15	57.7156	2.4806	0.684155	3.62579	0.000288082	0.00379362	57.7156	2.82076	0.677149	4.16564	3.10477e-05	0.000466601	HES4
ENSG00000188313	2604.64	1.59352	0.066157	24.0869	3.42885e-128	1.14137e-125	2604.64	1.70387	0.0661727	25.7489	3.31966e-146	1.09971e-143	2604.64	0.305389	0.0682155	4.47683	7.57593e-06	0.000150173	2604.64	0.400934	0.0678915	5.90551	3.51551e-09	1.04299e-07	PLSCR1
ENSG00000188322	301.187	-1.49081	0.156477	-9.52733	1.61382e-21	5.21471e-20	301.187	-1.51941	0.157595	-9.6412	5.35585e-22	1.65375e-20	301.187	-1.56663	0.157834	-9.92583	3.21429e-23	3.25807e-21	301.187	-1.367	0.156043	-8.76037	1.94604e-18	1.24368e-16	SBK1
ENSG00000188373	7.46117	4.86037	1.54368	3.14855	0.00164082	0.00787045	7.46117	6.28635	1.51607	4.14649	3.37611e-05	0.000239122	7.46117	4.63956	1.55563	2.98243	0.00285974	0.026313	7.46117	6.59884	1.5116	4.36547	1.26847e-05	0.00020989	GPR15LG
ENSG00000188404	9154.01	-0.206472	0.0460777	-4.48095	7.43121e-06	6.0263e-05	9154.01	-0.221806	0.0461604	-4.80513	1.54653e-06	1.36203e-05	9154.01	-0.393054	0.0462601	-8.49662	1.95189e-17	1.40776e-15	9154.01	-0.305811	0.0461684	-6.62381	3.5005e-11	1.30462e-09	SELL
ENSG00000188636	1044.45	-0.512107	0.102896	-4.97694	6.45964e-07	6.24007e-06	1044.45	-0.632306	0.103534	-6.10723	1.01377e-09	1.35417e-08	1044.45	-0.31666	0.102706	-3.08317	0.0020481	0.0200031	1044.45	-0.597541	0.10325	-5.7873	7.15278e-09	2.04731e-07	RTL6
ENSG00000188641	2779.29	-0.745149	0.0733115	-10.1642	2.86603e-24	1.02217e-22	2779.29	-0.897084	0.0737674	-12.161	5.01514e-34	2.49028e-32	2779.29	-0.229735	0.0727899	-3.15614	0.00159874	0.0164995	2779.29	-0.209488	0.0727065	-2.88129	0.00396052	0.0307931	DPYD
ENSG00000188677	3697.14	0.36837	0.065615	5.61411	1.97575e-08	2.33034e-07	3697.14	0.31964	0.0657777	4.85939	1.17747e-06	1.05872e-05	3697.14	0.18193	0.0659026	2.76059	0.00576974	0.0458645	3697.14	0.183195	0.0658434	2.78228	0.00539777	0.039391	PARVB
ENSG00000188760	19.0075	2.00054	0.593124	3.37288	0.000743855	0.00391944	19.0075	1.72568	0.600098	2.87566	0.00403182	0.0174984	19.0075	1.70516	0.600195	2.84102	0.00449699	0.0375791	19.0075	1.61612	0.600882	2.68957	0.00715432	0.0491894	TMEM198
ENSG00000188822	107.092	-1.03583	0.263801	-3.92656	8.61677e-05	0.000569321	107.092	-1.14202	0.266116	-4.29142	1.77536e-05	0.000131824	107.092	-1.42819	0.269266	-5.304	1.13292e-07	3.10593e-06	107.092	-1.40353	0.268286	-5.23147	1.68167e-07	3.99745e-06	CNR2
ENSG00000188921	1774.57	-0.609123	0.0755664	-8.06077	7.58173e-16	1.74721e-14	1774.57	-0.729015	0.0761219	-9.57694	9.99603e-22	3.04596e-20	1774.57	-0.286655	0.0751637	-3.81375	0.000136876	0.00199898	1774.57	-0.326264	0.0751357	-4.34233	1.40982e-05	0.000229576	HACD4
ENSG00000188994	3845.47	0.474071	0.0752748	6.29787	3.01769e-10	4.35241e-09	3845.47	0.413678	0.0754199	5.485	4.1348e-08	4.56798e-07	3845.47	0.300572	0.0755032	3.98091	6.86505e-05	0.00109189	3845.47	0.33439	0.0754269	4.43329	9.2804e-06	0.00015771	ZNF292
ENSG00000189060	2140.13	1.25217	0.0689016	18.1733	8.40611e-74	1.13732e-71	2140.13	1.47774	0.0687853	21.4834	2.22635e-102	4.16345e-100	2140.13	0.624821	0.0700831	8.91542	4.85955e-19	4.05006e-17	2140.13	0.640218	0.0699438	9.15332	5.52103e-20	3.87107e-18	H1-0
ENSG00000189233	293.86	-1.13691	0.127125	-8.9432	3.78052e-19	1.07427e-17	293.86	-1.57578	0.132627	-11.8813	1.48044e-32	7.00612e-31	293.86	-0.88488	0.12605	-7.02009	2.21731e-12	1.05799e-10	293.86	-0.705338	0.124442	-5.66802	1.44456e-08	4.01675e-07	NUGGC
ENSG00000189319	1207.41	-0.40119	0.0754764	-5.31544	1.06398e-07	1.14014e-06	1207.41	-0.476134	0.0760588	-6.26008	3.8479e-10	5.38172e-09	1207.41	-0.42637	0.0758633	-5.62024	1.90692e-08	5.73054e-07	1207.41	-0.438821	0.0757408	-5.79372	6.88435e-09	1.97338e-07	FAM53B
ENSG00000189350	191.052	-0.789663	0.175249	-4.50596	6.60736e-06	5.40417e-05	191.052	-0.928929	0.177685	-5.22796	1.7139e-07	1.73401e-06	191.052	-0.499123	0.17385	-2.87099	0.00409186	0.0348934	191.052	-0.616458	0.174326	-3.53623	0.000405876	0.0045546	TOGARAM2
ENSG00000196092	1779.52	0.58981	0.096509	6.11145	9.87307e-10	1.35414e-08	1779.52	0.518081	0.0967186	5.35659	8.48093e-08	8.91093e-07	1779.52	-0.376212	0.0980681	-3.83624	0.000124934	0.0018447	1779.52	-0.494236	0.0981982	-5.03304	4.8276e-07	1.02954e-05	PAX5
ENSG00000196116	1166.08	0.482668	0.0830545	5.81146	6.19299e-09	7.75362e-08	1166.08	0.70222	0.0828863	8.47209	2.41034e-17	5.79206e-16	1166.08	-0.438778	0.0858737	-5.10958	3.22875e-07	8.23748e-06	1166.08	-0.44983	0.0857123	-5.24813	1.53647e-07	3.68376e-06	TDRD7
ENSG00000196126	25591.3	0.236951	0.0594325	3.9869	6.69423e-05	0.000452416	25591.3	0.318044	0.0594388	5.35077	8.75785e-08	9.18109e-07	25591.3	-0.248847	0.0595317	-4.18007	2.91425e-05	0.000501358	25591.3	-0.207598	0.0595127	-3.4883	0.000486095	0.005329	HLA-DRB1
ENSG00000196139	92.8847	-1.87006	0.327844	-5.70413	1.16941e-08	1.42332e-07	92.8847	-1.81605	0.328936	-5.52098	3.37123e-08	3.77476e-07	92.8847	-0.889626	0.318373	-2.79429	0.0052014	0.0421834	92.8847	-1.12776	0.319946	-3.52484	0.000423739	0.00472242	AKR1C3
ENSG00000196154	10673.1	-0.312765	0.0753325	-4.1518	3.29874e-05	0.00023748	10673.1	-0.346298	0.0753839	-4.59379	4.35265e-06	3.5754e-05	10673.1	-0.417487	0.0754032	-5.53673	3.08166e-08	8.93157e-07	10673.1	-0.273608	0.0753378	-3.63174	0.000281512	0.00333368	S100A4
ENSG00000196187	1302.3	-1.20105	0.0876393	-13.7044	9.54886e-43	6.7881e-41	1302.3	-1.29648	0.0883644	-14.6719	9.75377e-49	7.29613e-47	1302.3	-0.53269	0.0862413	-6.17674	6.54378e-10	2.42988e-08	1302.3	-0.586508	0.0862381	-6.80103	1.03876e-11	4.04951e-10	TMEM63A
ENSG00000196189	2343.9	1.06078	0.0798704	13.2812	2.97556e-40	1.92001e-38	2343.9	1.22473	0.0798357	15.3406	4.09237e-53	3.50177e-51	2343.9	0.438492	0.0808026	5.42671	5.74016e-08	1.62597e-06	2343.9	0.481116	0.0806498	5.96549	2.43905e-09	7.35945e-08	SEMA4A
ENSG00000196220	323.299	0.610125	0.143614	4.24836	2.15338e-05	0.000160364	323.299	0.437522	0.145332	3.0105	0.00260816	0.011915	323.299	1.02728	0.142191	7.22466	5.02354e-13	2.55982e-11	323.299	0.947863	0.142295	6.66125	2.71511e-11	1.02564e-09	SRGAP3
ENSG00000196365	10392.1	0.183299	0.0504068	3.63639	0.000276485	0.00162641	10392.1	0.262571	0.0504288	5.20676	1.92164e-07	1.93148e-06	10392.1	0.196139	0.0504528	3.88758	0.000101247	0.00153982	10392.1	0.216734	0.0504174	4.29879	1.71734e-05	0.000274605	LONP1
ENSG00000196369	586.225	0.426064	0.106683	3.99374	6.50403e-05	0.000440983	586.225	0.523213	0.106805	4.89878	9.64318e-07	8.76924e-06	586.225	0.531947	0.10671	4.98496	6.19735e-07	1.49952e-05	586.225	0.757999	0.10572	7.16986	7.50767e-13	3.18822e-11	SRGAP2B
ENSG00000196421	721.025	1.53083	0.138755	11.0326	2.66109e-28	1.14122e-26	721.025	1.80969	0.138485	13.0678	5.03251e-39	2.87435e-37	721.025	1.13975	0.139886	8.14772	3.70859e-16	2.4837e-14	721.025	1.03403	0.140021	7.38483	1.52652e-13	6.98471e-12	C20orf204
ENSG00000196449	1523.17	1.09687	0.0921794	11.8992	1.19423e-32	6.06399e-31	1523.17	1.20555	0.0922036	13.0749	4.58347e-39	2.62435e-37	1523.17	0.295383	0.093755	3.15059	0.00162944	0.0167426	1523.17	0.411147	0.0933821	4.40285	1.06838e-05	0.00017937	YRDC
ENSG00000196535	4993.01	-0.486055	0.0639772	-7.59731	3.02352e-14	6.21021e-13	4993.01	-0.482736	0.0640887	-7.53231	4.98513e-14	9.56164e-13	4993.01	-0.203186	0.0638397	-3.18276	0.0014588	0.0152366	4993.01	-0.176151	0.0637782	-2.76193	0.005746	0.0414973	MYO18A
ENSG00000196547	2544.41	0.508866	0.0865667	5.87831	4.14482e-09	5.30654e-08	2544.41	0.564933	0.0866377	6.52064	7.00102e-11	1.05079e-09	2544.41	0.400455	0.0867969	4.6137	3.9557e-06	8.30652e-05	2544.41	0.315193	0.0868304	3.62999	0.00028343	0.00335025	MAN2A2
ENSG00000196652	1315.31	-0.293616	0.0884033	-3.32133	0.000895906	0.00461623	1315.31	-0.322511	0.088752	-3.63384	0.00027923	0.0016347	1315.31	-0.273323	0.0886044	-3.08476	0.00203718	0.0199276	1315.31	-0.264872	0.0884646	-2.99411	0.0027525	0.022987	ZKSCAN5
ENSG00000196664	165.906	0.955195	0.198564	4.81052	1.50535e-06	1.37076e-05	165.906	0.741271	0.200149	3.70359	0.000212569	0.00127635	165.906	-0.909657	0.215316	-4.22475	2.39205e-05	0.000421974	165.906	-1.01856	0.216155	-4.71218	2.45085e-06	4.6112e-05	TLR7
ENSG00000196684	2368.57	0.695773	0.0711621	9.77731	1.40911e-22	4.75087e-21	2368.57	0.651842	0.0713723	9.13299	6.66338e-20	1.87521e-18	2368.57	0.359779	0.0717662	5.0132	5.3531e-07	1.31046e-05	2368.57	0.334997	0.0717189	4.67096	2.99789e-06	5.55993e-05	HSH2D
ENSG00000196693	807.062	-0.508142	0.0942182	-5.39325	6.9196e-08	7.60539e-07	807.062	-0.557943	0.0948727	-5.88096	4.07897e-09	5.08807e-08	807.062	-0.312617	0.0939398	-3.32784	0.000875206	0.00998289	807.062	-0.361295	0.0939193	-3.84686	0.000119639	0.00158209	ZNF33B
ENSG00000196730	476.93	3.66315	0.207705	17.6363	1.29628e-69	1.65758e-67	476.93	4.13196	0.207265	19.9357	1.99584e-88	3.12712e-86	476.93	1.75202	0.214018	8.18632	2.69339e-16	1.82334e-14	476.93	2.11574	0.21193	9.98321	1.80523e-23	1.52989e-21	DAPK1
ENSG00000196757	594.681	-0.372056	0.110829	-3.35702	0.000787887	0.00412554	594.681	-0.451958	0.111656	-4.04775	5.17115e-05	0.000353347	594.681	-0.349264	0.111173	-3.14162	0.00168017	0.0171138	594.681	-0.411162	0.111201	-3.69747	0.000217757	0.00265781	ZNF700
ENSG00000196776	8368.03	-0.221623	0.0591761	-3.74514	0.000180295	0.00110716	8368.03	-0.282276	0.0592723	-4.76236	1.91338e-06	1.65743e-05	8368.03	-0.296809	0.059272	-5.00757	5.51205e-07	1.34586e-05	8368.03	-0.239394	0.0592127	-4.04294	5.27846e-05	0.000761005	CD47
ENSG00000196843	5041.73	1.16804	0.0599607	19.48	1.62247e-84	2.55825e-82	5041.73	1.29808	0.0599594	21.6494	6.16399e-104	1.18129e-101	5041.73	0.627672	0.0604629	10.3811	3.02282e-25	3.37404e-23	5041.73	0.697373	0.0603485	11.5558	6.90411e-31	8.25614e-29	ARID5A
ENSG00000196850	5579.36	0.215381	0.0579288	3.71803	0.00020078	0.00121904	5579.36	0.213806	0.0580254	3.68469	0.000228977	0.00136586	5579.36	0.239217	0.0579943	4.12484	3.70992e-05	0.000624492	5579.36	0.292724	0.0579145	5.05442	4.31703e-07	9.2878e-06	PPTC7
ENSG00000196878	348.577	1.96159	0.174167	11.2627	2.00549e-29	9.00851e-28	348.577	2.21772	0.173835	12.7576	2.82684e-37	1.55336e-35	348.577	0.859827	0.179252	4.79674	1.61267e-06	3.64787e-05	348.577	1.23531	0.176965	6.98051	2.94111e-12	1.20185e-10	LAMB3
ENSG00000196917	142.093	1.76033	0.222462	7.91296	2.51337e-15	5.61476e-14	142.093	1.72381	0.223518	7.71219	1.23679e-14	2.50261e-13	142.093	1.58301	0.2244	7.0544	1.73347e-12	8.35632e-11	142.093	1.68571	0.223302	7.54901	4.38571e-14	2.09013e-12	HCAR1
ENSG00000196935	22.3477	4.15358	0.736826	5.63713	1.7291e-08	2.05561e-07	22.3477	4.58008	0.734419	6.23633	4.47953e-10	6.22012e-09	22.3477	2.92427	0.756299	3.86654	0.000110388	0.00165468	22.3477	2.50338	0.765433	3.27054	0.00107344	0.0104722	SRGAP1
ENSG00000196954	3565.63	-0.43993	0.0663588	-6.62957	3.36663e-11	5.41008e-10	3565.63	-0.473248	0.0665425	-7.11197	1.14401e-12	1.95926e-11	3565.63	-0.374223	0.0664105	-5.63499	1.75065e-08	5.29488e-07	3565.63	-0.333999	0.0663072	-5.03715	4.72522e-07	1.00991e-05	CASP4
ENSG00000197006	6797.77	-0.398019	0.0886356	-4.49052	7.10508e-06	5.77522e-05	6797.77	-0.464669	0.0887235	-5.23727	1.62966e-07	1.65529e-06	6797.77	-0.292036	0.0886385	-3.29469	0.000985308	0.011097	6797.77	-0.264196	0.0886039	-2.98177	0.00286591	0.0237308	METTL9
ENSG00000197063	2386.47	0.291393	0.0630061	4.62484	3.74889e-06	3.20105e-05	2386.47	0.368427	0.063085	5.84016	5.21505e-09	6.42229e-08	2386.47	0.305295	0.0631613	4.83358	1.34098e-06	3.0666e-05	2386.47	0.297961	0.0630849	4.72317	2.32192e-06	4.3898e-05	MAFG
ENSG00000197122	702.166	0.986721	0.128481	7.6799	1.59209e-14	3.34211e-13	702.166	1.0823	0.128551	8.41924	3.78934e-17	8.99395e-16	702.166	0.53564	0.12994	4.12222	3.75233e-05	0.000631065	702.166	0.663596	0.129404	5.12811	2.9267e-07	6.6257e-06	SRC
ENSG00000197147	1631.41	0.262542	0.0690387	3.80282	0.000143059	0.000899576	1631.41	0.227169	0.0693781	3.27435	0.00105904	0.00538082	1631.41	0.201242	0.0694012	2.89969	0.00373526	0.0323229	1631.41	0.219329	0.0692439	3.16749	0.0015376	0.0141908	LRRC8B
ENSG00000197249	26.9077	8.39007	1.26971	6.60785	3.89949e-11	6.21872e-10	26.9077	8.60309	1.26944	6.7771	1.22612e-11	1.96357e-10	26.9077	4.92621	1.32165	3.72731	0.000193538	0.0027104	26.9077	6.14219	1.28874	4.76606	1.87868e-06	3.62566e-05	SERPINA1
ENSG00000197296	295.301	-0.559479	0.134827	-4.14962	3.33022e-05	0.000239582	295.301	-0.54298	0.135611	-4.00395	6.22948e-05	0.000417985	295.301	-0.384725	0.134418	-2.86216	0.00420763	0.0357506	295.301	-0.364194	0.133943	-2.71903	0.0065474	0.0459237	FITM2
ENSG00000197299	5377.83	0.242876	0.0730814	3.32336	0.000889396	0.00459058	5377.83	0.248612	0.0731552	3.39841	0.000677778	0.00359986	5377.83	0.249702	0.0731451	3.41379	0.000640656	0.00760835	5377.83	0.268158	0.0731	3.66838	0.000244092	0.00293328	BLM
ENSG00000197324	6767.41	-0.404866	0.0583452	-6.93915	3.94479e-12	6.83687e-11	6767.41	-0.381254	0.0584171	-6.52641	6.73666e-11	1.01439e-09	6767.41	-0.20382	0.0582883	-3.49676	0.000470944	0.00583299	6767.41	-0.229716	0.0582698	-3.94229	8.07085e-05	0.00111104	LRP10
ENSG00000197329	2156.97	0.550832	0.0681154	8.08674	6.12817e-16	1.41847e-14	2156.97	0.52551	0.0683488	7.68865	1.48696e-14	2.9828e-13	2156.97	0.357889	0.0686053	5.21665	1.82193e-07	4.81873e-06	2156.97	0.552188	0.0681981	8.09683	5.64118e-16	3.14165e-14	PELI1
ENSG00000197448	9309.1	-0.489586	0.059453	-8.23485	1.79789e-16	4.27477e-15	9309.1	-0.615583	0.0595888	-10.3305	5.1279e-25	1.82379e-23	9309.1	-0.190699	0.0593675	-3.21217	0.00131736	0.0140279	9309.1	-0.173208	0.0593367	-2.91907	0.00351078	0.028	GSTK1
ENSG00000197457	352.902	-1.66755	0.12904	-12.9227	3.35054e-38	2.04256e-36	352.902	-1.63333	0.129888	-12.5749	2.90067e-36	1.55703e-34	352.902	-0.935312	0.124583	-7.50751	6.02609e-14	3.40365e-12	352.902	-0.963786	0.124432	-7.7455	9.52041e-15	4.79514e-13	STMN3
ENSG00000197461	193.194	2.28507	0.212927	10.7317	7.22733e-27	2.87054e-25	193.194	2.40553	0.212959	11.2958	1.37663e-29	5.86815e-28	193.194	1.48469	0.217983	6.81106	9.68823e-12	4.36716e-10	193.194	1.70005	0.216156	7.86492	3.69324e-15	1.90951e-13	PDGFA
ENSG00000197506	252.132	2.14718	0.202212	10.6184	2.44648e-26	9.53625e-25	252.132	2.25659	0.202275	11.1561	6.6865e-29	2.77376e-27	252.132	1.50721	0.205458	7.33585	2.20317e-13	1.1605e-11	252.132	1.56787	0.204847	7.65388	1.95002e-14	9.59845e-13	SLC28A3
ENSG00000197594	87.7735	2.73451	0.355027	7.70225	1.33686e-14	2.82899e-13	87.7735	3.03158	0.354191	8.55916	1.13688e-17	2.80758e-16	87.7735	1.82242	0.362759	5.02376	5.06694e-07	1.24692e-05	87.7735	1.97886	0.360703	5.48612	4.10847e-08	1.06777e-06	ENPP1
ENSG00000197629	24.1307	-1.93419	0.680084	-2.84405	0.00445442	0.0187127	24.1307	-1.90772	0.682323	-2.79592	0.00517523	0.0216153	24.1307	-2.35377	0.693637	-3.39338	0.000690369	0.00809619	24.1307	-2.12481	0.685827	-3.09817	0.00194721	0.0173311	MPEG1
ENSG00000197747	8025.25	-0.785047	0.0553386	-14.1862	1.11481e-45	8.6588e-44	8025.25	-0.730109	0.0553898	-13.1813	1.12471e-39	6.53658e-38	8025.25	-0.327589	0.0551287	-5.94226	2.81124e-09	9.39686e-08	8025.25	-0.338583	0.0551048	-6.14436	8.02882e-10	2.60396e-08	S100A10
ENSG00000197903	624.652	0.285435	0.101596	2.80951	0.0049617	0.02054	624.652	0.36163	0.101759	3.55378	0.000379738	0.00215669	624.652	-0.358313	0.104614	-3.42511	0.000614557	0.00736839	624.652	-0.289545	0.104015	-2.78369	0.00537451	0.0392654	H2BC12
ENSG00000197956	3471.46	-0.404786	0.0834166	-4.85258	1.21866e-06	1.12832e-05	3471.46	-0.354556	0.0834857	-4.24691	2.16739e-05	0.000158298	3471.46	-0.462445	0.0835733	-5.5334	3.14076e-08	9.08882e-07	3471.46	-0.335719	0.0834062	-4.02511	5.69477e-05	0.000815594	S100A6
ENSG00000198040	727.624	-0.484256	0.133962	-3.61487	0.000300503	0.00175392	727.624	-0.433064	0.134169	-3.22774	0.00124772	0.00621553	727.624	-0.386886	0.134003	-2.88714	0.00388765	0.0333644	727.624	-0.535792	0.134259	-3.99074	6.58686e-05	0.000929696	ZNF84
ENSG00000198055	7042.38	-0.542703	0.0584964	-9.27755	1.73426e-20	5.32492e-19	7042.38	-0.481708	0.0585434	-8.22822	1.90016e-16	4.32836e-15	7042.38	-0.163891	0.0583295	-2.80975	0.00495807	0.0406176	7042.38	-0.221929	0.0583307	-3.80466	0.000141997	0.00183056	GRK6
ENSG00000198089	2622.59	0.483179	0.0683132	7.07299	1.51626e-12	2.7459e-11	2622.59	0.462121	0.0684911	6.74717	1.50754e-11	2.39934e-10	2622.59	0.211889	0.0688104	3.07931	0.00207481	0.0202099	2622.59	0.19483	0.0687548	2.8337	0.00460128	0.0348034	SFI1
ENSG00000198125	46.6142	-3.29812	1.07645	-3.06388	0.00218484	0.0101144	46.6142	-2.65144	1.07109	-2.47545	0.0133067	0.0485781	46.6142	-4.75557	1.11075	-4.2814	1.85721e-05	0.000337465	46.6142	-4.62127	1.10447	-4.18416	2.86225e-05	0.000435526	MB
ENSG00000198133	318.839	-1.3363	0.179681	-7.4371	1.02922e-13	2.04586e-12	318.839	-0.964699	0.178306	-5.41035	6.29022e-08	6.73736e-07	318.839	-0.804528	0.177444	-4.53399	5.788e-06	0.000117337	318.839	-1.03712	0.178316	-5.81618	6.02062e-09	1.73402e-07	TMEM229B
ENSG00000198162	3785.41	-0.318538	0.0695061	-4.58288	4.58617e-06	3.84707e-05	3785.41	-0.356007	0.06967	-5.10989	3.2234e-07	3.14991e-06	3785.41	-0.288201	0.0695856	-4.14168	3.44772e-05	0.000584553	3785.41	-0.278184	0.069522	-4.00139	6.29726e-05	0.000893349	MAN1A2
ENSG00000198168	2820.31	0.495434	0.0589151	8.4093	4.12456e-17	1.02121e-15	2820.31	0.559556	0.0589994	9.48409	2.44497e-21	7.32512e-20	2820.31	0.354357	0.0592718	5.97851	2.25186e-09	7.58112e-08	2820.31	0.379201	0.0591526	6.41055	1.44997e-10	5.11083e-09	SVIP
ENSG00000198182	178.738	-0.670364	0.173922	-3.85441	0.000116011	0.000744678	178.738	-0.43741	0.173011	-2.52822	0.0114643	0.0427337	178.738	-0.532155	0.173695	-3.06373	0.00218597	0.0211513	178.738	-0.47175	0.172713	-2.73142	0.00630623	0.0445447	ZNF607
ENSG00000198189	1887.26	-0.626056	0.0743714	-8.41797	3.83071e-17	9.50697e-16	1887.26	-0.717597	0.0748316	-9.58949	8.85224e-22	2.70811e-20	1887.26	-0.418165	0.0741925	-5.63623	1.73817e-08	5.26563e-07	1887.26	-0.356699	0.0739873	-4.82108	1.42783e-06	2.81692e-05	HSD17B11
ENSG00000198355	5730.4	0.947628	0.0960417	9.86684	5.7959e-23	1.99583e-21	5730.4	1.11843	0.0960266	11.647	2.37554e-31	1.08652e-29	5730.4	0.491945	0.0962892	5.10904	3.23804e-07	8.24998e-06	5730.4	0.649342	0.0961848	6.75098	1.46846e-11	5.6345e-10	PIM3
ENSG00000198380	4693.25	0.339943	0.0631764	5.38086	7.41297e-08	8.11365e-07	4693.25	0.317772	0.0632929	5.02065	5.14975e-07	4.87021e-06	4693.25	0.205456	0.063375	3.2419	0.00118736	0.0128981	4693.25	0.330116	0.0632269	5.22113	1.77837e-07	4.19153e-06	GFPT1
ENSG00000198464	864.044	-0.493947	0.111394	-4.43425	9.2393e-06	7.38123e-05	864.044	-0.369179	0.111403	-3.3139	0.000920036	0.00472216	864.044	-0.31726	0.11122	-2.85254	0.00433709	0.036539	864.044	-0.356544	0.111177	-3.20698	0.00134137	0.0127046	ZNF480
ENSG00000198561	79.2895	1.75435	0.294038	5.9664	2.42552e-09	3.19909e-08	79.2895	2.04065	0.292864	6.96792	3.21656e-12	5.34304e-11	79.2895	1.21479	0.300428	4.04354	5.26496e-05	0.000857018	79.2895	1.25801	0.299287	4.20334	2.63001e-05	0.00040302	CTNND1
ENSG00000198624	5011.57	-1.11365	0.0471012	-23.6438	1.36809e-123	4.22539e-121	5011.57	-1.29153	0.0475547	-27.1589	1.98876e-162	7.95128e-160	5011.57	-0.675225	0.0467102	-14.4556	2.31019e-47	6.8763e-45	5011.57	-0.679167	0.0466558	-14.557	5.27443e-48	1.0822e-45	CCDC69
ENSG00000198663	5454.47	-0.229571	0.0472463	-4.85902	1.1797e-06	1.09515e-05	5454.47	-0.301365	0.0474488	-6.35137	2.13407e-10	3.07172e-09	5454.47	-0.143852	0.0472723	-3.04306	0.00234183	0.0223937	5454.47	-0.178153	0.047252	-3.77027	0.000163069	0.00206937	C6orf89
ENSG00000198668	31767.9	-0.519382	0.0451588	-11.5012	1.30066e-30	6.14326e-29	31767.9	-0.475791	0.0451757	-10.532	6.15162e-26	2.2715e-24	31767.9	-0.189701	0.0451196	-4.2044	2.61772e-05	0.000456627	31767.9	-0.190381	0.0451105	-4.22032	2.43954e-05	0.000377093	CALM1
ENSG00000198689	1745.28	-0.341305	0.074188	-4.60054	4.21394e-06	3.56046e-05	1745.28	-0.422956	0.0746226	-5.66793	1.4453e-08	1.68927e-07	1745.28	-0.226573	0.0741845	-3.05419	0.00225672	0.0217127	1745.28	-0.263727	0.0741498	-3.55668	0.000375568	0.00426606	SLC9A6
ENSG00000198695	30872.4	0.55682	0.0793655	7.0159	2.28478e-12	4.08127e-11	30872.4	0.691313	0.079365	8.71056	3.02389e-18	7.75675e-17	30872.4	0.435434	0.0793878	5.4849	4.13699e-08	1.18983e-06	30872.4	0.379668	0.0793877	4.78245	1.73172e-06	3.36203e-05	MT-ND6
ENSG00000198712	89964.2	0.461344	0.112175	4.11272	3.91021e-05	0.00027865	89964.2	0.632475	0.112174	5.63835	1.71688e-08	1.98965e-07	89964.2	0.364122	0.11218	3.24589	0.00117086	0.0127577	89964.2	0.349333	0.112179	3.11408	0.00184522	0.0165289	MT-CO2
ENSG00000198727	66149.8	0.610964	0.118576	5.15249	2.57046e-07	2.61294e-06	66149.8	0.8048	0.118575	6.78729	1.14258e-11	1.83485e-10	66149.8	0.507025	0.118583	4.2757	1.90535e-05	0.000344212	66149.8	0.472408	0.118582	3.9838	6.78208e-05	0.000953109	MT-CYB
ENSG00000198729	87.2674	3.86281	0.491804	7.85438	4.01755e-15	8.85e-14	87.2674	4.67031	0.489645	9.53816	1.45391e-21	4.41293e-20	87.2674	2.41021	0.502904	4.79258	1.64648e-06	3.71985e-05	87.2674	2.77178	0.498727	5.55771	2.7334e-08	7.31861e-07	PPP1R14C
ENSG00000198740	1156.73	-0.922313	0.104515	-8.8247	1.09751e-18	3.03239e-17	1156.73	-1.08315	0.10533	-10.2834	8.37096e-25	2.95007e-23	1156.73	-0.3965	0.103593	-3.82747	0.000129468	0.00190565	1156.73	-0.450279	0.10359	-4.34675	1.3817e-05	0.000225941	ZNF652
ENSG00000198744	763.286	0.721666	0.171917	4.19776	2.69569e-05	0.000196973	763.286	0.648236	0.172265	3.76301	0.000167878	0.00103069	763.286	0.67368	0.172191	3.91239	9.13856e-05	0.00140695	763.286	0.731005	0.171995	4.25015	2.13627e-05	0.000335808	MTCO3P12
ENSG00000198763	44422.4	0.838574	0.108456	7.73191	1.05947e-14	2.25564e-13	44422.4	1.05345	0.108453	9.71346	2.64224e-22	8.27987e-21	44422.4	0.556387	0.108475	5.12915	2.91058e-07	7.50746e-06	44422.4	0.525266	0.108474	4.84232	1.28332e-06	2.55903e-05	MT-ND2
ENSG00000198771	10279.4	-0.484497	0.0456465	-10.6141	2.56172e-26	9.93011e-25	10279.4	-0.524124	0.0457498	-11.4563	2.18613e-30	9.65605e-29	10279.4	-0.196662	0.0455505	-4.31745	1.57845e-05	0.00029133	10279.4	-0.162143	0.0455052	-3.56319	0.000366382	0.00417877	RCSD1
ENSG00000198786	94869.2	0.58039	0.118629	4.89246	9.95828e-07	9.34804e-06	94869.2	0.699125	0.11863	5.89334	3.78461e-09	4.74642e-08	94869.2	0.408968	0.118635	3.44727	0.000566283	0.0068377	94869.2	0.37353	0.118635	3.14857	0.00164072	0.0149934	MT-ND5
ENSG00000198814	2905.06	0.905351	0.0712965	12.6984	6.03592e-37	3.56561e-35	2905.06	0.959708	0.0713676	13.4474	3.18983e-41	1.96726e-39	2905.06	0.50599	0.0718735	7.04002	1.92215e-12	9.24209e-11	2905.06	0.662658	0.0716099	9.25371	2.16829e-20	1.55957e-18	GK
ENSG00000198830	23871.5	-0.486278	0.0514744	-9.44698	3.48747e-21	1.10144e-19	23871.5	-0.443638	0.0514939	-8.61536	6.97226e-18	1.746e-16	23871.5	-0.219927	0.0514422	-4.27523	1.90943e-05	0.000344616	23871.5	-0.236065	0.0514343	-4.58964	4.44009e-06	8.07334e-05	HMGN2
ENSG00000198840	15215.6	0.834699	0.0850461	9.81467	9.73599e-23	3.31451e-21	15215.6	0.946093	0.0850486	11.1241	9.57282e-29	3.9499e-27	15215.6	0.472194	0.0851318	5.54663	2.91229e-08	8.49321e-07	15215.6	0.500032	0.0851145	5.87481	4.23326e-09	1.23896e-07	MT-ND3
ENSG00000198853	211.713	1.07628	0.222227	4.84317	1.27786e-06	1.18105e-05	211.713	1.28285	0.221859	5.78231	7.36825e-09	8.90836e-08	211.713	1.01806	0.223102	4.56321	5.03774e-06	0.000103356	211.713	1.41974	0.220972	6.42497	1.31895e-10	4.66586e-09	RUSC2
ENSG00000198886	133123	0.891555	0.104394	8.54028	1.33894e-17	3.458e-16	133123	1.0806	0.104393	10.3513	4.12998e-25	1.47566e-23	133123	0.575542	0.104401	5.51279	3.53192e-08	1.0205e-06	133123	0.558184	0.1044	5.34656	8.96404e-08	2.21735e-06	MT-ND4
ENSG00000198888	46754.9	0.578114	0.0802114	7.20737	5.70425e-13	1.06712e-11	46754.9	0.739342	0.0802096	9.21762	3.03757e-20	8.67465e-19	46754.9	0.405857	0.0802292	5.05872	4.22083e-07	1.05532e-05	46754.9	0.348836	0.0802293	4.34799	1.37393e-05	0.000224859	MT-ND1
ENSG00000198899	89541.6	0.693784	0.112626	6.16007	7.27135e-10	1.00852e-08	89541.6	0.843656	0.112626	7.4908	6.84569e-14	1.29482e-12	89541.6	0.502562	0.112633	4.46194	8.122e-06	0.000159815	89541.6	0.485727	0.112632	4.31251	1.61413e-05	0.000259379	MT-ATP6
ENSG00000198938	108411	0.44435	0.115214	3.85674	0.000114911	0.000738293	108411	0.583945	0.115214	5.06836	4.01252e-07	3.85764e-06	108411	0.465769	0.115216	4.04259	5.28639e-05	0.00085976	108411	0.413523	0.115216	3.58912	0.000331792	0.00384061	MT-CO3
ENSG00000198947	757.03	2.65255	0.115719	22.9224	2.78146e-116	7.88242e-114	757.03	2.88523	0.115553	24.9688	1.33388e-137	4.01705e-135	757.03	1.16649	0.120423	9.68658	3.43859e-22	3.32374e-20	757.03	1.27523	0.119684	10.655	1.65273e-26	1.57147e-24	DMD
ENSG00000203880	1790.71	-0.537961	0.0692795	-7.76508	8.15915e-15	1.75493e-13	1790.71	-0.580897	0.0696743	-8.33732	7.59958e-17	1.7729e-15	1790.71	-0.245771	0.0689114	-3.56648	0.000361805	0.00463744	1790.71	-0.34928	0.0690064	-5.06156	4.15847e-07	9.01633e-06	PCMTD2
ENSG00000203883	63.5278	1.78585	0.426128	4.19087	2.77885e-05	0.000202767	63.5278	1.28366	0.431213	2.97686	0.00291221	0.0131205	63.5278	1.63421	0.428003	3.81823	0.000134415	0.00196917	63.5278	1.54515	0.428266	3.60793	0.000308645	0.00360678	SOX18
ENSG00000204131	42.1884	-2.85685	0.481614	-5.93183	2.99571e-09	3.90205e-08	42.1884	-2.95307	0.489449	-6.03345	1.60494e-09	2.09437e-08	42.1884	-1.47405	0.453394	-3.25114	0.00114944	0.0125754	42.1884	-1.6215	0.454758	-3.56564	0.000362967	0.00414954	NHSL2
ENSG00000204209	6137.62	-0.409033	0.052459	-7.7972	6.32979e-15	1.3713e-13	6137.62	-0.413978	0.0525723	-7.87445	3.42243e-15	7.20169e-14	6137.62	-0.220262	0.0523988	-4.20357	2.62733e-05	0.000457878	6137.62	-0.213063	0.0523512	-4.06989	4.70362e-05	0.000687279	DAXX
ENSG00000204252	2070.45	0.213905	0.0636612	3.36005	0.000779291	0.00408461	2070.45	0.252722	0.0637985	3.96125	7.45588e-05	0.000491736	2070.45	-0.328824	0.0648857	-5.06774	4.02556e-07	1.01325e-05	2070.45	-0.451809	0.0650461	-6.94598	3.75852e-12	1.51366e-10	HLA-DOA
ENSG00000204262	389.14	-2.00531	0.191616	-10.4652	1.24747e-25	4.71599e-24	389.14	-2.31827	0.194816	-11.8998	1.18619e-32	5.64816e-31	389.14	-0.911191	0.187113	-4.86973	1.11749e-06	2.5999e-05	389.14	-0.988139	0.187183	-5.279	1.29889e-07	3.15292e-06	COL5A2
ENSG00000204287	26189.9	0.499569	0.0629318	7.93825	2.05055e-15	4.62389e-14	26189.9	0.558311	0.0629397	8.87058	7.27677e-19	1.93955e-17	26189.9	-0.286651	0.0630698	-4.54499	5.49389e-06	0.000111737	26189.9	-0.306389	0.0630624	-4.8585	1.18278e-06	2.38662e-05	HLA-DRA
ENSG00000204381	886.594	1.1823	0.115142	10.2682	9.80172e-25	3.58104e-23	886.594	1.31824	0.115126	11.4503	2.34208e-30	1.03056e-28	886.594	0.859067	0.116119	7.39815	1.3809e-13	7.46245e-12	886.594	0.990085	0.115666	8.55987	1.12993e-17	6.77678e-16	LAYN
ENSG00000204475	3828.01	-1.04059	0.0666799	-15.6057	6.6591e-55	6.37662e-53	3828.01	-1.23538	0.067141	-18.3998	1.31948e-75	1.70935e-73	3828.01	-0.412218	0.0661233	-6.23408	4.54429e-10	1.7215e-08	3828.01	-0.447086	0.0661046	-6.76331	1.34872e-11	5.20581e-10	NCR3
ENSG00000204482	2248.68	0.701507	0.0931221	7.53319	4.95147e-14	1.00132e-12	2248.68	0.785349	0.0931649	8.42966	3.46658e-17	8.24478e-16	2248.68	0.381847	0.093603	4.07943	4.5147e-05	0.000750529	2248.68	0.391279	0.0935212	4.18385	2.86612e-05	0.000435775	LST1
ENSG00000204574	9729.61	0.329114	0.0448064	7.34525	2.05377e-13	3.98794e-12	9729.61	0.396709	0.0448381	8.84759	8.9431e-19	2.37008e-17	9729.61	0.260216	0.0449057	5.79471	6.84405e-09	2.1976e-07	9729.61	0.313529	0.0448447	6.99145	2.72064e-12	1.12116e-10	ABCF1
ENSG00000204576	863.976	0.61655	0.0942538	6.54138	6.0953e-11	9.51783e-10	863.976	0.681137	0.0944211	7.21383	5.44005e-13	9.53509e-12	863.976	0.50067	0.094889	5.27638	1.31764e-07	3.59133e-06	863.976	0.408992	0.0950002	4.30517	1.66855e-05	0.000267463	PRR3
ENSG00000204592	52632.5	-0.443775	0.0566317	-7.83616	4.64532e-15	1.01794e-13	52632.5	-0.493391	0.0566481	-8.70977	3.04496e-18	7.80216e-17	52632.5	-0.323591	0.0566311	-5.71402	1.10335e-08	3.41419e-07	52632.5	-0.292217	0.0566237	-5.16069	2.46046e-07	5.62243e-06	HLA-E
ENSG00000204792	121.478	-1.30512	0.230802	-5.65471	1.56111e-08	1.86754e-07	121.478	-1.25763	0.231841	-5.4245	5.81157e-08	6.27687e-07	121.478	-0.67404	0.225305	-2.99168	0.00277446	0.0256904	121.478	-0.771691	0.225693	-3.4192	0.000628051	0.00664602	LINC01291
ENSG00000204843	7430.74	-0.27392	0.0521396	-5.25359	1.49162e-07	1.56796e-06	7430.74	-0.219234	0.0521879	-4.20086	2.65904e-05	0.000191611	7430.74	-0.219603	0.052178	-4.20873	2.56808e-05	0.000449222	7430.74	-0.207859	0.0521338	-3.98703	6.69067e-05	0.000942302	DCTN1
ENSG00000204977	656.333	-0.408296	0.112546	-3.62781	0.000285832	0.00167623	656.333	-0.393073	0.112946	-3.48019	0.000501051	0.00275394	656.333	-0.365793	0.112791	-3.2431	0.00118237	0.0128597	656.333	-0.382769	0.112657	-3.39765	0.000679683	0.0070658	TRIM13
ENSG00000205002	48.802	-1.577	0.37202	-4.23902	2.24495e-05	0.000166239	48.802	-1.04812	0.365379	-2.86857	0.00412332	0.017799	48.802	-1.59901	0.374672	-4.26776	1.97448e-05	0.000355331	48.802	-1.73353	0.376362	-4.60603	4.10423e-06	7.50466e-05	AARD
ENSG00000205089	826.162	0.944785	0.124543	7.586	3.29933e-14	6.76347e-13	826.162	0.953434	0.124787	7.64049	2.1639e-14	4.29245e-13	826.162	0.84797	0.124985	6.78459	1.1642e-11	5.16101e-10	826.162	0.716499	0.125161	5.72462	1.03663e-08	2.91995e-07	CCNI2
ENSG00000205362	114.604	4.38526	0.324943	13.4955	1.66311e-41	1.12507e-39	114.604	4.25642	0.326021	13.0557	5.89934e-39	3.35294e-37	114.604	3.52212	0.330247	10.6651	1.48229e-26	1.78179e-24	114.604	3.53009	0.329794	10.7039	9.75655e-27	9.46143e-25	MT1A
ENSG00000205730	1079.92	0.642693	0.11039	5.822	5.81471e-09	7.3458e-08	1079.92	0.709343	0.110499	6.41947	1.36753e-10	2.00834e-09	1079.92	0.473235	0.110928	4.26614	1.98888e-05	0.000356553	1079.92	0.382542	0.111003	3.44624	0.000568444	0.00610811	ITPRIPL2
ENSG00000205765	1648.89	-0.310303	0.0813168	-3.81597	0.000135646	0.000856046	1648.89	-0.266861	0.08148	-3.27517	0.001056	0.00536772	1648.89	-0.223515	0.0813661	-2.74703	0.00601374	0.0473822	1648.89	-0.249089	0.0813099	-3.06345	0.00218797	0.0190733	RIMOC1
ENSG00000205795	215.215	1.17033	0.205497	5.69512	1.23285e-08	1.49705e-07	215.215	1.15966	0.206141	5.62555	1.84919e-08	2.13231e-07	215.215	1.11695	0.206275	5.41484	6.13448e-08	1.73244e-06	215.215	0.826255	0.207537	3.98124	6.85557e-05	0.000962743	CYS1
ENSG00000206560	3118.8	0.206279	0.060974	3.38306	0.000716824	0.00380089	3118.8	0.176828	0.0611761	2.89047	0.00384664	0.0167921	3118.8	0.214781	0.0611054	3.51492	0.000439879	0.00550642	3118.8	0.341909	0.0608813	5.61599	1.95436e-08	5.33535e-07	ANKRD28
ENSG00000210082	206160	0.476692	0.127281	3.74519	0.000180254	0.00110716	206160	0.506121	0.127282	3.97638	6.99715e-05	0.00046492	206160	0.363281	0.127283	2.85412	0.00431565	0.0364045	206160	0.347507	0.127283	2.7302	0.00632958	0.0446691	NA
ENSG00000211592	4010.23	-1.48131	0.0704233	-21.0343	3.18182e-98	6.60654e-96	4010.23	-1.62112	0.0706876	-22.9336	2.1488e-116	5.03319e-114	4010.23	-2.70147	0.0723678	-37.3297	5.41505e-305	1.01543e-300	4010.23	-3.17986	0.0734445	-43.2961	0	0	IGKC
ENSG00000211598	745.961	-1.61059	0.128515	-12.5323	4.96918e-36	2.80886e-34	745.961	-1.56159	0.128749	-12.129	7.41867e-34	3.66805e-32	745.961	-2.8693	0.134924	-21.2661	2.34038e-100	1.99485e-97	745.961	-2.99702	0.135454	-22.1257	1.78658e-108	1.33938e-105	IGKV4-1
ENSG00000211611	26.7914	-2.0227	0.552758	-3.65929	0.00025291	0.00150206	26.7914	-1.53547	0.545633	-2.81411	0.00489132	0.0205853	26.7914	-3.22001	0.598383	-5.38119	7.39957e-08	2.0772e-06	26.7914	-4.66302	0.707576	-6.59013	4.39436e-11	1.61919e-09	IGKV6-21
ENSG00000211637	53.2077	-2.12881	0.331972	-6.41263	1.43034e-10	2.14254e-09	53.2077	-1.77032	0.327982	-5.39762	6.75316e-08	7.20327e-07	53.2077	-4.12436	0.411482	-10.0232	1.20557e-23	1.26295e-21	53.2077	-4.84039	0.462944	-10.4557	1.38034e-25	1.26317e-23	IGLV4-69
ENSG00000211639	20.6819	-2.7358	0.669966	-4.08349	4.43646e-05	0.00031231	20.6819	-2.2483	0.658525	-3.41415	0.000639818	0.00342334	20.6819	-3.43573	0.707827	-4.85391	1.21048e-06	2.79889e-05	20.6819	-2.86225	0.676977	-4.22798	2.35801e-05	0.000365942	IGLV4-60
ENSG00000211640	56.9261	-2.07026	0.373948	-5.53624	3.09037e-08	3.53371e-07	56.9261	-1.85086	0.372457	-4.96934	6.71823e-07	6.24155e-06	56.9261	-2.68147	0.389495	-6.88449	5.79944e-12	2.66256e-10	56.9261	-2.64137	0.387049	-6.82438	8.83061e-12	3.46331e-10	IGLV6-57
ENSG00000211648	178.549	-1.77003	0.224584	-7.88137	3.23815e-15	7.17835e-14	178.549	-1.37125	0.22265	-6.15876	7.33186e-10	9.94842e-09	178.549	-2.47567	0.233021	-10.6242	2.2987e-26	2.74555e-24	178.549	-3.19391	0.243951	-13.0924	3.63864e-39	5.86152e-37	IGLV1-47
ENSG00000211650	38.708	-1.189	0.406036	-2.92832	0.00340798	0.0148769	38.708	-2.53824	0.439213	-5.77905	7.51245e-09	9.05908e-08	38.708	-3.54514	0.48584	-7.29694	2.94387e-13	1.52496e-11	38.708	-1.79747	0.41725	-4.3079	1.64816e-05	0.000264628	IGLV5-45
ENSG00000211651	289.296	-1.78436	0.178181	-10.0143	1.31882e-23	4.63266e-22	289.296	-1.6111	0.177917	-9.05536	1.36122e-19	3.76227e-18	289.296	-2.69381	0.186835	-14.4181	3.98001e-47	1.1482e-44	289.296	-2.84979	0.188049	-15.1545	7.07339e-52	1.76762e-49	IGLV1-44
ENSG00000211652	50.188	-1.87046	0.43707	-4.27955	1.87269e-05	0.000140863	50.188	-2.38969	0.447698	-5.33772	9.41201e-08	9.81363e-07	50.188	-2.92441	0.460092	-6.35614	2.06884e-10	8.08225e-09	50.188	-3.45739	0.47576	-7.2671	3.67287e-13	1.6088e-11	IGLV7-43
ENSG00000211653	288.148	-1.43437	0.151898	-9.44296	3.62385e-21	1.14108e-19	288.148	-1.73256	0.154662	-11.2023	3.97495e-29	1.65783e-27	288.148	-2.61285	0.163201	-16.0101	1.08703e-57	4.337e-55	288.148	-3.13346	0.170107	-18.4205	8.99445e-76	3.5064e-73	IGLV1-40
ENSG00000211659	154.423	-2.50352	0.334947	-7.47438	7.75685e-14	1.55313e-12	154.423	-1.06159	0.326605	-3.25036	0.00115257	0.00579637	154.423	-3.4596	0.349736	-9.89205	4.50724e-23	4.54407e-21	154.423	-3.10146	0.342785	-9.04784	1.45824e-19	9.93847e-18	IGLV3-25
ENSG00000211660	224.909	-1.33997	0.225095	-5.95293	2.63392e-09	3.45731e-08	224.909	-1.7683	0.228101	-7.75227	9.02614e-15	1.83925e-13	224.909	-2.68562	0.23606	-11.3769	5.45301e-30	7.86575e-28	224.909	-3.98322	0.258052	-15.4357	9.41252e-54	2.51327e-51	IGLV2-23
ENSG00000211662	413.914	-1.45057	0.205103	-7.07241	1.52267e-12	2.75513e-11	413.914	-1.23617	0.204848	-6.03459	1.59371e-09	2.08088e-08	413.914	-2.7732	0.212424	-13.055	5.95302e-39	1.21338e-36	413.914	-3.68205	0.221451	-16.6269	4.45074e-62	1.4459e-59	IGLV3-21
ENSG00000211666	579.773	-1.37857	0.186332	-7.39845	1.3778e-13	2.71049e-12	579.773	-1.64028	0.187338	-8.75569	2.02854e-18	5.25584e-17	579.773	-2.65662	0.191535	-13.8701	9.611e-44	2.40301e-41	579.773	-2.83563	0.192277	-14.7476	3.18799e-49	6.90448e-47	IGLV2-14
ENSG00000211668	240.123	-1.79589	0.205523	-8.73814	2.36987e-18	6.40444e-17	240.123	-1.27554	0.203305	-6.27403	3.51812e-10	4.93836e-09	240.123	-2.57926	0.213351	-12.0893	1.20293e-33	2.05067e-31	240.123	-3.52067	0.227022	-15.508	3.0604e-54	8.28517e-52	IGLV2-11
ENSG00000211669	90.9319	-1.32617	0.344635	-3.84804	0.000119069	0.000761047	90.9319	-1.79373	0.350044	-5.12429	2.98661e-07	2.92839e-06	90.9319	-2.44149	0.35866	-6.80727	9.94696e-12	4.45168e-10	90.9319	-3.22622	0.374133	-8.62317	6.51241e-18	4.01709e-16	IGLV3-10
ENSG00000211670	57.529	-2.39228	0.331738	-7.21136	5.53975e-13	1.0382e-11	57.529	-2.49458	0.336346	-7.41672	1.20054e-13	2.21122e-12	57.529	-4.38668	0.410617	-10.6831	1.22071e-26	1.47683e-24	57.529	-5.30606	0.481129	-11.0284	2.78935e-28	2.87672e-26	IGLV3-9
ENSG00000211673	294.78	-1.61202	0.195751	-8.23506	1.79467e-16	4.27198e-15	294.78	-1.66304	0.196716	-8.45399	2.81519e-17	6.73004e-16	294.78	-1.76269	0.197211	-8.93806	3.96045e-19	3.33033e-17	294.78	-3.1572	0.210127	-15.0252	5.01732e-51	1.16426e-48	NA
ENSG00000211677	1132.45	-1.74765	0.104762	-16.682	1.7705e-62	2.05133e-60	1132.45	-1.608	0.104734	-15.3532	3.37054e-53	2.90556e-51	1132.45	-2.7121	0.108677	-24.9557	1.85127e-137	3.47151e-134	1132.45	-3.24386	0.111505	-29.0917	4.5672e-186	8.09307e-183	IGLC2
ENSG00000211679	770.728	-1.52163	0.129563	-11.7443	7.55445e-32	3.72763e-30	770.728	-1.37617	0.129517	-10.6254	2.27005e-26	8.50406e-25	770.728	-2.78961	0.135663	-20.5627	5.91911e-94	4.43981e-91	770.728	-2.92608	0.136228	-21.4793	2.42974e-102	1.57868e-99	IGLC3
ENSG00000211752	578.629	-0.738357	0.108623	-6.79743	1.06502e-11	1.77117e-10	578.629	-0.828833	0.109709	-7.55486	4.19311e-14	8.1096e-13	578.629	-0.395781	0.107639	-3.67693	0.000236056	0.00320762	578.629	-0.314017	0.10712	-2.93145	0.00337378	0.0270625	TRBV27
ENSG00000211804	631.194	-0.367133	0.0920265	-3.98943	6.62331e-05	0.00044849	631.194	-0.337859	0.0924697	-3.65372	0.000258466	0.00152275	631.194	-0.302444	0.0922381	-3.27895	0.00104194	0.0116647	631.194	-0.335675	0.0921442	-3.64293	0.000269557	0.00319764	TRDV1
ENSG00000211890	1321.34	-1.84004	0.0897543	-20.5008	2.11581e-93	4.1084e-91	1321.34	-1.74112	0.0898319	-19.3819	1.09663e-83	1.59935e-81	1321.34	-2.47115	0.0922692	-26.7819	5.24566e-158	1.22958e-154	1321.34	-3.32191	0.0966986	-34.3533	1.25935e-258	4.09119e-255	IGHA2
ENSG00000211893	2628.52	-1.73224	0.100875	-17.1722	4.29094e-66	5.32457e-64	2628.52	-1.7803	0.101082	-17.6125	1.97671e-69	2.30341e-67	2628.52	-2.53902	0.102287	-24.8225	5.12251e-136	8.73248e-133	2628.52	-3.02017	0.103303	-29.2361	6.74856e-188	1.31543e-184	IGHG2
ENSG00000211895	3458.81	-1.6786	0.0854183	-19.6515	5.61198e-86	8.98388e-84	3458.81	-1.59879	0.0854663	-18.7066	4.37171e-78	5.85985e-76	3458.81	-2.49339	0.0866852	-28.7637	6.10564e-182	2.28986e-178	3458.81	-3.0987	0.0879069	-35.2498	3.45631e-272	1.68426e-268	IGHA1
ENSG00000211896	2847.11	-1.18016	0.0775585	-15.2165	2.75054e-52	2.49704e-50	2847.11	-1.50915	0.0781043	-19.3222	3.49194e-83	5.02948e-81	2847.11	-2.38191	0.0797135	-29.8808	3.49073e-196	2.18194e-192	2847.11	-2.8375	0.0808431	-35.0989	7.01849e-270	2.73609e-266	IGHG1
ENSG00000211898	223.911	-0.932173	0.162771	-5.72692	1.02272e-08	1.25424e-07	223.911	-0.88603	0.163432	-5.42139	5.9139e-08	6.3696e-07	223.911	-0.565781	0.160943	-3.5154	0.00043909	0.00550022	223.911	-1.12182	0.164874	-6.8041	1.01686e-11	3.97208e-10	IGHD
ENSG00000211899	13260.3	-1.02162	0.0622226	-16.4188	1.40423e-60	1.5499e-58	13260.3	-1.15566	0.0623045	-18.5485	8.38485e-77	1.11106e-74	13260.3	-1.74007	0.062543	-27.822	2.34955e-170	6.2941e-167	13260.3	-2.04082	0.0626778	-32.5605	1.4889e-232	4.14594e-229	IGHM
ENSG00000211933	54.7765	-0.955201	0.374264	-2.55221	0.0107042	0.0393891	54.7765	-1.98329	0.389083	-5.09734	3.44459e-07	3.35475e-06	54.7765	-3.97526	0.459859	-8.64452	5.40336e-18	4.10218e-16	54.7765	-3.34843	0.425686	-7.86597	3.66257e-15	1.89869e-13	IGHV6-1
ENSG00000211934	357.482	-1.1009	0.146235	-7.52829	5.14073e-14	1.0366e-12	357.482	-1.58244	0.14934	-10.5963	3.10087e-26	1.15604e-24	357.482	-2.36709	0.155483	-15.2241	2.44579e-52	8.65347e-50	357.482	-2.59965	0.157392	-16.517	2.76707e-61	8.42745e-59	IGHV1-2
ENSG00000211937	136.27	-1.15718	0.30076	-3.84752	0.00011932	0.000762342	136.27	-1.21576	0.301852	-4.02767	5.63318e-05	0.000381886	136.27	-2.46651	0.313775	-7.86077	3.81778e-15	2.37844e-13	136.27	-3.32951	0.328695	-10.1295	4.08825e-24	3.57346e-22	IGHV2-5
ENSG00000211938	342.232	-1.74302	0.155454	-11.2124	3.54269e-29	1.56408e-27	342.232	-2.12289	0.15856	-13.3885	7.05755e-41	4.27304e-39	342.232	-3.10122	0.168094	-18.4494	5.2739e-76	2.82561e-73	342.232	-3.20633	0.168783	-18.9968	1.81308e-80	7.68275e-78	IGHV3-7
ENSG00000211941	180.026	-2.02407	0.234451	-8.63325	5.96346e-18	1.56716e-16	180.026	-1.32581	0.230299	-5.75692	8.56603e-09	1.02655e-07	180.026	-2.38337	0.239279	-9.9606	2.26679e-23	2.34845e-21	180.026	-3.22731	0.25145	-12.8348	1.04664e-37	1.61914e-35	IGHV3-11
ENSG00000211943	201.356	-1.64405	0.193284	-8.50585	1.80263e-17	4.59891e-16	201.356	-1.94688	0.196739	-9.89573	4.34426e-23	1.40305e-21	201.356	-2.42141	0.201638	-12.0087	3.19807e-33	5.35448e-31	201.356	-3.56338	0.220734	-16.1433	1.26584e-58	3.73844e-56	IGHV3-15
ENSG00000211945	181.526	-1.70783	0.181484	-9.41036	4.94432e-21	1.53839e-19	181.526	-1.36654	0.179645	-7.60689	2.80779e-14	5.50846e-13	181.526	-2.58359	0.194167	-13.306	2.13494e-40	4.60166e-38	181.526	-2.85862	0.198233	-14.4205	3.8468e-47	7.73009e-45	IGHV1-18
ENSG00000211946	14.5657	-3.42998	0.691896	-4.95735	7.14596e-07	6.85222e-06	14.5657	-3.51334	0.707494	-4.96588	6.83887e-07	6.34093e-06	14.5657	-4.26355	0.778491	-5.47668	4.33383e-08	1.24453e-06	14.5657	-2.77058	0.657223	-4.21558	2.49133e-05	0.000383276	IGHV3-20
ENSG00000211947	340.676	-1.6091	0.166037	-9.69122	3.28572e-22	1.09373e-20	340.676	-1.81294	0.167808	-10.8037	3.30685e-27	1.28017e-25	340.676	-2.34308	0.171438	-13.6672	1.59477e-42	3.69199e-40	340.676	-3.59655	0.186311	-19.304	4.967e-83	2.30516e-80	IGHV3-21
ENSG00000211949	691.091	-1.53997	0.11301	-13.6268	2.77331e-42	1.91944e-40	691.091	-1.6938	0.114039	-14.8528	6.67293e-50	5.22765e-48	691.091	-2.68729	0.119497	-22.4883	5.40571e-112	5.96281e-109	691.091	-3.32716	0.124807	-26.6585	1.42506e-156	1.9841e-153	IGHV3-23
ENSG00000211952	21.8953	-1.7312	0.486558	-3.55805	0.000373619	0.00212738	21.8953	-1.31202	0.478868	-2.73984	0.00614686	0.0250245	21.8953	-2.60783	0.526136	-4.95658	7.17462e-07	1.71605e-05	21.8953	-2.89735	0.539636	-5.36907	7.91425e-08	1.98795e-06	IGHV4-28
ENSG00000211955	531.153	-1.24603	0.110911	-11.2345	2.76076e-29	1.23183e-27	531.153	-1.52206	0.112726	-13.5022	1.51737e-41	9.5098e-40	531.153	-2.40789	0.118662	-20.2921	1.51141e-91	1.0497e-88	531.153	-2.9811	0.124078	-24.026	1.4892e-127	1.45138e-124	IGHV3-33
ENSG00000211956	264.999	-1.51204	0.183052	-8.26016	1.45477e-16	3.48663e-15	264.999	-1.61772	0.184422	-8.77188	1.75707e-18	4.57291e-17	264.999	-2.57717	0.192651	-13.3774	8.1954e-41	1.78698e-38	264.999	-2.97582	0.197124	-15.0962	1.71578e-51	4.18049e-49	IGHV4-34
ENSG00000211959	299.213	-1.64735	0.172595	-9.54456	1.36693e-21	4.43057e-20	299.213	-1.80473	0.174221	-10.3589	3.8146e-25	1.37142e-23	299.213	-2.94885	0.184585	-15.9755	1.89283e-57	7.24376e-55	299.213	-3.47262	0.191601	-18.1242	2.05293e-73	7.84623e-71	IGHV4-39
ENSG00000211962	114.292	-1.65786	0.27186	-6.09823	1.07251e-09	1.46334e-08	114.292	-1.41183	0.270797	-5.2136	1.85207e-07	1.86566e-06	114.292	-2.42718	0.283036	-8.57553	9.86287e-18	7.36847e-16	114.292	-3.30472	0.300906	-10.9826	4.6341e-28	4.72921e-26	IGHV1-46
ENSG00000211964	118.317	-0.802712	0.287932	-2.78786	0.00530581	0.0217406	118.317	-0.823461	0.288842	-2.8509	0.00435954	0.0186347	118.317	-2.22127	0.303367	-7.32204	2.44233e-13	1.27218e-11	118.317	-3.65652	0.338256	-10.8099	3.08919e-27	3.01072e-25	IGHV3-48
ENSG00000211965	179.01	-1.80676	0.217165	-8.31975	8.81465e-17	2.14445e-15	179.01	-2.51783	0.225003	-11.1902	4.55503e-29	1.89295e-27	179.01	-3.33098	0.237524	-14.0237	1.11579e-44	2.94693e-42	179.01	-3.21246	0.234272	-13.7125	8.54111e-43	1.5706e-40	IGHV3-49
ENSG00000211966	486.492	-1.82615	0.14632	-12.4805	9.54256e-36	5.35072e-34	486.492	-2.27111	0.149149	-15.2272	2.33446e-52	1.94028e-50	486.492	-2.78906	0.152664	-18.2693	1.45289e-74	7.16962e-72	486.492	-3.18167	0.155756	-20.4273	9.55819e-93	5.32309e-90	IGHV5-51
ENSG00000211967	111.954	-0.818444	0.242348	-3.37714	0.000732431	0.00386897	111.954	-1.31773	0.247856	-5.31649	1.05788e-07	1.09858e-06	111.954	-2.21752	0.260575	-8.51008	1.73807e-17	1.27313e-15	111.954	-2.69049	0.269555	-9.98121	1.84198e-23	1.55428e-21	IGHV3-53
ENSG00000211970	123.144	-1.49107	0.264782	-5.6313	1.78857e-08	2.1215e-07	123.144	-1.6509	0.267321	-6.17571	6.58672e-10	8.99526e-09	123.144	-2.26256	0.274367	-8.24645	1.63166e-16	1.11668e-14	123.144	-3.25561	0.292605	-11.1263	9.34438e-29	9.95304e-27	IGHV4-61
ENSG00000211976	56.7565	-1.3445	0.442867	-3.03591	0.00239813	0.010971	56.7565	-2.8262	0.466405	-6.05953	1.36517e-09	1.79767e-08	56.7565	-3.0764	0.472384	-6.51249	7.39164e-11	3.03965e-09	56.7565	-3.68833	0.490729	-7.51602	5.64691e-14	2.65868e-12	IGHV3-73
ENSG00000213203	1068.69	-0.923438	0.0897819	-10.2853	8.20446e-25	3.01324e-23	1068.69	-0.868916	0.0900399	-9.65034	4.89918e-22	1.51678e-20	1068.69	-0.329086	0.0883761	-3.7237	0.000196327	0.0027453	1068.69	-0.279861	0.0881259	-3.1757	0.00149476	0.013861	GIMAP1
ENSG00000213420	52.6183	2.03598	0.415411	4.90112	9.52907e-07	8.96921e-06	52.6183	1.71965	0.419102	4.10318	4.07507e-05	0.00028523	52.6183	1.54209	0.420748	3.66511	0.000247229	0.00332791	52.6183	1.26653	0.423291	2.99211	0.00277061	0.0230973	GPC2
ENSG00000213585	24993.2	0.35163	0.0384672	9.14103	6.18592e-20	1.84531e-18	24993.2	0.388758	0.0384885	10.1006	5.4891e-24	1.86092e-22	24993.2	0.244667	0.0385212	6.35149	2.13244e-10	8.31342e-09	24993.2	0.269444	0.0385004	6.99848	2.58755e-12	1.06857e-10	VDAC1
ENSG00000213694	54.2585	2.72315	0.443059	6.14625	7.93385e-10	1.09605e-08	54.2585	3.11385	0.441404	7.05444	1.73301e-12	2.9248e-11	54.2585	1.78224	0.453609	3.92902	8.5293e-05	0.00132362	54.2585	1.88322	0.451544	4.17062	3.03766e-05	0.000458202	S1PR3
ENSG00000213923	1436.18	0.417324	0.093024	4.4862	7.25052e-06	5.88431e-05	1436.18	0.387351	0.0932954	4.15188	3.29762e-05	0.00023392	1436.18	0.363125	0.0933117	3.89152	9.96169e-05	0.00151748	1436.18	0.362413	0.0932138	3.88798	0.000101082	0.00135602	CSNK1E
ENSG00000213949	1743.64	0.961045	0.0764351	12.5734	2.95889e-36	1.69538e-34	1743.64	0.876209	0.0767592	11.415	3.51779e-30	1.53335e-28	1743.64	0.655069	0.0771198	8.49417	1.99353e-17	1.43228e-15	1743.64	0.591923	0.0771346	7.6739	1.66848e-14	8.25432e-13	ITGA1
ENSG00000214063	524.119	0.431683	0.144384	2.98982	0.00279138	0.0125161	524.119	0.746522	0.143791	5.19173	2.08346e-07	2.08247e-06	524.119	0.717101	0.143833	4.98564	6.17556e-07	1.49618e-05	524.119	0.783756	0.14348	5.46248	4.69541e-08	1.21222e-06	TSPAN4
ENSG00000214517	1944.55	0.605	0.0887015	6.82063	9.06407e-12	1.52063e-10	1944.55	0.651233	0.0888015	7.33358	2.24081e-13	4.03121e-12	1944.55	0.29704	0.0892807	3.32703	0.000877755	0.0100059	1944.55	0.440336	0.0889863	4.94836	7.48419e-07	1.54864e-05	PPME1
ENSG00000214530	709.883	1.02788	0.136519	7.52926	5.10274e-14	1.02993e-12	709.883	1.16696	0.136496	8.54937	1.23765e-17	3.0467e-16	709.883	0.61204	0.13781	4.4412	8.94585e-06	0.000174379	709.883	0.82655	0.137093	6.02912	1.6485e-09	5.12481e-08	STARD10
ENSG00000215114	1256.79	-0.531615	0.0949867	-5.59673	2.18429e-08	2.55618e-07	1256.79	-0.705295	0.0957289	-7.36763	1.73692e-13	3.1615e-12	1256.79	-0.332962	0.0948017	-3.51219	0.000444431	0.00554489	1256.79	-0.27939	0.0945815	-2.95396	0.00313721	0.0255646	UBXN2B
ENSG00000217482	40.8076	3.13256	0.45106	6.94489	3.78743e-12	6.58047e-11	40.8076	2.97282	0.45343	6.5563	5.51589e-11	8.3382e-10	40.8076	2.0156	0.465294	4.33187	1.47847e-05	0.000275589	40.8076	2.02681	0.464207	4.36616	1.26448e-05	0.000209408	HMGB1P17
ENSG00000221817	223.102	-0.918735	0.165699	-5.54459	2.94643e-08	3.38387e-07	223.102	-0.819134	0.165933	-4.93654	7.95225e-07	7.30605e-06	223.102	-0.660481	0.164592	-4.01284	5.99927e-05	0.000966481	223.102	-0.695468	0.16445	-4.22905	2.3468e-05	0.000364783	PPP3CB-AS1
ENSG00000221866	528.341	-2.2093	0.14015	-15.7638	5.52159e-56	5.46195e-54	528.341	-2.26655	0.141563	-16.0109	1.07263e-57	9.94933e-56	528.341	-0.836776	0.134	-6.24461	4.24866e-10	1.62226e-08	528.341	-1.07859	0.134622	-8.01199	1.12864e-15	6.06045e-14	PLXNA4
ENSG00000221887	248.079	2.73512	0.200658	13.6308	2.62852e-42	1.83132e-40	248.079	2.93088	0.200472	14.6199	2.09712e-48	1.54381e-46	248.079	1.10836	0.209899	5.28042	1.28889e-07	3.5181e-06	248.079	1.29283	0.207921	6.2179	5.03844e-10	1.67593e-08	HMSD
ENSG00000221926	1024.19	1.50326	0.102004	14.7372	3.71691e-49	3.05675e-47	1024.19	1.62171	0.10202	15.896	6.7506e-57	6.18733e-55	1024.19	0.827241	0.103703	7.97702	1.49907e-15	9.56139e-14	1024.19	0.72946	0.103823	7.026	2.12542e-12	8.79591e-11	TRIM16
ENSG00000221955	52.138	1.84963	0.394214	4.69196	2.70605e-06	2.35961e-05	52.138	1.78183	0.396147	4.49788	6.86328e-06	5.4975e-05	52.138	1.85866	0.395206	4.70302	2.56342e-06	5.58944e-05	52.138	1.56247	0.397795	3.92783	8.57165e-05	0.00117166	SLC12A8
ENSG00000224051	1275.62	-0.501758	0.0934299	-5.37042	7.85521e-08	8.56638e-07	1275.62	-0.400371	0.0934912	-4.28244	1.84851e-05	0.00013647	1275.62	-0.280998	0.0931942	-3.01518	0.00256824	0.0240678	1275.62	-0.330579	0.093182	-3.54767	0.00038865	0.00439163	CPTP
ENSG00000224373	251.859	-0.743982	0.20281	-3.66837	0.000244105	0.00145306	251.859	-0.910264	0.204061	-4.46074	8.16767e-06	6.44876e-05	251.859	-2.36254	0.215279	-10.9743	5.07873e-28	6.65988e-26	251.859	-2.43253	0.215468	-11.2895	1.47859e-29	1.67562e-27	IGHV4-59
ENSG00000224650	174.606	-1.77381	0.224167	-7.91293	2.51407e-15	5.61476e-14	174.606	-2.03507	0.227359	-8.9509	3.52604e-19	9.57439e-18	174.606	-3.16376	0.242423	-13.0506	6.3079e-39	1.27189e-36	174.606	-3.12765	0.240778	-12.9897	1.39884e-38	2.18129e-36	IGHV3-74
ENSG00000225698	54.0215	-2.22988	0.492935	-4.52369	6.07708e-06	4.9997e-05	54.0215	-2.47009	0.498609	-4.95397	7.27154e-07	6.72059e-06	54.0215	-2.63127	0.501261	-5.2493	1.52682e-07	4.11364e-06	54.0215	-3.36912	0.517672	-6.50823	7.60438e-11	2.71972e-09	IGHV3-72
ENSG00000226137	33.439	-1.4391	0.411385	-3.49819	0.000468424	0.00260912	33.439	-1.60787	0.419037	-3.83707	0.000124513	0.000783534	33.439	-1.29779	0.410728	-3.15973	0.00157917	0.0163245	33.439	-1.20084	0.407417	-2.94745	0.00320408	0.0260117	BAIAP2-DT
ENSG00000226777	271.36	-0.667829	0.14428	-4.62869	3.67986e-06	3.14724e-05	271.36	-0.551023	0.14435	-3.81728	0.000134929	0.000843046	271.36	-1.31939	0.150121	-8.78886	1.51087e-18	1.21076e-16	271.36	-1.2888	0.149325	-8.63084	6.09017e-18	3.76856e-16	FAM30A
ENSG00000226859	63.9843	3.15208	0.489083	6.44487	1.15696e-10	1.75816e-09	63.9843	3.21673	0.489379	6.57309	4.92813e-11	7.46917e-10	63.9843	1.62516	0.502885	3.23168	0.00123064	0.0132856	63.9843	2.34077	0.494518	4.73344	2.20751e-06	4.18162e-05	NA
ENSG00000226979	6080.7	1.63947	0.0599189	27.3615	7.89153e-165	4.03642e-162	6080.7	1.77802	0.0599141	29.6762	1.5598e-193	8.82201e-191	6080.7	0.698311	0.0606097	11.5214	1.02875e-30	1.53104e-28	6080.7	0.764076	0.0605026	12.6288	1.46489e-36	2.17967e-34	LTA
ENSG00000227145	100.567	2.49191	0.346145	7.19905	6.06341e-13	1.13027e-11	100.567	2.7314	0.345606	7.90322	2.71791e-15	5.76103e-14	100.567	1.98268	0.350026	5.66438	1.47558e-08	4.52125e-07	100.567	1.93946	0.349934	5.54235	2.98446e-08	7.9363e-07	IL21-AS1
ENSG00000227619	162.627	1.29974	0.197891	6.56796	5.10088e-11	8.01278e-10	162.627	0.722916	0.203986	3.54394	0.00039419	0.00223112	162.627	1.74278	0.195873	8.89753	5.7103e-19	4.73803e-17	162.627	1.62781	0.196208	8.29636	1.07348e-16	6.13612e-15	LOC105376292
ENSG00000228126	7.3868	5.28271	1.45442	3.63218	0.000281033	0.00164947	7.3868	4.63245	1.46778	3.15609	0.00159899	0.0077232	7.3868	4.49719	1.47054	3.05819	0.00222677	0.0214796	7.3868	4.87243	1.46159	3.33364	0.000857179	0.00866893	FALEC
ENSG00000228253	4351.3	0.68208	0.149583	4.55987	5.11865e-06	4.25458e-05	4351.3	0.782741	0.149592	5.2325	1.67229e-07	1.69413e-06	4351.3	0.460953	0.149702	3.07914	0.00207596	0.0202099	4351.3	0.419059	0.149696	2.7994	0.00511985	0.037902	MT-ATP8
ENSG00000229056	648.455	0.539577	0.106487	5.06705	4.04025e-07	3.99661e-06	648.455	0.593623	0.106735	5.56167	2.67201e-08	3.02102e-07	648.455	0.546282	0.106844	5.11287	3.173e-07	8.10629e-06	648.455	0.634152	0.10637	5.96177	2.49522e-09	7.50567e-08	HECW2-AS1
ENSG00000229664	169.559	1.29536	0.250565	5.16977	2.34381e-07	2.39532e-06	169.559	1.42919	0.250539	5.70447	1.16708e-08	1.38431e-07	169.559	1.01239	0.252587	4.00808	6.12143e-05	0.000983624	169.559	0.835084	0.253327	3.29646	0.000979114	0.00972727	NA
[truncated: 132 more rows]
