# Supplementary material for: CAR Intrinsic Design Pre-Shapes Transcriptional and Metabolic Networks in CAR T Cells
Source: Metabolites. 2026 Jan 7;16(1):52. doi: 10.3390/metabo16010052 (PMC12844403; doi:10.3390/metabo16010052)
Supplement: Supplementary file 1 [file metabolites-16-00052-s001.zip › Suppl Table S2.xlsx]

## Sheet: Figure4A_heatmap
	ATF6	ELF3	ETV6	HNF1B	JUND	NFIL3	NR5A1	POU4F2	RELA	RELB	SMAD3	STAT2	ZNF143
GPC3-CAR-1	0.441289	0.372317	-0.0233389	0.13902	0.434573	-0.132291	-0.628507	-0.306241	0.342643	0.629924	0.0189579	1.29866	0.0490186
GPC3-CAR-2	0.437381	0.385808	-0.018894	0.131821	0.432224	-0.147799	-0.636338	-0.315534	0.349935	0.634198	0.042293	1.29774	0.0352004
GPC3-CAR-3	0.436166	0.375086	-0.0212425	0.135816	0.432303	-0.141293	-0.594357	-0.311853	0.342813	0.623834	0.0271882	1.30204	0.0472921
GPC3-MR-CAR-1	0.432978	0.350367	-0.0103366	0.155744	0.417842	-0.154239	-0.66211	-0.3033	0.326956	0.620125	-0.0018953	1.27709	0.0208168
GPC3-MR-CAR-2	0.433506	0.362945	-0.00163821	0.17444	0.409729	-0.160778	-0.689724	-0.295791	0.334262	0.615989	0.00927067	1.28232	0.0274729
GPC3-MR-CAR-3	0.428608	0.354001	0.00231568	0.158207	0.414014	-0.159187	-0.675736	-0.302525	0.322176	0.617562	0.0045796	1.27564	0.0318568

## Sheet: Figure4B_heatmap
	AHR	ASCL1	BHLHE22	CEBPG	DDIT3	EGR1	FOS	FOSB	FOXK1	FOXL2	FOXP1	GATA3	KLF1	KLF3	KLF6	NFIL3	NR5A2	REL	RELA	TGIF2	THAP1	TP73	TWIST1	ZNF274	ZNF584
HER2-CAR-1	-0.055031	-0.0058358	0.742288	0.289795	0.126923	2.04951	2.51079	-0.05693	0.0869208	-0.169362	1.83329	1.67702	0.912355	-0.236591	0.117817	-0.173894	0.0629406	0.267881	0.314474	0.911571	0.669236	0.45145	0.060739	0.0403235	0.487322
HER2-CAR-2	-0.0454556	-0.0093219	0.737549	0.282707	0.126402	2.05567	2.51232	-0.0501612	0.0959807	-0.165677	1.82876	1.66558	0.914208	-0.241078	0.110023	-0.183886	0.0639326	0.274591	0.309599	0.915734	0.672205	0.454668	0.059615	-0.000168285	0.486402
HER2-CAR-3	-0.0553774	0.004965	0.745101	0.294627	0.122952	2.05892	2.50548	-0.0515742	0.101072	-0.1759	1.83361	1.67184	0.915284	-0.235029	0.119951	-0.187992	0.0561842	0.263759	0.301382	0.914821	0.671771	0.450697	0.0677985	0.0249105	0.481809
HER2-MR-CAR-1	-0.0738372	0.0263202	0.756349	0.277079	0.112812	2.07338	2.49274	-0.0618819	0.0720983	-0.189016	1.81272	1.65377	0.917539	-0.247513	0.0950786	-0.195623	0.0539767	0.256922	0.290774	0.905651	0.6789	0.440502	0.0761133	0.0567097	0.478834
HER2-MR-CAR-2	-0.0725882	0.0146782	0.748576	0.272224	0.109126	2.07855	2.49868	-0.069253	0.0646613	-0.193405	1.81161	1.65169	0.918965	-0.245843	0.102515	-0.212943	0.0485127	0.24909	0.293535	0.904726	0.686244	0.445682	0.0798644	0.0782512	0.477465
HER2-MR-CAR-3	-0.0617991	0.0313947	0.748777	0.27175	0.115573	2.06439	2.48896	-0.0602477	0.0492747	-0.199373	1.81942	1.65991	0.920662	-0.246856	0.104779	-0.211386	0.05117	0.25013	0.291459	0.90697	0.679006	0.446244	0.0845654	0.0763461	0.477765

## Sheet: Figure4C_heatmap
	STAT2	NFKB1	REL	RELB	IRF9	NFATC2	NFIC	ETV6	RELA	PAX5	MEF2B	TGIF2	ATF2	IRF1	JUN	NFKB2	RFX5	CDX1	NFATC1	SMAD3	NFIL3	USF2	TP73	FOXM1	ZNF589	PGR	ZNF592	KLF8	FOXP3	ZNF639	CEBPG	TP63	ZBTB2	STAT1	PBX3	SALL4	CXXC4	USF1	SMAD4	MBD4	FOXF2	MAX	POU2F1	FOXQ1	ATF4	FOXL2	TP53	IRF7	ZEB1
GPC3-CAR-1	1.29866	0.659522	0.31253	0.629924	0.611881	0.0516818	0.104847	-0.0233389	0.342643	1.04114	0.707439	0.869361	0.714185	0.602725	-0.0606336	0.813019	1.23237	0.0888901	0.987048	0.0189579	-0.132291	0.653815	0.445679	0.709589	0.267526	0.321209	0.432166	-0.577952	0.103683	0.918014	0.349109	0.403884	-0.721604	2.64138	0.657902	0.158576	0.571142	0.154925	-0.153487	0.238521	-0.503456	0.668215	-0.0477098	-0.36697	0.443644	-0.136139	0.417697	0.0751997	0.752658
GPC3-CAR-2	1.29774	0.666613	0.320592	0.634198	0.617553	0.0707418	0.102682	-0.018894	0.349935	1.02949	0.705603	0.876605	0.722023	0.598975	-0.044158	0.807606	1.23479	0.0943622	0.997646	0.042293	-0.147799	0.650963	0.443041	0.719159	0.290085	0.319761	0.429107	-0.556751	0.116037	0.923126	0.33114	0.398641	-0.734812	2.67051	0.648296	0.150509	0.56781	0.143249	-0.139105	0.247575	-0.455364	0.659697	-0.020188	-0.384884	0.446163	-0.0890441	0.424281	0.0806097	0.72199
GPC3-CAR-3	1.30204	0.663593	0.315479	0.623834	0.610757	0.0635951	0.108867	-0.0212425	0.342813	1.03995	0.707565	0.877328	0.711159	0.599287	-0.0560157	0.815627	1.22305	0.0856928	0.986134	0.0271882	-0.141293	0.655199	0.449811	0.707318	0.288703	0.321015	0.434452	-0.560998	0.108024	0.91504	0.335147	0.387734	-0.701016	2.63925	0.649025	0.153877	0.579839	0.130057	-0.156695	0.248176	-0.497789	0.678966	-0.0447095	-0.415832	0.449063	-0.121929	0.397346	0.07747	0.727023
GPC3-MR-CAR-1	1.27709	0.660768	0.312202	0.620125	0.618022	0.0609334	0.101266	-0.0103366	0.326956	1.03351	0.717394	0.882791	0.714127	0.607216	-0.0669132	0.794128	1.22739	0.087398	0.987738	-0.0018953	-0.154239	0.660001	0.444233	0.721877	0.279622	0.324819	0.43217	-0.524576	0.119091	0.912436	0.32709	0.379136	-0.696719	2.64559	0.630174	0.145925	0.587693	0.119114	-0.139277	0.236989	-0.493084	0.669584	-0.0211222	-0.426527	0.43927	-0.127929	0.406915	0.0876926	0.735354
GPC3-MR-CAR-2	1.28232	0.653234	0.301789	0.615989	0.620307	0.0316237	0.0844689	-0.00163821	0.334262	1.02423	0.727275	0.872859	0.716606	0.594989	-0.0641887	0.803383	1.21737	0.082107	0.997255	0.00927067	-0.160778	0.650158	0.44668	0.722271	0.279867	0.340127	0.42986	-0.602009	0.109873	0.917999	0.344572	0.402263	-0.692654	2.63734	0.644891	0.158763	0.572045	0.139748	-0.137846	0.239711	-0.463531	0.669071	-0.0445971	-0.399043	0.441497	-0.121133	0.420203	0.080591	0.739936
GPC3-MR-CAR-3	1.27564	0.65894	0.307357	0.617562	0.615811	0.0408021	0.0848183	0.00231568	0.322176	1.02983	0.717082	0.873575	0.691752	0.599389	-0.0779042	0.811534	1.21899	0.0831547	0.99117	0.0045796	-0.159187	0.658658	0.446894	0.716357	0.269132	0.343929	0.432115	-0.633956	0.112245	0.915134	0.315646	0.40704	-0.693259	2.62587	0.648735	0.152423	0.567699	0.144608	-0.139409	0.242064	-0.493563	0.669276	-0.0159621	-0.463243	0.446938	-0.144476	0.404817	0.074377	0.735791
HER2-CAR-1	1.06656	0.550988	0.267881	0.531245	0.550321	-0.0758114	0.019298	0.0249108	0.314474	0.982088	0.713186	0.911571	0.629337	0.522825	-0.106193	0.780723	1.15661	0.0655461	0.951961	-0.0892689	-0.173894	0.693843	0.45145	0.755571	0.22838	0.374634	0.450163	-0.857855	0.103497	0.955507	0.289795	0.359637	-0.634406	2.55797	0.627956	0.139999	0.55196	0.0724865	-0.113974	0.234289	-0.309688	0.682663	-0.0849001	-0.590434	0.423273	-0.169362	0.370019	0.00213713	0.668209
HER2-CAR-2	1.05546	0.560349	0.274591	0.532888	0.557423	-0.0856837	0.00325059	0.0262728	0.309599	0.96891	0.705787	0.915734	0.627482	0.533072	-0.119754	0.766529	1.15685	0.0690695	0.949814	-0.119056	-0.183886	0.682298	0.454668	0.749269	0.247661	0.361627	0.44547	-0.883742	0.106926	0.94191	0.282707	0.341828	-0.67605	2.57055	0.622356	0.139466	0.559559	0.0848384	-0.100397	0.23207	-0.365065	0.688886	-0.0707988	-0.584072	0.42488	-0.165677	0.346739	0.0108202	0.650211
HER2-CAR-3	1.05748	0.544788	0.263759	0.541341	0.54801	-0.100737	0.0141768	0.0399503	0.301382	0.980901	0.701529	0.914821	0.640252	0.517936	-0.129047	0.773696	1.14863	0.0627293	0.949509	-0.100802	-0.187992	0.684373	0.450697	0.756281	0.245726	0.371999	0.444103	-0.937696	0.10129	0.952765	0.294627	0.348292	-0.65035	2.55008	0.635583	0.143568	0.552408	0.0834635	-0.0863965	0.233354	-0.279964	0.688735	-0.0891545	-0.59361	0.420025	-0.1759	0.344657	-0.0643086	0.661019
HER2-MR-CAR-1	1.06797	0.564022	0.256922	0.535646	0.546138	-0.0851503	0.0141971	0.0381064	0.290774	0.98536	0.725101	0.905651	0.631799	0.532005	-0.164768	0.779947	1.16503	0.0604862	0.943065	-0.0831638	-0.195623	0.693904	0.440502	0.760929	0.243245	0.381781	0.455846	-0.860516	0.104092	0.961935	0.277079	0.366681	-0.637933	2.55376	0.618521	0.139081	0.501887	0.0802218	-0.103796	0.233356	-0.269228	0.692227	-0.0797228	-0.563343	0.420333	-0.189016	0.382919	-0.0361326	0.67343
HER2-MR-CAR-2	1.05622	0.551276	0.24909	0.53382	0.539288	-0.0925249	0.00680089	0.0482069	0.293535	0.984997	0.713068	0.904726	0.642813	0.544394	-0.12227	0.772852	1.15449	0.0587756	0.943898	-0.0984342	-0.212943	0.689718	0.445682	0.752173	0.237494	0.374243	0.456804	-0.83191	0.103053	0.952603	0.272224	0.349784	-0.61579	2.5576	0.618787	0.138188	0.53398	0.0674284	-0.0912641	0.230281	-0.328348	0.69907	-0.0994172	-0.560493	0.417495	-0.193405	0.347525	-0.0166068	0.701703
HER2-MR-CAR-3	1.04851	0.547229	0.25013	0.518731	0.549584	-0.0952869	0.0115637	0.0363702	0.291459	0.978715	0.717219	0.90697	0.632877	0.541801	-0.140365	0.771948	1.1508	0.0643083	0.952793	-0.0996765	-0.211386	0.693001	0.446244	0.750707	0.22927	0.370265	0.448187	-0.887624	0.111321	0.95418	0.27175	0.363062	-0.636941	2.55577	0.62421	0.137353	0.539931	0.0616426	-0.0989699	0.22127	-0.300215	0.693256	-0.075937	-0.595615	0.414022	-0.199373	0.35796	-0.0297097	0.676751
NT-1	1.02094	0.490672	0.188241	0.449459	0.530896	-0.207192	-0.00260335	0.08398	0.207494	0.968156	0.77652	0.913709	0.575787	0.569235	-0.221641	0.727012	1.18518	0.0540439	0.931114	-0.0997093	-0.224275	0.708906	0.420074	0.756675	0.344692	0.405917	0.467922	-1.05089	0.0666009	0.967142	0.246489	0.292156	-0.574412	2.57423	0.579099	0.120966	0.479932	0.0648856	-0.0695685	0.209857	-0.282598	0.707683	-0.123078	-0.604186	0.398743	-0.257415	0.322874	-0.09284	0.664306
NT-2	1.01982	0.473807	0.199314	0.451736	0.537084	-0.194357	-0.009076	0.078518	0.193649	0.958458	0.774311	0.915031	0.597999	0.581381	-0.215769	0.732407	1.16772	0.051327	0.942972	-0.123231	-0.22382	0.702571	0.41814	0.757035	0.352748	0.422741	0.461891	-0.929219	0.0662467	0.958901	0.226455	0.297008	-0.563672	2.58383	0.584598	0.119045	0.462991	0.0750312	-0.0800379	0.204143	-0.306821	0.707927	-0.134721	-0.567678	0.416583	-0.224856	0.299418	-0.0600912	0.649517
NT-3	1.02145	0.483643	0.191505	0.471613	0.525929	-0.234806	-0.0164713	0.0759129	0.226589	0.961025	0.771865	0.913212	0.592067	0.567879	-0.229073	0.734112	1.16884	0.0513584	0.934881	-0.142749	-0.235514	0.716327	0.422553	0.762333	0.336984	0.40416	0.464218	-0.996112	0.0684863	0.970313	0.239354	0.284009	-0.563815	2.56798	0.591497	0.122535	0.477833	0.0735824	-0.0603738	0.206317	-0.257229	0.714803	-0.130311	-0.520443	0.400153	-0.27702	0.302515	-0.120254	0.673067
[truncated: 1 more columns]
